# Supplementary material for: Multi-omics investigation reveals unique markers in Klebsiella pneumoniae compared to closely related species
Source: Front Microbiol. 2025 Aug 20;16:1657680. doi: 10.3389/fmicb.2025.1657680 (PMC12405260; doi:10.3389/fmicb.2025.1657680)
Supplement: Supplementary file 2 [file Supplementary_file_2.xlsx]

## Sheet: Tabelle1
ClusterID	anntotation	Number of Species	PBIO3543	PBIO3544	PBIO3546	PBIO3547	PBIO3553	PBIO3554	PBIO3556	PBIO3557	PBIO3559	PBIO1953	category
cl00001	WP_040168588.1 oxalacetate decarboxylase subunit beta [Klebsiella pneumoniae]	10	yes	yes	yes	yes	yes	yes	yes	yes	yes	yes	core
cl00002	WP_032435477.1 sodium-extruding oxaloacetate decarboxylase subunit alpha [Klebsiella pneumoniae]	10	yes	yes	yes	yes	yes	yes	yes	yes	yes	yes	core
cl00003	WP_021441439.1 MULTISPECIES: oxaloacetate decarboxylase subunit gamma [Klebsiella]	10	yes	yes	yes	yes	yes	yes	yes	yes	yes	yes	core
cl00004	WP_032435346.1 type VI secretion system tube protein Hcp [Klebsiella pneumoniae]	10	yes	yes	yes	yes	yes	yes	yes	yes	yes	yes	core
cl00005	WP_029602980.1 MULTISPECIES: hypothetical protein [Bacteria]	10	yes	yes	yes	yes	yes	yes	yes	yes	yes	yes	core
cl00006	WP_219558871.1 kinase [Klebsiella pneumoniae]	10	yes	yes	yes	yes	yes	yes	yes	yes	yes	yes	core
cl00007	WP_080835620.1 MULTISPECIES: DUF1833 family protein [Enterobacteriaceae]	10	yes	yes	yes	yes	yes	yes	yes	yes	yes	yes	core
cl00008	WP_032434669.1 type VI secretion system baseplate subunit TssK [Klebsiella pneumoniae]	10	yes	yes	yes	yes	yes	yes	yes	yes	yes	yes	core
cl00009	WP_219558870.1 nitrite transporter [Klebsiella pneumoniae]	10	yes	yes	yes	yes	yes	yes	yes	yes	yes	yes	core
cl00010	WP_032434865.1 type VI secretion system contractile sheath small subunit [Klebsiella pneumoniae]	10	yes	yes	yes	yes	yes	yes	yes	yes	yes	yes	core
cl00011	WP_040168596.1 type VI secretion system contractile sheath large subunit [Klebsiella pneumoniae]	10	yes	yes	yes	yes	yes	yes	yes	yes	yes	yes	core
cl00012	WP_002904389.1 MULTISPECIES: helix-turn-helix domain-containing protein [Enterobacteriaceae]	10	yes	yes	yes	yes	yes	yes	yes	yes	yes	yes	core
cl00013	WP_004148342.1 MULTISPECIES: urea ABC transporter ATP-binding protein UrtD [Klebsiella]	10	yes	yes	yes	yes	yes	yes	yes	yes	yes	yes	core
cl00014	WP_004224704.1 MULTISPECIES: urea ABC transporter substrate-binding protein [Klebsiella]	10	yes	yes	yes	yes	yes	yes	yes	yes	yes	yes	core
cl00015	WP_004176247.1 MULTISPECIES: urea ABC transporter permease subunit UrtC [Enterobacteriaceae]	10	yes	yes	yes	yes	yes	yes	yes	yes	yes	yes	core
cl00016	WP_015958384.1 MULTISPECIES: urea ABC transporter permease subunit UrtB [Klebsiella]	10	yes	yes	yes	yes	yes	yes	yes	yes	yes	yes	core
cl00017	WP_004176246.1 MULTISPECIES: urea ABC transporter ATP-binding subunit UrtE [Enterobacteriaceae]	10	yes	yes	yes	yes	yes	yes	yes	yes	yes	yes	core
cl00018	WP_025368035.1 MULTISPECIES: type VI secretion system effector Hcp [Enterobacteriaceae]	10	yes	yes	yes	yes	yes	yes	yes	yes	yes	yes	core
cl00019	WP_004141764.1 MULTISPECIES: Zn-dependent hydrolase [Klebsiella]	10	yes	yes	yes	yes	yes	yes	yes	yes	yes	yes	core
cl00020	WP_002904248.1 MULTISPECIES: cobalamin-independent methionine synthase II family protein [Klebsiella]	10	yes	yes	yes	yes	yes	yes	yes	yes	yes	yes	core
cl00021	WP_002210513.1 MULTISPECIES: DeoR/GlpR family DNA-binding transcription regulator [Bacteria]	10	yes	yes	yes	yes	yes	yes	yes	yes	yes	yes	core
cl00022	WP_002903955.1 MULTISPECIES: NAD(P)-dependent oxidoreductase [Gammaproteobacteria]	10	yes	yes	yes	yes	yes	yes	yes	yes	yes	yes	core
cl00023	WP_004179754.1 MULTISPECIES: class A broad-spectrum beta-lactamase SHV-28 [Klebsiella]	10	yes	yes	yes	yes	yes	yes	yes	yes	yes	yes	core
cl00024	WP_032434578.1 SlyX family protein [Klebsiella pneumoniae]	10	yes	yes	yes	yes	yes	yes	yes	yes	yes	yes	core
cl00025	WP_004151520.1 MULTISPECIES: GntR family transcriptional regulator [Enterobacteriaceae]	10	yes	yes	yes	yes	yes	yes	yes	yes	yes	yes	core
cl00026	WP_103517453.1 major outer membrane lipoprotein [Klebsiella pneumoniae]	10	yes	yes	yes	yes	yes	yes	yes	yes	yes	yes	core
cl00027	WP_002915097.1 MULTISPECIES: type I toxin-antitoxin system Hok family toxin [Gammaproteobacteria]	10	yes	yes	yes	yes	yes	yes	yes	yes	yes	yes	core
cl00028	WP_032435139.1 DsbE family thiol:disulfide interchange protein [Klebsiella pneumoniae]	10	yes	yes	yes	yes	yes	yes	yes	yes	yes	yes	core
cl00029	WP_002890194.1 MULTISPECIES: taurine ABC transporter ATP-binding subunit [Klebsiella]	10	yes	yes	yes	yes	yes	yes	yes	yes	yes	yes	core
cl00030	WP_020802618.1 MULTISPECIES: 5-(carboxyamino)imidazole ribonucleotide mutase [Klebsiella]	10	yes	yes	yes	yes	yes	yes	yes	yes	yes	yes	core
cl00031	WP_032434707.1 iron/manganese ABC transporter permease subunit SitC [Klebsiella pneumoniae]	10	yes	yes	yes	yes	yes	yes	yes	yes	yes	yes	core
cl00032	WP_015958581.1 MULTISPECIES: 4-hydroxy-2-oxovalerate aldolase [Klebsiella]	10	yes	yes	yes	yes	yes	yes	yes	yes	yes	yes	core
cl00033	WP_032435347.1 glutaminase B [Klebsiella pneumoniae]	10	yes	yes	yes	yes	yes	yes	yes	yes	yes	yes	core
cl00034	WP_004144577.1 NlpC/P60 family protein [Klebsiella pneumoniae]	10	yes	yes	yes	yes	yes	yes	yes	yes	yes	yes	core
cl00035	WP_004177787.1 MULTISPECIES: phosphonate C-P lyase system protein PhnK [Klebsiella]	10	yes	yes	yes	yes	yes	yes	yes	yes	yes	yes	core
cl00036	WP_002921203.1 MULTISPECIES: universal stress protein UspB [Enterobacteriaceae]	10	yes	yes	yes	yes	yes	yes	yes	yes	yes	yes	core
cl00037	WP_032434579.1 transcriptional regulator [Klebsiella pneumoniae]	10	yes	yes	yes	yes	yes	yes	yes	yes	yes	yes	core
cl00038	WP_002918648.1 MULTISPECIES: rod shape-determining protein MreD [Enterobacteriaceae]	10	yes	yes	yes	yes	yes	yes	yes	yes	yes	yes	core
cl00039	WP_032434725.1 glutaredoxin-like protein NrdH [Klebsiella pneumoniae]	10	yes	yes	yes	yes	yes	yes	yes	yes	yes	yes	core
cl00040	WP_002910894.1 MULTISPECIES: disulfide bond formation protein DsbB [Enterobacteriaceae]	10	yes	yes	yes	yes	yes	yes	yes	yes	yes	yes	core
cl00041	WP_153908789.1 sodium-potassium/proton antiporter ChaA [Klebsiella pneumoniae]	10	yes	yes	yes	yes	yes	yes	yes	yes	yes	yes	core
cl00042	WP_032435090.1 hypothetical protein [Klebsiella pneumoniae]	10	yes	yes	yes	yes	yes	yes	yes	yes	yes	yes	core
cl00043	WP_032435123.1 LLM class flavin-dependent oxidoreductase [Klebsiella pneumoniae]	10	yes	yes	yes	yes	yes	yes	yes	yes	yes	yes	core
cl00044	WP_004183854.1 3-oxoadipyl-CoA thiolase [Klebsiella pneumoniae]	10	yes	yes	yes	yes	yes	yes	yes	yes	yes	yes	core
cl00045	WP_002902876.1 MULTISPECIES: hydroxyphenylacetyl-CoA thioesterase PaaI [Klebsiella]	10	yes	yes	yes	yes	yes	yes	yes	yes	yes	yes	core
cl00046	WP_032435603.1 glutamate-5-semialdehyde dehydrogenase [Klebsiella pneumoniae]	10	yes	yes	yes	yes	yes	yes	yes	yes	yes	yes	core
cl00047	WP_032417417.1 lysine decarboxylase LdcC [Klebsiella pneumoniae]	10	yes	yes	yes	yes	yes	yes	yes	yes	yes	yes	core
cl00048	WP_004186726.1 MULTISPECIES: tRNA-(ms[2]io[6]A)-hydroxylase [Klebsiella]	10	yes	yes	yes	yes	yes	yes	yes	yes	yes	yes	core
cl00049	WP_004177784.1 MULTISPECIES: VOC family metalloprotein YjdN [Klebsiella]	10	yes	yes	yes	yes	yes	yes	yes	yes	yes	yes	core
cl00050	WP_002922600.1 MULTISPECIES: orotate phosphoribosyltransferase [Enterobacteriaceae]	10	yes	yes	yes	yes	yes	yes	yes	yes	yes	yes	core
cl00051	WP_032434553.1 nickel import ATP-binding protein NikD [Klebsiella pneumoniae]	10	yes	yes	yes	yes	yes	yes	yes	yes	yes	yes	core
cl00052	WP_002921105.1 MULTISPECIES: nickel ABC transporter permease subunit NikB [Klebsiella]	10	yes	yes	yes	yes	yes	yes	yes	yes	yes	yes	core
cl00053	WP_032451970.1 gamma carbonic anhydrase family protein [Klebsiella pneumoniae]	10	yes	yes	yes	yes	yes	yes	yes	yes	yes	yes	core
cl00054	WP_002918640.1 MULTISPECIES: AaeX family protein [Bacteria]	10	yes	yes	yes	yes	yes	yes	yes	yes	yes	yes	core
cl00055	WP_002916310.1 MULTISPECIES: protein YgfX [Enterobacteriaceae]	10	yes	yes	yes	yes	yes	yes	yes	yes	yes	yes	core
cl00056	WP_002915806.1 MULTISPECIES: propanediol utilization microcompartment protein PduJ [Enterobacterales]	10	yes	yes	yes	yes	yes	yes	yes	yes	yes	yes	core
cl00057	WP_032425217.1 cobalt-precorrin-5B (C(1))-methyltransferase CbiD [Klebsiella pneumoniae]	10	yes	yes	yes	yes	yes	yes	yes	yes	yes	yes	core
cl00058	WP_019704780.1 L-fucose isomerase [Klebsiella pneumoniae]	10	yes	yes	yes	yes	yes	yes	yes	yes	yes	yes	core
cl00059	GHK31955.1 DNA mismatch repair protein MutS [Klebsiella pneumoniae]	10	yes	yes	yes	yes	yes	yes	yes	yes	yes	yes	core
cl00060	WP_002914110.1 MULTISPECIES: 23S rRNA pseudouridine(1911/1915/1917) synthase RluD [Enterobacteriaceae]	10	yes	yes	yes	yes	yes	yes	yes	yes	yes	yes	core
cl00061	WP_032434963.1 NCS2 family permease [Klebsiella pneumoniae]	10	yes	yes	yes	yes	yes	yes	yes	yes	yes	yes	core
cl00062	WP_032434971.1 helix-turn-helix domain-containing protein [Klebsiella pneumoniae]	10	yes	yes	yes	yes	yes	yes	yes	yes	yes	yes	core
cl00063	WP_032435046.1 CoA pyrophosphatase [Klebsiella pneumoniae]	10	yes	yes	yes	yes	yes	yes	yes	yes	yes	yes	core
cl00064	WP_072277574.1 succinate-semialdehyde dehydrogenase [Klebsiella pneumoniae]	10	yes	yes	yes	yes	yes	yes	yes	yes	yes	yes	core
cl00065	WP_023328603.1 MULTISPECIES: GNAT family N-acetyltransferase [Klebsiella]	10	yes	yes	yes	yes	yes	yes	yes	yes	yes	yes	core
cl00066	WP_032435353.1 biotin-independent malonate decarboxylase subunit beta [Klebsiella pneumoniae]	10	yes	yes	yes	yes	yes	yes	yes	yes	yes	yes	core
cl00067	WP_032435370.1 YqaE/Pmp3 family membrane protein [Klebsiella pneumoniae]	10	yes	yes	yes	yes	yes	yes	yes	yes	yes	yes	core
cl00068	WP_004152138.1 MULTISPECIES: LysR family transcriptional regulator [Klebsiella]	10	yes	yes	yes	yes	yes	yes	yes	yes	yes	yes	core
cl00069	WP_004151327.1 MULTISPECIES: TraB/GumN family protein [Klebsiella]	10	yes	yes	yes	yes	yes	yes	yes	yes	yes	yes	core
cl00070	WP_002890196.1 MULTISPECIES: taurine ABC transporter permease TauC [Enterobacteriaceae]	10	yes	yes	yes	yes	yes	yes	yes	yes	yes	yes	core
cl00071	WP_020801734.1 MULTISPECIES: VOC family protein [Klebsiella]	10	yes	yes	yes	yes	yes	yes	yes	yes	yes	yes	core
cl00072	WP_002888550.1 MULTISPECIES: cell division protein FtsL [Gammaproteobacteria]	10	yes	yes	yes	yes	yes	yes	yes	yes	yes	yes	core
cl00073	WP_002888320.1 MULTISPECIES: type 3 dihydrofolate reductase [Enterobacteriaceae]	10	yes	yes	yes	yes	yes	yes	yes	yes	yes	yes	core
cl00074	WP_002886707.1 MULTISPECIES: DUF1107 domain-containing protein [Bacteria]	10	yes	yes	yes	yes	yes	yes	yes	yes	yes	yes	core
cl00075	WP_002884342.1 MULTISPECIES: DNA-binding protein HU-alpha [Gammaproteobacteria]	10	yes	yes	yes	yes	yes	yes	yes	yes	yes	yes	core
cl00076	AGX39902.1 membrane protein [Klebsiella pneumoniae CG43]	10	yes	yes	yes	yes	yes	yes	yes	yes	yes	yes	core
cl00077	WP_002921931.1 MULTISPECIES: HTH-type transcriptional regulator [Gammaproteobacteria]	10	yes	yes	yes	yes	yes	yes	yes	yes	yes	yes	core
cl00078	WP_004188262.1 MULTISPECIES: 16S rRNA (guanine(1516)-N(2))-methyltransferase RsmJ [Klebsiella]	10	yes	yes	yes	yes	yes	yes	yes	yes	yes	yes	core
cl00079	WP_000617546.1 MULTISPECIES: 50S ribosomal protein L23 [Bacteria]	10	yes	yes	yes	yes	yes	yes	yes	yes	yes	yes	core
cl00080	WP_002919667.1 MULTISPECIES: 30S ribosomal protein S14 [Bacteria]	10	yes	yes	yes	yes	yes	yes	yes	yes	yes	yes	core
cl00081	WP_002918625.1 MULTISPECIES: transcriptional regulator ArgR [Enterobacteriaceae]	10	yes	yes	yes	yes	yes	yes	yes	yes	yes	yes	core
cl00082	WP_004149504.1 MULTISPECIES: ROK family protein [Klebsiella]	10	yes	yes	yes	yes	yes	yes	yes	yes	yes	yes	core
cl00083	WP_002914111.1 MULTISPECIES: ribosome-associated translation inhibitor RaiA [Bacteria]	10	yes	yes	yes	yes	yes	yes	yes	yes	yes	yes	core
cl00084	WP_002914065.1 MULTISPECIES: ribonuclease III [Enterobacterales]	10	yes	yes	yes	yes	yes	yes	yes	yes	yes	yes	core
cl00085	WP_002913991.1 MULTISPECIES: Fe-S cluster assembly scaffold IscU [Enterobacteriaceae]	10	yes	yes	yes	yes	yes	yes	yes	yes	yes	yes	core
cl00086	WP_002913954.1 MULTISPECIES: Fe-S cluster assembly protein IscX [Gammaproteobacteria]	10	yes	yes	yes	yes	yes	yes	yes	yes	yes	yes	core
cl00087	WP_004140895.1 MULTISPECIES: NADH-quinone oxidoreductase subunit L [Klebsiella]	10	yes	yes	yes	yes	yes	yes	yes	yes	yes	yes	core
cl00088	WP_032435000.1 elongation factor G [Klebsiella pneumoniae]	10	yes	yes	yes	yes	yes	yes	yes	yes	yes	yes	core
cl00089	WP_019705174.1 MULTISPECIES: DUF2594 family protein [Klebsiella]	10	yes	yes	yes	yes	yes	yes	yes	yes	yes	yes	core
cl00090	WP_032435025.1 tRNA 5-methoxyuridine(34)/uridine 5-oxyacetic acid(34) synthase CmoB [Klebsiella pneumoniae]	10	yes	yes	yes	yes	yes	yes	yes	yes	yes	yes	core
cl00091	WP_021467157.1 MULTISPECIES: crossover junction endodeoxyribonuclease RuvC [Klebsiella]	10	yes	yes	yes	yes	yes	yes	yes	yes	yes	yes	core
cl00092	WP_002911395.1 MULTISPECIES: YebW family protein [Enterobacterales]	10	yes	yes	yes	yes	yes	yes	yes	yes	yes	yes	core
cl00093	WP_002910387.1 MULTISPECIES: DUF1883 domain-containing protein [Gammaproteobacteria]	10	yes	yes	yes	yes	yes	yes	yes	yes	yes	yes	core
cl00094	WP_000124850.1 MULTISPECIES: 50S ribosomal protein L20 [Bacteria]	10	yes	yes	yes	yes	yes	yes	yes	yes	yes	yes	core
cl00095	WP_032435205.1 pyrimidine-specific ribonucleoside hydrolase RihA [Klebsiella pneumoniae]	10	yes	yes	yes	yes	yes	yes	yes	yes	yes	yes	core
cl00096	WP_019705702.1 MULTISPECIES: LLM class flavin-dependent oxidoreductase [Klebsiella]	10	yes	yes	yes	yes	yes	yes	yes	yes	yes	yes	core
cl00097	WP_002906703.1 MULTISPECIES: ABC transporter substrate-binding protein [Enterobacteriaceae]	10	yes	yes	yes	yes	yes	yes	yes	yes	yes	yes	core
cl00098	WP_002904624.1 MULTISPECIES: hypothetical protein [Enterobacterales]	10	yes	yes	yes	yes	yes	yes	yes	yes	yes	yes	core
cl00099	WP_002444653.1 MULTISPECIES: DNA-binding protein HU-beta [Enterobacterales]	10	yes	yes	yes	yes	yes	yes	yes	yes	yes	yes	core
cl00100	WP_002888348.1 MULTISPECIES: bifunctional tRNA pseudouridine(32) synthase/23S rRNA pseudouridine(746) synthase RluA [Enterobacteriaceae]	10	yes	yes	yes	yes	yes	yes	yes	yes	yes	yes	core
cl00101	WP_004221868.1 MULTISPECIES: 4-hydroxybenzoate octaprenyltransferase [Klebsiella]	10	yes	yes	yes	yes	yes	yes	yes	yes	yes	yes	core
cl00102	AHM82008.1 DNA helicase II [Klebsiella pneumoniae 30684/NJST258_2]	10	yes	yes	yes	yes	yes	yes	yes	yes	yes	yes	core
cl00103	WP_032434476.1 lactaldehyde reductase [Klebsiella pneumoniae]	10	yes	yes	yes	yes	yes	yes	yes	yes	yes	yes	core
cl00104	WP_002882510.1 MULTISPECIES: transcriptional regulator AsnC [Enterobacteriaceae]	10	yes	yes	yes	yes	yes	yes	yes	yes	yes	yes	core
cl00105	WP_002923283.1 MULTISPECIES: acetolactate synthase small subunit [Enterobacteriaceae]	10	yes	yes	yes	yes	yes	yes	yes	yes	yes	yes	core
cl00106	WP_032413135.1 aromatic acid/H+ symport family MFS transporter [Klebsiella pneumoniae]	10	yes	yes	yes	yes	yes	yes	yes	yes	yes	yes	core
cl00107	WP_032428449.1 MULTISPECIES: 4-oxalomesaconate tautomerase [Klebsiella]	10	yes	yes	yes	yes	yes	yes	yes	yes	yes	yes	core
cl00108	WP_004188074.1 peroxidase-related enzyme [Klebsiella pneumoniae]	10	yes	yes	yes	yes	yes	yes	yes	yes	yes	yes	core
cl00109	WP_032434435.1 CDP-diacylglycerol diphosphatase [Klebsiella pneumoniae]	10	yes	yes	yes	yes	yes	yes	yes	yes	yes	yes	core
cl00110	WP_002922907.1 MULTISPECIES: DUF805 domain-containing protein [Enterobacterales]	10	yes	yes	yes	yes	yes	yes	yes	yes	yes	yes	core
cl00111	WP_002922402.1 MULTISPECIES: hypothetical protein [Enterobacteriaceae]	10	yes	yes	yes	yes	yes	yes	yes	yes	yes	yes	core
cl00112	WP_002921333.1 MULTISPECIES: GNAT family N-acetyltransferase [Enterobacteriaceae]	10	yes	yes	yes	yes	yes	yes	yes	yes	yes	yes	core
cl00113	WP_002921273.1 MULTISPECIES: glutathione S-transferase [Enterobacteriaceae]	10	yes	yes	yes	yes	yes	yes	yes	yes	yes	yes	core
cl00114	WP_002920510.1 MULTISPECIES: DUF1471 domain-containing protein [Enterobacteriaceae]	10	yes	yes	yes	yes	yes	yes	yes	yes	yes	yes	core
cl00115	WP_002920508.1 MULTISPECIES: Fe(2+) transporter permease subunit FeoB [Enterobacteriaceae]	10	yes	yes	yes	yes	yes	yes	yes	yes	yes	yes	core
cl00116	WP_002920506.1 MULTISPECIES: ferrous iron transporter A [Enterobacteriaceae]	10	yes	yes	yes	yes	yes	yes	yes	yes	yes	yes	core
cl00117	WP_000358960.1 MULTISPECIES: 50S ribosomal protein L18 [Bacteria]	10	yes	yes	yes	yes	yes	yes	yes	yes	yes	yes	core
cl00118	WP_002919259.1 MULTISPECIES: 30S ribosomal protein S13 [Bacteria]	10	yes	yes	yes	yes	yes	yes	yes	yes	yes	yes	core
cl00119	WP_002919206.1 MULTISPECIES: 50S ribosomal protein L17 [Bacteria]	10	yes	yes	yes	yes	yes	yes	yes	yes	yes	yes	core
cl00120	WP_002919137.1 MULTISPECIES: DUF494 family protein Smg [Enterobacteriaceae]	10	yes	yes	yes	yes	yes	yes	yes	yes	yes	yes	core
cl00121	WP_002918738.1 MULTISPECIES: acetyl-CoA carboxylase biotin carboxylase subunit [Enterobacteriaceae]	10	yes	yes	yes	yes	yes	yes	yes	yes	yes	yes	core
cl00122	WP_004143995.1 MULTISPECIES: KdgM family porin OmpK26 [Klebsiella]	10	yes	yes	yes	yes	yes	yes	yes	yes	yes	yes	core
cl00123	WP_002915974.1 MULTISPECIES: YgdI/YgdR family lipoprotein [Enterobacteriaceae]	10	yes	yes	yes	yes	yes	yes	yes	yes	yes	yes	core
cl00124	WP_002915850.1 MULTISPECIES: propanediol utilization microcompartment protein PduU [Gammaproteobacteria]	10	yes	yes	yes	yes	yes	yes	yes	yes	yes	yes	core
cl00125	WP_023159323.1 energy-coupling factor ABC transporter transmembrane protein [Klebsiella pneumoniae]	10	yes	yes	yes	yes	yes	yes	yes	yes	yes	yes	core
cl00126	WP_032434676.1 sigma-54-dependent Fis family transcriptional regulator [Klebsiella pneumoniae]	10	yes	yes	yes	yes	yes	yes	yes	yes	yes	yes	core
cl00127	WP_032434678.1 FMNH2-dependent alkanesulfonate monooxygenase [Klebsiella pneumoniae]	10	yes	yes	yes	yes	yes	yes	yes	yes	yes	yes	core
cl00128	WP_019704784.1 FAD/NAD(P)-binding protein [Klebsiella pneumoniae]	10	yes	yes	yes	yes	yes	yes	yes	yes	yes	yes	core
cl00129	WP_032434680.1 MFS transporter [Klebsiella pneumoniae]	10	yes	yes	yes	yes	yes	yes	yes	yes	yes	yes	core
cl00130	WP_004181057.1 MULTISPECIES: manganese/iron ABC transporter ATP-binding protein [Klebsiella]	10	yes	yes	yes	yes	yes	yes	yes	yes	yes	yes	core
cl00131	WP_002914983.1 MULTISPECIES: PTS lactose/cellobiose transporter subunit IIA [Enterobacterales]	10	yes	yes	yes	yes	yes	yes	yes	yes	yes	yes	core
cl00132	WP_002914293.1 MULTISPECIES: DUF883 domain-containing protein [Enterobacteriaceae]	10	yes	yes	yes	yes	yes	yes	yes	yes	yes	yes	core
cl00133	WP_002914155.1 MULTISPECIES: nucleotide exchange factor GrpE [Enterobacteriaceae]	10	yes	yes	yes	yes	yes	yes	yes	yes	yes	yes	core
cl00134	WP_002913200.1 MULTISPECIES: dihydroneopterin triphosphate 2'-epimerase [Enterobacterales]	10	yes	yes	yes	yes	yes	yes	yes	yes	yes	yes	core
cl00135	WP_002913194.1 MULTISPECIES: DUF412 domain-containing protein [Enterobacteriaceae]	10	yes	yes	yes	yes	yes	yes	yes	yes	yes	yes	core
cl00136	ACI08114.1 conserved hypothetical protein [Klebsiella variicola]	10	yes	yes	yes	yes	yes	yes	yes	yes	yes	yes	core
cl00137	WP_002912749.1 MULTISPECIES: RcnB family protein [Gammaproteobacteria]	10	yes	yes	yes	yes	yes	yes	yes	yes	yes	yes	core
cl00138	WP_032434966.1 hydroxyethylthiazole kinase [Klebsiella pneumoniae]	10	yes	yes	yes	yes	yes	yes	yes	yes	yes	yes	core
cl00139	WP_032434998.1 histidinol dehydrogenase [Klebsiella pneumoniae]	10	yes	yes	yes	yes	yes	yes	yes	yes	yes	yes	core
cl00140	WP_002911883.1 MULTISPECIES: DUF496 family protein [Enterobacteriaceae]	10	yes	yes	yes	yes	yes	yes	yes	yes	yes	yes	core
cl00141	WP_002911393.1 MULTISPECIES: YebV family protein [Enterobacterales]	10	yes	yes	yes	yes	yes	yes	yes	yes	yes	yes	core
cl00142	WP_001062678.1 MULTISPECIES: transcription antiterminator/RNA stability regulator CspE [Bacteria]	10	yes	yes	yes	yes	yes	yes	yes	yes	yes	yes	core
cl00143	WP_032435059.1 LysR family transcriptional regulator [Klebsiella pneumoniae]	10	yes	yes	yes	yes	yes	yes	yes	yes	yes	yes	core
cl00144	WP_002910380.1 MULTISPECIES: DsrE/DsrF/TusD sulfur relay family protein [Enterobacteriaceae]	10	yes	yes	yes	yes	yes	yes	yes	yes	yes	yes	core
cl00145	WP_002910079.1 MULTISPECIES: HI1450 family dsDNA-mimic protein [Enterobacteriaceae]	10	yes	yes	yes	yes	yes	yes	yes	yes	yes	yes	core
cl00146	WP_032435086.1 phenylalanine--tRNA ligase subunit alpha [Klebsiella pneumoniae]	10	yes	yes	yes	yes	yes	yes	yes	yes	yes	yes	core
cl00147	WP_002908378.1 MULTISPECIES: MurR/RpiR family transcriptional regulator [Enterobacteriaceae]	10	yes	yes	yes	yes	yes	yes	yes	yes	yes	yes	core
cl00148	WP_004180275.1 MULTISPECIES: cytochrome c maturation protein CcmE [Klebsiella]	10	yes	yes	yes	yes	yes	yes	yes	yes	yes	yes	core
cl00149	WP_032435137.1 heme lyase CcmF/NrfE family subunit [Klebsiella pneumoniae]	10	yes	yes	yes	yes	yes	yes	yes	yes	yes	yes	core
cl00150	WP_002907764.1 MULTISPECIES: lactoylglutathione lyase [Enterobacterales]	10	yes	yes	yes	yes	yes	yes	yes	yes	yes	yes	core
cl00151	WP_002907644.1 MULTISPECIES: hypothetical protein [Enterobacterales]	10	yes	yes	yes	yes	yes	yes	yes	yes	yes	yes	core
cl00152	WP_032435214.1 helix-turn-helix domain-containing protein [Klebsiella pneumoniae]	10	yes	yes	yes	yes	yes	yes	yes	yes	yes	yes	core
cl00153	WP_023286503.1 MULTISPECIES: N-hydroxyarylamine O-acetyltransferase [Klebsiella]	10	yes	yes	yes	yes	yes	yes	yes	yes	yes	yes	core
cl00154	WP_032435229.1 ABC transporter permease [Klebsiella pneumoniae]	10	yes	yes	yes	yes	yes	yes	yes	yes	yes	yes	core
cl00155	WP_002904403.1 MULTISPECIES: MarC family NAAT transporter [Enterobacteriaceae]	10	yes	yes	yes	yes	yes	yes	yes	yes	yes	yes	core
cl00156	WP_004152235.1 MULTISPECIES: dimethylsulfoxide reductase subunit B [Enterobacteriaceae]	10	yes	yes	yes	yes	yes	yes	yes	yes	yes	yes	core
cl00157	WP_032435356.1 flavocytochrome c [Klebsiella pneumoniae]	10	yes	yes	yes	yes	yes	yes	yes	yes	yes	yes	core
cl00158	WP_032435358.1 3-carboxy-cis,cis-muconate cycloisomerase [Klebsiella pneumoniae]	10	yes	yes	yes	yes	yes	yes	yes	yes	yes	yes	core
cl00159	WP_032435359.1 3-oxoacid CoA-transferase subunit B [Klebsiella pneumoniae]	10	yes	yes	yes	yes	yes	yes	yes	yes	yes	yes	core
cl00160	WP_002902772.1 MULTISPECIES: phenylacetate-CoA oxygenase/reductase subunit PaaK [Klebsiella]	10	yes	yes	yes	yes	yes	yes	yes	yes	yes	yes	core
cl00161	WP_002902768.1 MULTISPECIES: 1,2-phenylacetyl-CoA epoxidase subunit B [Enterobacteriaceae]	10	yes	yes	yes	yes	yes	yes	yes	yes	yes	yes	core
cl00162	WP_004152131.1 MULTISPECIES: thiol peroxidase [Enterobacteriaceae]	10	yes	yes	yes	yes	yes	yes	yes	yes	yes	yes	core
cl00163	WP_032435397.1 peptide ABC transporter substrate-binding protein SapA [Klebsiella pneumoniae]	10	yes	yes	yes	yes	yes	yes	yes	yes	yes	yes	core
cl00164	WP_002892144.1 MULTISPECIES: DUF454 family protein [Enterobacteriaceae]	10	yes	yes	yes	yes	yes	yes	yes	yes	yes	yes	core
cl00165	WP_004191645.1 extracellular solute-binding protein [Klebsiella pneumoniae]	10	yes	yes	yes	yes	yes	yes	yes	yes	yes	yes	core
cl00166	WP_002891398.1 MULTISPECIES: exodeoxyribonuclease VII small subunit [Enterobacteriaceae]	10	yes	yes	yes	yes	yes	yes	yes	yes	yes	yes	core
cl00167	WP_032435593.1 branched-chain amino acid ABC transporter permease [Klebsiella pneumoniae]	10	yes	yes	yes	yes	yes	yes	yes	yes	yes	yes	core
cl00168	WP_002889696.1 MULTISPECIES: class II glutamine amidotransferase [Enterobacteriaceae]	10	yes	yes	yes	yes	yes	yes	yes	yes	yes	yes	core
cl00169	WP_032434193.1 sigma E protease regulator RseP [Klebsiella pneumoniae]	10	yes	yes	yes	yes	yes	yes	yes	yes	yes	yes	core
cl00170	WP_004152192.1 MULTISPECIES: Gfo/Idh/MocA family oxidoreductase [Klebsiella]	10	yes	yes	yes	yes	yes	yes	yes	yes	yes	yes	core
cl00171	WP_032434345.1 DUF853 domain-containing protein [Klebsiella pneumoniae]	10	yes	yes	yes	yes	yes	yes	yes	yes	yes	yes	core
cl00172	WP_002886926.1 MULTISPECIES: 2-iminobutanoate/2-iminopropanoate deaminase [Bacteria]	10	yes	yes	yes	yes	yes	yes	yes	yes	yes	yes	core
cl00173	WP_004177664.1 MULTISPECIES: ribosome-associated protein [Enterobacteriaceae]	10	yes	yes	yes	yes	yes	yes	yes	yes	yes	yes	core
cl00174	WP_002885682.1 MULTISPECIES: PTS ascorbate transporter subunit IIB [Enterobacteriaceae]	10	yes	yes	yes	yes	yes	yes	yes	yes	yes	yes	core
cl00175	WP_004177778.1 MULTISPECIES: plasmid segregation protein ParM [Enterobacteriaceae]	10	yes	yes	yes	yes	yes	yes	yes	yes	yes	yes	core
cl00176	OAA08708.1 Outer membrane protein assembly factor BamA precursor [Klebsiella pneumoniae]	10	yes	yes	yes	yes	yes	yes	yes	yes	yes	yes	core
cl00177	WP_002885023.1 MULTISPECIES: helix-turn-helix transcriptional regulator [Klebsiella]	10	yes	yes	yes	yes	yes	yes	yes	yes	yes	yes	core
cl00178	WP_004177849.1 tRNA dihydrouridine(20/20a) synthase DusA [Klebsiella pneumoniae]	10	yes	yes	yes	yes	yes	yes	yes	yes	yes	yes	core
cl00179	WP_002884150.1 MULTISPECIES: PTS sugar transporter subunit IIB [Enterobacteriaceae]	10	yes	yes	yes	yes	yes	yes	yes	yes	yes	yes	core
cl00180	WP_002884142.1 MULTISPECIES: 50S ribosomal protein L7/L12 [Bacteria]	10	yes	yes	yes	yes	yes	yes	yes	yes	yes	yes	core
cl00181	WP_002883772.1 MULTISPECIES: preprotein translocase subunit SecE [Enterobacteriaceae]	10	yes	yes	yes	yes	yes	yes	yes	yes	yes	yes	core
cl00182	WP_004145090.1 MULTISPECIES: DNA polymerase III subunit beta [Enterobacteriaceae]	10	yes	yes	yes	yes	yes	yes	yes	yes	yes	yes	core
cl00183	WP_004151532.1 MULTISPECIES: DNA replication/repair protein RecF [Klebsiella]	10	yes	yes	yes	yes	yes	yes	yes	yes	yes	yes	core
cl00184	WP_004151523.1 MULTISPECIES: heat shock chaperone IbpA [Gammaproteobacteria]	10	yes	yes	yes	yes	yes	yes	yes	yes	yes	yes	core
cl00185	WP_002922909.1 MULTISPECIES: triose-phosphate isomerase [Enterobacteriaceae]	10	yes	yes	yes	yes	yes	yes	yes	yes	yes	yes	core
cl00186	WP_002922602.1 MULTISPECIES: ribonuclease PH [Enterobacteriaceae]	10	yes	yes	yes	yes	yes	yes	yes	yes	yes	yes	core
cl00187	WP_002922429.1 MULTISPECIES: glutaredoxin 3 [Enterobacterales]	10	yes	yes	yes	yes	yes	yes	yes	yes	yes	yes	core
cl00188	WP_023342319.1 glutathione S-transferase [Klebsiella pneumoniae]	10	yes	yes	yes	yes	yes	yes	yes	yes	yes	yes	core
cl00189	WP_032434528.1 xylose ABC transporter ATP-binding protein [Klebsiella pneumoniae]	10	yes	yes	yes	yes	yes	yes	yes	yes	yes	yes	core
cl00190	WP_000014594.1 MULTISPECIES: RNA chaperone/antiterminator CspA [Bacteria]	10	yes	yes	yes	yes	yes	yes	yes	yes	yes	yes	core
cl00191	WP_002921513.1 MULTISPECIES: YhjR family protein [Enterobacterales]	10	yes	yes	yes	yes	yes	yes	yes	yes	yes	yes	core
cl00192	WP_020325158.1 MULTISPECIES: biofilm formation regulator HmsP [Klebsiella]	10	yes	yes	yes	yes	yes	yes	yes	yes	yes	yes	core
cl00193	WP_004174006.1 MULTISPECIES: type II toxin-antitoxin system Phd/YefM family antitoxin [Gammaproteobacteria]	10	yes	yes	yes	yes	yes	yes	yes	yes	yes	yes	core
cl00194	WP_002920779.1 MULTISPECIES: pirin family protein [Enterobacteriaceae]	10	yes	yes	yes	yes	yes	yes	yes	yes	yes	yes	core
cl00195	WP_002920564.1 MULTISPECIES: glycogen synthase GlgA [Enterobacteriaceae]	10	yes	yes	yes	yes	yes	yes	yes	yes	yes	yes	core
cl00196	WP_002920554.1 MULTISPECIES: glycerol-3-phosphate dehydrogenase [Enterobacteriaceae]	10	yes	yes	yes	yes	yes	yes	yes	yes	yes	yes	core
cl00197	WP_002920267.1 MULTISPECIES: shikimate kinase AroK [Enterobacteriaceae]	10	yes	yes	yes	yes	yes	yes	yes	yes	yes	yes	core
cl00198	WP_021312816.1 MULTISPECIES: ribulose-phosphate 3-epimerase [Klebsiella]	10	yes	yes	yes	yes	yes	yes	yes	yes	yes	yes	core
cl00199	WP_002919794.1 MULTISPECIES: 50S ribosomal protein L4 [Bacteria]	10	yes	yes	yes	yes	yes	yes	yes	yes	yes	yes	core
cl00200	WP_002919766.1 MULTISPECIES: 30S ribosomal protein S3 [Bacteria]	10	yes	yes	yes	yes	yes	yes	yes	yes	yes	yes	core
cl00201	WP_000729185.1 MULTISPECIES: 50S ribosomal protein L24 [Bacteria]	10	yes	yes	yes	yes	yes	yes	yes	yes	yes	yes	core
cl00202	WP_000462905.1 MULTISPECIES: DNA-binding transcriptional regulator Fis [Bacteria]	10	yes	yes	yes	yes	yes	yes	yes	yes	yes	yes	core
cl00203	WP_002916694.1 MULTISPECIES: DUF554 domain-containing protein [Enterobacteriaceae]	10	yes	yes	yes	yes	yes	yes	yes	yes	yes	yes	core
cl00204	WP_002916000.1 MULTISPECIES: MFS transporter [Enterobacteriaceae]	10	yes	yes	yes	yes	yes	yes	yes	yes	yes	yes	core
cl00205	WP_004181174.1 MULTISPECIES: L-threonine kinase [Klebsiella]	10	yes	yes	yes	yes	yes	yes	yes	yes	yes	yes	core
cl00206	WP_004151076.1 MULTISPECIES: L-fucose:H+ symporter permease [Klebsiella]	10	yes	yes	yes	yes	yes	yes	yes	yes	yes	yes	core
cl00207	WP_002915158.1 MULTISPECIES: adenylyl-sulfate kinase [Enterobacteriaceae]	10	yes	yes	yes	yes	yes	yes	yes	yes	yes	yes	core
cl00208	WP_139033259.1 hydrogenase nickel incorporation protein HypB [Klebsiella pneumoniae]	10	yes	yes	yes	yes	yes	yes	yes	yes	yes	yes	core
cl00209	WP_002914351.1 MULTISPECIES: S-ribosylhomocysteine lyase [Enterobacteriaceae]	10	yes	yes	yes	yes	yes	yes	yes	yes	yes	yes	core
cl00210	WP_020802079.1 glycine betaine/L-proline ABC transporter substrate-binding protein ProX [Klebsiella pneumoniae]	10	yes	yes	yes	yes	yes	yes	yes	yes	yes	yes	core
cl00211	WP_032434742.1 class II aldolase/adducin family protein [Klebsiella pneumoniae]	10	yes	yes	yes	yes	yes	yes	yes	yes	yes	yes	core
cl00212	WP_002914153.1 MULTISPECIES: inner membrane protein YpjD [Enterobacterales]	10	yes	yes	yes	yes	yes	yes	yes	yes	yes	yes	core
cl00213	WP_004150973.1 MULTISPECIES: ATP-dependent chaperone ClpB [Klebsiella]	10	yes	yes	yes	yes	yes	yes	yes	yes	yes	yes	core
cl00214	WP_032434791.1 thioredoxin TrxC [Klebsiella pneumoniae]	10	yes	yes	yes	yes	yes	yes	yes	yes	yes	yes	core
cl00215	WP_032434799.1 L-aspartate oxidase [Klebsiella pneumoniae]	10	yes	yes	yes	yes	yes	yes	yes	yes	yes	yes	core
cl00216	WP_002913801.1 MULTISPECIES: phosphoribosylaminoimidazolesuccinocarboxamide synthase [Enterobacteriaceae]	10	yes	yes	yes	yes	yes	yes	yes	yes	yes	yes	core
cl00217	WP_002913729.1 MULTISPECIES: ethanolamine utilization microcompartment protein EutS [Enterobacteriaceae]	10	yes	yes	yes	yes	yes	yes	yes	yes	yes	yes	core
cl00218	WP_000387720.1 MULTISPECIES: ethanolamine utilization microcompartment protein EutM [Enterobacteriaceae]	10	yes	yes	yes	yes	yes	yes	yes	yes	yes	yes	core
cl00219	WP_015958766.1 MULTISPECIES: tRNA pseudouridine(38-40) synthase TruA [Klebsiella]	10	yes	yes	yes	yes	yes	yes	yes	yes	yes	yes	core
cl00220	WP_032434927.1 histidine ABC transporter substrate-binding protein HisJ [Klebsiella pneumoniae]	10	yes	yes	yes	yes	yes	yes	yes	yes	yes	yes	core
cl00221	WP_002913156.1 MULTISPECIES: NADH-quinone oxidoreductase subunit NuoH [Enterobacteriaceae]	10	yes	yes	yes	yes	yes	yes	yes	yes	yes	yes	core
cl00222	WP_002912951.1 MULTISPECIES: elongation factor P-like protein YeiP [Enterobacteriaceae]	10	yes	yes	yes	yes	yes	yes	yes	yes	yes	yes	core
cl00223	WP_115698947.1 MdtB/MuxB family multidrug efflux RND transporter permease subunit [Klebsiella pneumoniae]	10	yes	yes	yes	yes	yes	yes	yes	yes	yes	yes	core
cl00224	WP_002911885.1 MULTISPECIES: FUSC family protein [Enterobacteriaceae]	10	yes	yes	yes	yes	yes	yes	yes	yes	yes	yes	core
cl00225	WP_002911486.1 MULTISPECIES: carboxy-S-adenosyl-L-methionine synthase CmoA [Enterobacteriaceae]	10	yes	yes	yes	yes	yes	yes	yes	yes	yes	yes	core
cl00226	WP_002911374.1 MULTISPECIES: YebO family protein [Enterobacteriaceae]	10	yes	yes	yes	yes	yes	yes	yes	yes	yes	yes	core
cl00227	WP_032435038.1 DUF986 family protein [Klebsiella pneumoniae]	10	yes	yes	yes	yes	yes	yes	yes	yes	yes	yes	core
cl00228	WP_032435083.1 nitrate ABC transporter permease [Klebsiella pneumoniae]	10	yes	yes	yes	yes	yes	yes	yes	yes	yes	yes	core
cl00229	WP_004175577.1 MULTISPECIES: UTP--glucose-1-phosphate uridylyltransferase GalU [Klebsiella]	10	yes	yes	yes	yes	yes	yes	yes	yes	yes	yes	core
cl00230	WP_002910103.1 MULTISPECIES: DNA-binding transcriptional regulator H-NS [Enterobacteriaceae]	10	yes	yes	yes	yes	yes	yes	yes	yes	yes	yes	core
cl00231	WP_032435100.1 iron ABC transporter permease [Klebsiella pneumoniae]	10	yes	yes	yes	yes	yes	yes	yes	yes	yes	yes	core
cl00232	WP_020805118.1 MULTISPECIES: amino acid ABC transporter ATP-binding protein [Klebsiella]	10	yes	yes	yes	yes	yes	yes	yes	yes	yes	yes	core
cl00233	AEJ98462.1 transcriptional regulator SlyA [Klebsiella pneumoniae KCTC 2242]	10	yes	yes	yes	yes	yes	yes	yes	yes	yes	yes	core
cl00234	WP_002907652.1 MULTISPECIES: transcription modulator YdgT [Gammaproteobacteria]	10	yes	yes	yes	yes	yes	yes	yes	yes	yes	yes	core
cl00235	WP_002904810.1 MULTISPECIES: hypothetical protein [Enterobacteriaceae]	10	yes	yes	yes	yes	yes	yes	yes	yes	yes	yes	core
cl00236	WP_002904638.1 MULTISPECIES: MetQ/NlpA family ABC transporter substrate-binding protein [Klebsiella]	10	yes	yes	yes	yes	yes	yes	yes	yes	yes	yes	core
cl00237	WP_002904633.1 ABC transporter permease [Klebsiella pneumoniae]	10	yes	yes	yes	yes	yes	yes	yes	yes	yes	yes	core
cl00238	WP_002904397.1 MULTISPECIES: MDR efflux pump AcrAB transcriptional activator MarA [Enterobacterales]	10	yes	yes	yes	yes	yes	yes	yes	yes	yes	yes	core
cl00239	WP_032435371.1 type I glyceraldehyde-3-phosphate dehydrogenase [Klebsiella pneumoniae]	10	yes	yes	yes	yes	yes	yes	yes	yes	yes	yes	core
cl00240	WP_004176377.1 MULTISPECIES: 1,2-phenylacetyl-CoA epoxidase subunit A [Klebsiella]	10	yes	yes	yes	yes	yes	yes	yes	yes	yes	yes	core
cl00241	WP_032435377.1 primary-amine oxidase [Klebsiella pneumoniae]	10	yes	yes	yes	yes	yes	yes	yes	yes	yes	yes	core
cl00242	WP_023287550.1 transcriptional regulator TyrR [Klebsiella pneumoniae]	10	yes	yes	yes	yes	yes	yes	yes	yes	yes	yes	core
cl00243	WP_002901915.1 MULTISPECIES: phage shock protein PspD [Gammaproteobacteria]	10	yes	yes	yes	yes	yes	yes	yes	yes	yes	yes	core
cl00244	WP_002901911.1 MULTISPECIES: envelope stress response membrane protein PspB [Enterobacterales]	10	yes	yes	yes	yes	yes	yes	yes	yes	yes	yes	core
cl00245	WP_064177466.1 phage shock protein PspA [Klebsiella pneumoniae]	10	yes	yes	yes	yes	yes	yes	yes	yes	yes	yes	core
cl00246	WP_020803895.1 MULTISPECIES: cysteine--tRNA ligase [Klebsiella]	10	yes	yes	yes	yes	yes	yes	yes	yes	yes	yes	core
cl00247	WP_032435562.1 adenine phosphoribosyltransferase [Klebsiella pneumoniae]	10	yes	yes	yes	yes	yes	yes	yes	yes	yes	yes	core
cl00248	WP_004177246.1 MULTISPECIES: metal-sensing transcriptional repressor [Enterobacteriaceae]	10	yes	yes	yes	yes	yes	yes	yes	yes	yes	yes	core
cl00249	WP_002890276.1 MULTISPECIES: shikimate kinase AroL [Gammaproteobacteria]	10	yes	yes	yes	yes	yes	yes	yes	yes	yes	yes	core
cl00250	WP_032435599.1 phosphonate ABC transporter, permease protein PhnE [Klebsiella pneumoniae]	10	yes	yes	yes	yes	yes	yes	yes	yes	yes	yes	core
cl00251	WP_032435632.1 cytosol nonspecific dipeptidase [Klebsiella pneumoniae]	10	yes	yes	yes	yes	yes	yes	yes	yes	yes	yes	core
cl00252	WP_002888845.1 MULTISPECIES: RNA polymerase-binding protein DksA [Enterobacteriaceae]	10	yes	yes	yes	yes	yes	yes	yes	yes	yes	yes	core
cl00253	WP_032435653.1 sugar ABC transporter permease [Klebsiella pneumoniae]	10	yes	yes	yes	yes	yes	yes	yes	yes	yes	yes	core
cl00254	WP_032434339.1 carbohydrate ABC transporter permease [Klebsiella pneumoniae]	10	yes	yes	yes	yes	yes	yes	yes	yes	yes	yes	core
cl00255	WP_002886899.1 MULTISPECIES: KDGP aldolase family protein [Enterobacteriaceae]	10	yes	yes	yes	yes	yes	yes	yes	yes	yes	yes	core
cl00256	WP_032417759.1 DgaE family pyridoxal phosphate-dependent ammonia lyase [Klebsiella pneumoniae]	10	yes	yes	yes	yes	yes	yes	yes	yes	yes	yes	core
cl00257	WP_032434361.1 autotransporter assembly complex protein TamA [Klebsiella pneumoniae]	10	yes	yes	yes	yes	yes	yes	yes	yes	yes	yes	core
cl00258	WP_002886687.1 MULTISPECIES: FKBP-type peptidyl-prolyl cis-trans isomerase [Enterobacteriaceae]	10	yes	yes	yes	yes	yes	yes	yes	yes	yes	yes	core
cl00259	WP_213075736.1 formate dehydrogenase subunit alpha [Klebsiella pneumoniae]	10	yes	yes	yes	yes	yes	yes	yes	yes	yes	yes	core
cl00260	WP_002884329.1 MULTISPECIES: uroporphyrinogen decarboxylase [Klebsiella]	10	yes	yes	yes	yes	yes	yes	yes	yes	yes	yes	core
cl00261	WP_032434506.1 NAD(+) diphosphatase [Klebsiella pneumoniae]	10	yes	yes	yes	yes	yes	yes	yes	yes	yes	yes	core
cl00262	WP_004192681.1 MULTISPECIES: anaerobic C4-dicarboxylate transporter DcuB [Klebsiella]	10	yes	yes	yes	yes	yes	yes	yes	yes	yes	yes	core
cl00263	WP_002883521.1 MULTISPECIES: bifunctional biotin--[acetyl-CoA-carboxylase] ligase/biotin operon repressor BirA [Enterobacteriaceae]	10	yes	yes	yes	yes	yes	yes	yes	yes	yes	yes	core
cl00264	WP_004177926.1 HTH-type transcriptional regulator MetR [Klebsiella pneumoniae]	10	yes	yes	yes	yes	yes	yes	yes	yes	yes	yes	core
cl00265	WP_002883404.1 MULTISPECIES: thioesterase family protein [Bacteria]	10	yes	yes	yes	yes	yes	yes	yes	yes	yes	yes	core
cl00266	WP_023313785.1 MFS transporter [Klebsiella pneumoniae]	10	yes	yes	yes	yes	yes	yes	yes	yes	yes	yes	core
cl00267	WP_002882822.1 MULTISPECIES: formate dehydrogenase subunit beta [Enterobacteriaceae]	10	yes	yes	yes	yes	yes	yes	yes	yes	yes	yes	core
cl00268	AJB34951.1 Ribose operon repressor [Klebsiella pneumoniae HK787]	10	yes	yes	yes	yes	yes	yes	yes	yes	yes	yes	core
cl00269	WP_002882527.1 MULTISPECIES: D-ribose pyranase [Enterobacteriaceae]	10	yes	yes	yes	yes	yes	yes	yes	yes	yes	yes	core
cl00270	WP_004145006.1 MULTISPECIES: phosphate ABC transporter ATP-binding protein PstB [Enterobacteriaceae]	10	yes	yes	yes	yes	yes	yes	yes	yes	yes	yes	core
cl00271	SVJ48440.1 PTS family protein IIC [Klebsiella pneumoniae]	10	yes	yes	yes	yes	yes	yes	yes	yes	yes	yes	core
cl00272	WP_032434453.1 multidrug efflux MFS transporter EmrD [Klebsiella pneumoniae]	10	yes	yes	yes	yes	yes	yes	yes	yes	yes	yes	core
cl00273	WP_032434441.1 multidrug efflux RND transporter permease subunit EefB [Klebsiella pneumoniae]	10	yes	yes	yes	yes	yes	yes	yes	yes	yes	yes	core
cl00274	WP_002923016.1 MULTISPECIES: nuclear transport factor 2 family protein [Enterobacteriaceae]	10	yes	yes	yes	yes	yes	yes	yes	yes	yes	yes	core
cl00275	WP_002922964.1 MULTISPECIES: zinc-binding alcohol dehydrogenase family protein [Enterobacteriaceae]	10	yes	yes	yes	yes	yes	yes	yes	yes	yes	yes	core
cl00276	WP_004173891.1 MULTISPECIES: sodium/glutamate symporter [Klebsiella]	10	yes	yes	yes	yes	yes	yes	yes	yes	yes	yes	core
cl00277	WP_002922944.1 MULTISPECIES: glycerol kinase GlpK [Enterobacteriaceae]	10	yes	yes	yes	yes	yes	yes	yes	yes	yes	yes	core
cl00278	WP_004186133.1 MULTISPECIES: polysaccharide deacetylase family protein [Klebsiella]	10	yes	yes	yes	yes	yes	yes	yes	yes	yes	yes	core
cl00279	WP_032434524.1 NAD(P)H-dependent glycerol-3-phosphate dehydrogenase [Klebsiella pneumoniae]	10	yes	yes	yes	yes	yes	yes	yes	yes	yes	yes	core
cl00280	WP_002922426.1 MULTISPECIES: serine O-acetyltransferase [Enterobacteriaceae]	10	yes	yes	yes	yes	yes	yes	yes	yes	yes	yes	core
cl00281	WP_002922127.1 MULTISPECIES: glycine--tRNA ligase subunit beta [Enterobacteriaceae]	10	yes	yes	yes	yes	yes	yes	yes	yes	yes	yes	core
cl00282	WP_002921929.1 MULTISPECIES: DUF3053 domain-containing protein [Enterobacteriaceae]	10	yes	yes	yes	yes	yes	yes	yes	yes	yes	yes	core
cl00283	WP_002920860.1 MULTISPECIES: 7-cyano-7-deazaguanine/7-aminomethyl-7-deazaguanine transporter [Enterobacteriaceae]	10	yes	yes	yes	yes	yes	yes	yes	yes	yes	yes	core
cl00284	WP_002920815.1 MULTISPECIES: RNA polymerase sigma factor RpoH [Enterobacteriaceae]	10	yes	yes	yes	yes	yes	yes	yes	yes	yes	yes	core
cl00285	ADC56209.1 Extracellular ligand-binding receptor [Klebsiella variicola At-22]	10	yes	yes	yes	yes	yes	yes	yes	yes	yes	yes	core
cl00286	WP_002920807.1 MULTISPECIES: high-affinity branched-chain amino acid ABC transporter permease LivH [Enterobacteriaceae]	10	yes	yes	yes	yes	yes	yes	yes	yes	yes	yes	core
cl00287	WP_032434559.1 sn-glycerol-3-phosphate ABC transporter permease UgpE [Klebsiella pneumoniae]	10	yes	yes	yes	yes	yes	yes	yes	yes	yes	yes	core
cl00288	WP_004150074.1 MULTISPECIES: sn-glycerol-3-phosphate import ATP-binding protein UgpC [Enterobacteriaceae]	10	yes	yes	yes	yes	yes	yes	yes	yes	yes	yes	core
cl00289	WP_032434562.1 gamma-glutamyltransferase [Klebsiella pneumoniae]	10	yes	yes	yes	yes	yes	yes	yes	yes	yes	yes	core
cl00290	WP_002920775.1 MULTISPECIES: gluconokinase [Enterobacteriaceae]	10	yes	yes	yes	yes	yes	yes	yes	yes	yes	yes	core
cl00291	WP_002920540.1 MULTISPECIES: Fe-S biogenesis protein NfuA [Enterobacteriaceae]	10	yes	yes	yes	yes	yes	yes	yes	yes	yes	yes	core
cl00292	WP_004174055.1 MULTISPECIES: YheU family protein [Enterobacteriaceae]	10	yes	yes	yes	yes	yes	yes	yes	yes	yes	yes	core
cl00293	WP_002919759.1 MULTISPECIES: 50S ribosomal protein L16 [Bacteria]	10	yes	yes	yes	yes	yes	yes	yes	yes	yes	yes	core
cl00294	WP_002919219.1 MULTISPECIES: DNA-directed RNA polymerase subunit alpha [Bacteria]	10	yes	yes	yes	yes	yes	yes	yes	yes	yes	yes	core
cl00295	WP_002919103.1 MULTISPECIES: membrane protein [Enterobacterales]	10	yes	yes	yes	yes	yes	yes	yes	yes	yes	yes	core
cl00296	WP_002918653.1 MULTISPECIES: rod shape-determining protein MreB [Enterobacteriaceae]	10	yes	yes	yes	yes	yes	yes	yes	yes	yes	yes	core
cl00297	WP_004105744.1 MULTISPECIES: oxidative damage protection protein [Bacteria]	10	yes	yes	yes	yes	yes	yes	yes	yes	yes	yes	core
cl00298	WP_016947438.1 MULTISPECIES: DUF167 family protein YggU [Klebsiella]	10	yes	yes	yes	yes	yes	yes	yes	yes	yes	yes	core
cl00299	WP_004149636.1 MULTISPECIES: glycoside hydrolase family 1 protein [Klebsiella]	10	yes	yes	yes	yes	yes	yes	yes	yes	yes	yes	core
cl00300	WP_004174524.1 MULTISPECIES: prolipoprotein diacylglyceryl transferase [Klebsiella]	10	yes	yes	yes	yes	yes	yes	yes	yes	yes	yes	core
cl00301	WP_032413011.1 MULTISPECIES: exodeoxyribonuclease V subunit gamma [Klebsiella]	10	yes	yes	yes	yes	yes	yes	yes	yes	yes	yes	core
cl00302	WP_004181181.1 MULTISPECIES: pitrilysin [Klebsiella]	10	yes	yes	yes	yes	yes	yes	yes	yes	yes	yes	core
cl00303	WP_032434674.1 lactaldehyde reductase [Klebsiella pneumoniae]	10	yes	yes	yes	yes	yes	yes	yes	yes	yes	yes	core
cl00304	WP_002915261.1 MULTISPECIES: aliphatic sulfonate ABC transporter substrate-binding protein [Enterobacteriaceae]	10	yes	yes	yes	yes	yes	yes	yes	yes	yes	yes	core
cl00305	WP_002915249.1 MULTISPECIES: YqcC family protein [Gammaproteobacteria]	10	yes	yes	yes	yes	yes	yes	yes	yes	yes	yes	core
cl00306	WP_002915156.1 MULTISPECIES: cell division protein FtsB [Enterobacteriaceae]	10	yes	yes	yes	yes	yes	yes	yes	yes	yes	yes	core
cl00307	WP_004181093.1 MULTISPECIES: 2-C-methyl-D-erythritol 2,4-cyclodiphosphate synthase [Enterobacteriaceae]	10	yes	yes	yes	yes	yes	yes	yes	yes	yes	yes	core
cl00308	WP_002915099.1 MULTISPECIES: UbiX family flavin prenyltransferase [Enterobacteriaceae]	10	yes	yes	yes	yes	yes	yes	yes	yes	yes	yes	core
cl00309	WP_032412234.1 MULTISPECIES: hemin-degrading factor [Klebsiella]	10	yes	yes	yes	yes	yes	yes	yes	yes	yes	yes	core
cl00310	WP_032434705.1 TonB-dependent receptor [Klebsiella pneumoniae]	10	yes	yes	yes	yes	yes	yes	yes	yes	yes	yes	core
cl00311	WP_002914891.1 MULTISPECIES: NADH-quinone oxidoreductase subunit B family protein [Enterobacteriaceae]	10	yes	yes	yes	yes	yes	yes	yes	yes	yes	yes	core
cl00312	WP_004174701.1 MULTISPECIES: fructose-1-phosphate/6-phosphogluconate phosphatase [Enterobacteriaceae]	10	yes	yes	yes	yes	yes	yes	yes	yes	yes	yes	core
cl00313	WP_002914277.1 MULTISPECIES: metalloregulator ArsR/SmtB family transcription factor [Enterobacterales]	10	yes	yes	yes	yes	yes	yes	yes	yes	yes	yes	core
cl00314	WP_032434744.1 LysR family transcriptional regulator [Klebsiella pneumoniae]	10	yes	yes	yes	yes	yes	yes	yes	yes	yes	yes	core
cl00315	WP_002914164.1 MULTISPECIES: SsrA-binding protein SmpB [Enterobacteriaceae]	10	yes	yes	yes	yes	yes	yes	yes	yes	yes	yes	core
cl00316	WP_002914158.1 MULTISPECIES: NAD(+) kinase [Enterobacteriaceae]	10	yes	yes	yes	yes	yes	yes	yes	yes	yes	yes	core
cl00317	WP_004145664.1 MULTISPECIES: outer membrane protein assembly factor BamD [Enterobacteriaceae]	10	yes	yes	yes	yes	yes	yes	yes	yes	yes	yes	core
cl00318	WP_002914067.1 MULTISPECIES: signal peptidase I [Gammaproteobacteria]	10	yes	yes	yes	yes	yes	yes	yes	yes	yes	yes	core
cl00319	WP_032434808.1 inositol-1-monophosphatase [Klebsiella pneumoniae]	10	yes	yes	yes	yes	yes	yes	yes	yes	yes	yes	core
cl00320	WP_032434810.1 Fe-S protein assembly chaperone HscA [Klebsiella pneumoniae]	10	yes	yes	yes	yes	yes	yes	yes	yes	yes	yes	core
cl00321	WP_002913838.1 MULTISPECIES: polyphosphate kinase 1 [Enterobacteriaceae]	10	yes	yes	yes	yes	yes	yes	yes	yes	yes	yes	core
cl00322	WP_002913805.1 MULTISPECIES: thioredoxin-dependent thiol peroxidase [Enterobacteriaceae]	10	yes	yes	yes	yes	yes	yes	yes	yes	yes	yes	core
cl00323	WP_002913641.1 MULTISPECIES: oxygen-dependent coproporphyrinogen oxidase [Klebsiella]	10	yes	yes	yes	yes	yes	yes	yes	yes	yes	yes	core
cl00324	WP_002913637.1 MULTISPECIES: GNAT family acetyltransferase [Enterobacteriaceae]	10	yes	yes	yes	yes	yes	yes	yes	yes	yes	yes	core
cl00325	WP_032434853.1 cysteine synthase CysM [Klebsiella pneumoniae]	10	yes	yes	yes	yes	yes	yes	yes	yes	yes	yes	core
cl00326	WP_004145609.1 MULTISPECIES: DUF4440 domain-containing protein [Klebsiella]	10	yes	yes	yes	yes	yes	yes	yes	yes	yes	yes	core
cl00327	WP_002913195.1 MULTISPECIES: acetate kinase [Enterobacteriaceae]	10	yes	yes	yes	yes	yes	yes	yes	yes	yes	yes	core
cl00328	WP_002913188.1 MULTISPECIES: 5'-deoxynucleotidase [Klebsiella]	10	yes	yes	yes	yes	yes	yes	yes	yes	yes	yes	core
cl00329	WP_002913148.1 MULTISPECIES: NADH-quinone oxidoreductase subunit NuoK [Enterobacteriaceae]	10	yes	yes	yes	yes	yes	yes	yes	yes	yes	yes	core
cl00330	WP_002913146.1 MULTISPECIES: NADH-quinone oxidoreductase subunit M [Klebsiella]	10	yes	yes	yes	yes	yes	yes	yes	yes	yes	yes	core
cl00331	WP_002912974.1 MULTISPECIES: YejG family protein [Enterobacteriaceae]	10	yes	yes	yes	yes	yes	yes	yes	yes	yes	yes	core
cl00332	WP_009307420.1 MULTISPECIES: ABC transporter permease [Klebsiella]	10	yes	yes	yes	yes	yes	yes	yes	yes	yes	yes	core
cl00333	WP_023316151.1 EmmdR/YeeO family multidrug/toxin efflux MATE transporter [Klebsiella pneumoniae]	10	yes	yes	yes	yes	yes	yes	yes	yes	yes	yes	core
cl00334	WP_002911729.1 MULTISPECIES: nitrogen assimilation transcriptional regulator NAC [Enterobacteriaceae]	10	yes	yes	yes	yes	yes	yes	yes	yes	yes	yes	core
cl00335	WP_002911524.1 MULTISPECIES: DUF2766 domain-containing protein [Enterobacteriaceae]	10	yes	yes	yes	yes	yes	yes	yes	yes	yes	yes	core
cl00336	WP_032435023.1 L-arabinose ABC transporter ATP-binding protein AraG [Klebsiella pneumoniae]	10	yes	yes	yes	yes	yes	yes	yes	yes	yes	yes	core
cl00337	WP_004151452.1 MULTISPECIES: arginine--tRNA ligase [Enterobacteriaceae]	10	yes	yes	yes	yes	yes	yes	yes	yes	yes	yes	core
cl00338	WP_004151450.1 MULTISPECIES: formate-dependent phosphoribosylglycinamide formyltransferase [Enterobacteriaceae]	10	yes	yes	yes	yes	yes	yes	yes	yes	yes	yes	core
cl00339	WP_019724851.1 L-serine ammonia-lyase [Klebsiella pneumoniae]	10	yes	yes	yes	yes	yes	yes	yes	yes	yes	yes	core
cl00340	WP_002910900.1 MULTISPECIES: septum site-determining protein MinD [Enterobacteriaceae]	10	yes	yes	yes	yes	yes	yes	yes	yes	yes	yes	core
cl00341	WP_002910890.1 MULTISPECIES: fatty acid metabolism transcriptional regulator FadR [Enterobacteriaceae]	10	yes	yes	yes	yes	yes	yes	yes	yes	yes	yes	core
cl00342	WP_002910835.1 MULTISPECIES: alpha-E domain-containing protein [Klebsiella]	10	yes	yes	yes	yes	yes	yes	yes	yes	yes	yes	core
cl00343	WP_002910407.1 MULTISPECIES: ribose-phosphate diphosphokinase [Enterobacteriaceae]	10	yes	yes	yes	yes	yes	yes	yes	yes	yes	yes	core
cl00344	WP_002910191.1 MULTISPECIES: nitrate reductase molybdenum cofactor assembly chaperone [Enterobacteriaceae]	10	yes	yes	yes	yes	yes	yes	yes	yes	yes	yes	core
cl00345	WP_002910089.1 MULTISPECIES: oligopeptide ABC transporter permease OppB [Enterobacteriaceae]	10	yes	yes	yes	yes	yes	yes	yes	yes	yes	yes	core
cl00346	WP_002910042.1 MULTISPECIES: YciI family protein [Enterobacteriaceae]	10	yes	yes	yes	yes	yes	yes	yes	yes	yes	yes	core
cl00347	WP_032435088.1 LysR family transcriptional regulator [Klebsiella pneumoniae]	10	yes	yes	yes	yes	yes	yes	yes	yes	yes	yes	core
cl00348	WP_002909085.1 MULTISPECIES: MetQ/NlpA family lipoprotein [Enterobacteriaceae]	10	yes	yes	yes	yes	yes	yes	yes	yes	yes	yes	core
cl00349	WP_023287744.1 glutathione peroxidase [Klebsiella pneumoniae]	10	yes	yes	yes	yes	yes	yes	yes	yes	yes	yes	core
cl00350	WP_032435094.1 YdiU family protein [Klebsiella pneumoniae]	10	yes	yes	yes	yes	yes	yes	yes	yes	yes	yes	core
cl00351	WP_004148729.1 MULTISPECIES: AI-2E family transporter YdiK [Enterobacteriaceae]	10	yes	yes	yes	yes	yes	yes	yes	yes	yes	yes	core
cl00352	WP_002909015.1 MULTISPECIES: 1,4-dihydroxy-2-naphthoyl-CoA hydrolase [Enterobacterales]	10	yes	yes	yes	yes	yes	yes	yes	yes	yes	yes	core
cl00353	WP_032435121.1 rhodanese homology domain-containing protein [Klebsiella pneumoniae]	10	yes	yes	yes	yes	yes	yes	yes	yes	yes	yes	core
cl00354	WP_004189553.1 MULTISPECIES: heme ABC transporter permease [Klebsiella]	10	yes	yes	yes	yes	yes	yes	yes	yes	yes	yes	core
cl00355	WP_002907811.1 MULTISPECIES: carbonic anhydrase [Enterobacteriaceae]	10	yes	yes	yes	yes	yes	yes	yes	yes	yes	yes	core
cl00356	WP_002907740.1 MULTISPECIES: tyrosine--tRNA ligase [Klebsiella]	10	yes	yes	yes	yes	yes	yes	yes	yes	yes	yes	core
cl00357	WP_002907734.1 MULTISPECIES: endonuclease III [Enterobacteriaceae]	10	yes	yes	yes	yes	yes	yes	yes	yes	yes	yes	core
cl00358	WP_002907658.1 MULTISPECIES: electron transport complex subunit RsxA [Enterobacteriaceae]	10	yes	yes	yes	yes	yes	yes	yes	yes	yes	yes	core
cl00359	WP_032435192.1 DMT family transporter [Klebsiella pneumoniae]	10	yes	yes	yes	yes	yes	yes	yes	yes	yes	yes	core
cl00360	WP_004200040.1 MULTISPECIES: putative FMN-dependent luciferase-like monooxygenase [Klebsiella]	10	yes	yes	yes	yes	yes	yes	yes	yes	yes	yes	core
cl00361	WP_002903522.1 MULTISPECIES: 3-oxoacid CoA-transferase subunit A [Enterobacterales]	10	yes	yes	yes	yes	yes	yes	yes	yes	yes	yes	core
cl00362	WP_002903391.1 MULTISPECIES: universal stress protein UspE [Enterobacteriaceae]	10	yes	yes	yes	yes	yes	yes	yes	yes	yes	yes	core
cl00363	WP_004148240.1 MULTISPECIES: N-succinylarginine dihydrolase [Klebsiella]	10	yes	yes	yes	yes	yes	yes	yes	yes	yes	yes	core
cl00364	WP_032435376.1 phenylacetic acid degradation bifunctional protein PaaZ [Klebsiella pneumoniae]	10	yes	yes	yes	yes	yes	yes	yes	yes	yes	yes	core
cl00365	WP_004140155.1 MULTISPECIES: DUF333 domain-containing protein [Enterobacteriaceae]	10	yes	yes	yes	yes	yes	yes	yes	yes	yes	yes	core
cl00366	WP_023287574.1 ATP-dependent RNA helicase DbpA [Klebsiella pneumoniae]	10	yes	yes	yes	yes	yes	yes	yes	yes	yes	yes	core
cl00367	WP_004179574.1 MULTISPECIES: TetR/AcrR family transcriptional regulator [Klebsiella]	10	yes	yes	yes	yes	yes	yes	yes	yes	yes	yes	core
cl00368	WP_032435384.1 type VI secretion system baseplate subunit TssF [Klebsiella pneumoniae]	10	yes	yes	yes	yes	yes	yes	yes	yes	yes	yes	core
cl00369	WP_004176446.1 MULTISPECIES: peptide ABC transporter substrate-binding protein [Enterobacteriaceae]	10	yes	yes	yes	yes	yes	yes	yes	yes	yes	yes	core
cl00370	WP_002901913.1 MULTISPECIES: envelope stress response membrane protein PspC [Enterobacterales]	10	yes	yes	yes	yes	yes	yes	yes	yes	yes	yes	core
cl00371	WP_004143017.1 MULTISPECIES: bifunctional methylenetetrahydrofolate dehydrogenase/methenyltetrahydrofolate cyclohydrolase FolD [Enterobacteriaceae]	10	yes	yes	yes	yes	yes	yes	yes	yes	yes	yes	core
cl00372	WP_002892205.1 MULTISPECIES: Cys-tRNA(Pro)/Cys-tRNA(Cys) deacylase YbaK [Enterobacteriaceae]	10	yes	yes	yes	yes	yes	yes	yes	yes	yes	yes	core
cl00373	WP_002892203.1 MULTISPECIES: bifunctional UDP-sugar hydrolase/5'-nucleotidase UshA [Enterobacteriaceae]	10	yes	yes	yes	yes	yes	yes	yes	yes	yes	yes	core
cl00374	WP_002892200.1 MULTISPECIES: MFS transporter [Klebsiella]	10	yes	yes	yes	yes	yes	yes	yes	yes	yes	yes	core
cl00375	WP_020326861.1 MULTISPECIES: multidrug efflux RND transporter permease subunit AcrB [Klebsiella]	10	yes	yes	yes	yes	yes	yes	yes	yes	yes	yes	core
cl00376	VTM50662.1 putative multidrug transporter membrane\ATP-binding components [Klebsiella pneumoniae]	10	yes	yes	yes	yes	yes	yes	yes	yes	yes	yes	core
cl00377	WP_002890343.1 MULTISPECIES: phosphate response regulator transcription factor PhoB [Enterobacteriaceae]	10	yes	yes	yes	yes	yes	yes	yes	yes	yes	yes	core
cl00378	WP_023284724.1 MULTISPECIES: exonuclease subunit SbcD [Klebsiella]	10	yes	yes	yes	yes	yes	yes	yes	yes	yes	yes	core
cl00379	WP_002890286.1 MULTISPECIES: fructokinase [Klebsiella]	10	yes	yes	yes	yes	yes	yes	yes	yes	yes	yes	core
cl00380	WP_002890285.1 MULTISPECIES: recombination-associated protein RdgC [Enterobacteriaceae]	10	yes	yes	yes	yes	yes	yes	yes	yes	yes	yes	core
cl00381	WP_002890227.1 MULTISPECIES: pyrroline-5-carboxylate reductase [Enterobacteriaceae]	10	yes	yes	yes	yes	yes	yes	yes	yes	yes	yes	core
cl00382	WP_032435589.1 multidrug efflux MFS transporter [Klebsiella pneumoniae]	10	yes	yes	yes	yes	yes	yes	yes	yes	yes	yes	core
cl00383	WP_004144598.1 MULTISPECIES: ethanolamine ammonia-lyase subunit EutB [Klebsiella]	10	yes	yes	yes	yes	yes	yes	yes	yes	yes	yes	core
cl00384	WP_004151354.1 MULTISPECIES: ABC transporter ATP-binding protein [Enterobacteriaceae]	10	yes	yes	yes	yes	yes	yes	yes	yes	yes	yes	core
cl00385	WP_004177294.1 MULTISPECIES: fimbrial adhesin EcpD [Klebsiella]	10	yes	yes	yes	yes	yes	yes	yes	yes	yes	yes	core
cl00386	WP_002889699.1 MULTISPECIES: murein L,D-transpeptidase [Enterobacteriaceae]	10	yes	yes	yes	yes	yes	yes	yes	yes	yes	yes	core
cl00387	WP_004145858.1 MULTISPECIES: 3-hydroxyacyl-ACP dehydratase FabZ [Enterobacteriaceae]	10	yes	yes	yes	yes	yes	yes	yes	yes	yes	yes	core
cl00388	WP_002888821.1 MULTISPECIES: carbonate dehydratase [Enterobacteriaceae]	10	yes	yes	yes	yes	yes	yes	yes	yes	yes	yes	core
cl00389	WP_002888819.1 MULTISPECIES: hypoxanthine phosphoribosyltransferase [Enterobacteriaceae]	10	yes	yes	yes	yes	yes	yes	yes	yes	yes	yes	core
cl00390	ACI10382.1 dihydrolipoamide dehydrogenase [Klebsiella variicola]	10	yes	yes	yes	yes	yes	yes	yes	yes	yes	yes	core
cl00391	WP_002888699.1 MULTISPECIES: pyruvate dehydrogenase complex transcriptional repressor PdhR [Enterobacteriaceae]	10	yes	yes	yes	yes	yes	yes	yes	yes	yes	yes	core
cl00392	WP_004147071.1 MULTISPECIES: UDP-N-acetylmuramoyl-L-alanyl-D-glutamate--2,6-diaminopimelate ligase [Klebsiella]	10	yes	yes	yes	yes	yes	yes	yes	yes	yes	yes	core
cl00393	WP_032434217.1 acetolactate synthase small subunit [Klebsiella pneumoniae]	10	yes	yes	yes	yes	yes	yes	yes	yes	yes	yes	core
cl00394	WP_002888321.1 MULTISPECIES: bis(5'-nucleosyl)-tetraphosphatase (symmetrical) ApaH [Klebsiella]	10	yes	yes	yes	yes	yes	yes	yes	yes	yes	yes	core
cl00395	WP_004177654.1 MULTISPECIES: 5-deoxy-glucuronate isomerase [Enterobacteriaceae]	10	yes	yes	yes	yes	yes	yes	yes	yes	yes	yes	core
cl00396	WP_032434353.1 UDP-N-acetylmuramate:L-alanyl-gamma-D-glutamyl-meso-diaminopimelate ligase [Klebsiella pneumoniae]	10	yes	yes	yes	yes	yes	yes	yes	yes	yes	yes	core
cl00397	WP_004177669.1 MULTISPECIES: sugar ABC transporter ATP-binding protein [Enterobacteriaceae]	10	yes	yes	yes	yes	yes	yes	yes	yes	yes	yes	core
cl00398	WP_002886705.1 MULTISPECIES: 3'(2'),5'-bisphosphate nucleotidase CysQ [Enterobacteriaceae]	10	yes	yes	yes	yes	yes	yes	yes	yes	yes	yes	core
cl00399	WP_002885683.1 MULTISPECIES: PTS ascorbate transporter subunit IIA [Enterobacteriaceae]	10	yes	yes	yes	yes	yes	yes	yes	yes	yes	yes	core
cl00400	WP_008807182.1 MULTISPECIES: L-ascorbate 6-phosphate lactonase [Klebsiella]	10	yes	yes	yes	yes	yes	yes	yes	yes	yes	yes	core
cl00401	WP_004177697.1 MULTISPECIES: HTH-type transcriptional regulator UlaR [Enterobacteriaceae]	10	yes	yes	yes	yes	yes	yes	yes	yes	yes	yes	core
cl00402	WP_002885530.1 MULTISPECIES: fumarate reductase subunit FrdC [Enterobacteriaceae]	10	yes	yes	yes	yes	yes	yes	yes	yes	yes	yes	core
cl00403	WP_004210049.1 MULTISPECIES: poly-beta-1,6 N-acetyl-D-glucosamine synthase [Klebsiella]	10	yes	yes	yes	yes	yes	yes	yes	yes	yes	yes	core
cl00404	WP_002885229.1 MULTISPECIES: transcriptional regulator MelR [Enterobacteriaceae]	10	yes	yes	yes	yes	yes	yes	yes	yes	yes	yes	core
cl00405	WP_004177812.1 MULTISPECIES: DUF485 domain-containing protein [Proteobacteria]	10	yes	yes	yes	yes	yes	yes	yes	yes	yes	yes	core
cl00406	WP_020804806.1 MULTISPECIES: acid phosphatase AphA [Klebsiella]	10	yes	yes	yes	yes	yes	yes	yes	yes	yes	yes	core
cl00407	WP_002884725.1 MULTISPECIES: maltose ABC transporter permease MalG [Enterobacteriaceae]	10	yes	yes	yes	yes	yes	yes	yes	yes	yes	yes	core
cl00408	WP_002884627.1 MULTISPECIES: ketopantoate/pantoate/pantothenate transporter PanS [Enterobacteriaceae]	10	yes	yes	yes	yes	yes	yes	yes	yes	yes	yes	core
cl00409	WP_004178264.1 MULTISPECIES: 23S rRNA pseudouridine(2604) synthase RluF [Klebsiella]	10	yes	yes	yes	yes	yes	yes	yes	yes	yes	yes	core
cl00410	WP_004218873.1 isocitrate lyase [Klebsiella pneumoniae]	10	yes	yes	yes	yes	yes	yes	yes	yes	yes	yes	core
cl00411	WP_004146302.1 MULTISPECIES: thiazole synthase [Klebsiella]	10	yes	yes	yes	yes	yes	yes	yes	yes	yes	yes	core
cl00412	WP_002884034.1 MULTISPECIES: 50S ribosomal protein L11 [Enterobacteriaceae]	10	yes	yes	yes	yes	yes	yes	yes	yes	yes	yes	core
cl00413	WP_001287521.1 MULTISPECIES: transcription termination/antitermination protein NusG [Gammaproteobacteria]	10	yes	yes	yes	yes	yes	yes	yes	yes	yes	yes	core
cl00414	WP_002883419.1 MULTISPECIES: uridine phosphorylase [Bacteria]	10	yes	yes	yes	yes	yes	yes	yes	yes	yes	yes	core
cl00415	WP_004181643.1 ECA polysaccharide chain length modulation protein [Klebsiella pneumoniae]	10	yes	yes	yes	yes	yes	yes	yes	yes	yes	yes	core
cl00416	WP_002882924.1 MULTISPECIES: met regulon transcriptional regulator MetJ [Enterobacteriaceae]	10	yes	yes	yes	yes	yes	yes	yes	yes	yes	yes	core
cl00417	WP_002882888.1 MULTISPECIES: HTH-type transcriptional activator RhaS [Enterobacteriaceae]	10	yes	yes	yes	yes	yes	yes	yes	yes	yes	yes	core
cl00418	WP_004187188.1 MULTISPECIES: rhamnulose-1-phosphate aldolase [Klebsiella]	10	yes	yes	yes	yes	yes	yes	yes	yes	yes	yes	core
cl00419	WP_002882817.1 MULTISPECIES: type II toxin-antitoxin system VapC family toxin [Enterobacteriaceae]	10	yes	yes	yes	yes	yes	yes	yes	yes	yes	yes	core
cl00420	WP_002882612.1 MULTISPECIES: YihD family protein [Enterobacteriaceae]	10	yes	yes	yes	yes	yes	yes	yes	yes	yes	yes	core
cl00421	WP_004173836.1 MULTISPECIES: ribokinase [Enterobacteriaceae]	10	yes	yes	yes	yes	yes	yes	yes	yes	yes	yes	core
cl00422	WP_004150294.1 chromosomal replication initiator protein DnaA [Klebsiella pneumoniae]	10	yes	yes	yes	yes	yes	yes	yes	yes	yes	yes	core
cl00423	WP_004186260.1 MULTISPECIES: hypothetical protein [Klebsiella]	10	yes	yes	yes	yes	yes	yes	yes	yes	yes	yes	core
cl00424	WP_002923280.1 MULTISPECIES: hexose-6-phosphate:phosphate antiporter [Enterobacteriaceae]	10	yes	yes	yes	yes	yes	yes	yes	yes	yes	yes	core
cl00425	WP_002923156.1 MULTISPECIES: PTS cellobiose transporter subunit IIC [Enterobacteriaceae]	10	yes	yes	yes	yes	yes	yes	yes	yes	yes	yes	core
cl00426	WP_004145037.1 MULTISPECIES: 4-oxalmesaconate hydratase [Enterobacteriaceae]	10	yes	yes	yes	yes	yes	yes	yes	yes	yes	yes	core
cl00427	WP_002922972.1 MULTISPECIES: DMT family transporter [Enterobacterales]	10	yes	yes	yes	yes	yes	yes	yes	yes	yes	yes	core
cl00428	WP_002922953.1 MULTISPECIES: PTS transporter subunit EIIC [Klebsiella]	10	yes	yes	yes	yes	yes	yes	yes	yes	yes	yes	core
cl00429	WP_002922941.1 MULTISPECIES: aquaporin [Enterobacteriaceae]	10	yes	yes	yes	yes	yes	yes	yes	yes	yes	yes	core
cl00430	WP_002922636.1 MULTISPECIES: YicC family protein [Enterobacteriaceae]	10	yes	yes	yes	yes	yes	yes	yes	yes	yes	yes	core
cl00431	WP_004145270.1 MULTISPECIES: dUTP diphosphatase [Enterobacteriaceae]	10	yes	yes	yes	yes	yes	yes	yes	yes	yes	yes	core
cl00432	WP_002922462.1 MULTISPECIES: glycine C-acetyltransferase [Enterobacteriaceae]	10	yes	yes	yes	yes	yes	yes	yes	yes	yes	yes	core
cl00433	WP_002922436.1 MULTISPECIES: rhodanese-like domain-containing protein [Enterobacteriaceae]	10	yes	yes	yes	yes	yes	yes	yes	yes	yes	yes	core
cl00434	WP_002922359.1 MULTISPECIES: valine--pyruvate transaminase [Enterobacteriaceae]	10	yes	yes	yes	yes	yes	yes	yes	yes	yes	yes	core
cl00435	WP_004889298.1 alpha-amylase [Klebsiella pneumoniae]	10	yes	yes	yes	yes	yes	yes	yes	yes	yes	yes	core
cl00436	WP_002922349.1 MULTISPECIES: sugar ABC transporter permease [Enterobacteriaceae]	10	yes	yes	yes	yes	yes	yes	yes	yes	yes	yes	core
cl00437	WP_004210164.1 MULTISPECIES: D-xylose ABC transporter substrate-binding protein [Enterobacteriaceae]	10	yes	yes	yes	yes	yes	yes	yes	yes	yes	yes	core
cl00438	WP_002921921.1 MULTISPECIES: sugar kinase [Enterobacteriaceae]	10	yes	yes	yes	yes	yes	yes	yes	yes	yes	yes	core
cl00439	WP_002921918.1 MULTISPECIES: LacI family DNA-binding transcriptional regulator [Enterobacteriaceae]	10	yes	yes	yes	yes	yes	yes	yes	yes	yes	yes	core
cl00440	WP_002921786.1 MULTISPECIES: dipeptide ABC transporter permease DppB [Enterobacteriaceae]	10	yes	yes	yes	yes	yes	yes	yes	yes	yes	yes	core
cl00441	WP_021440860.1 dipeptide ABC transporter ATP-binding protein [Klebsiella pneumoniae]	10	yes	yes	yes	yes	yes	yes	yes	yes	yes	yes	core
cl00442	WP_071994656.1 cellulose biosynthesis cyclic di-GMP-binding regulatory protein BcsB [Klebsiella pneumoniae]	10	yes	yes	yes	yes	yes	yes	yes	yes	yes	yes	core
cl00443	WP_004145179.1 MULTISPECIES: LysR family transcriptional regulator [Enterobacteriaceae]	10	yes	yes	yes	yes	yes	yes	yes	yes	yes	yes	core
cl00444	WP_004151426.1 MULTISPECIES: oligopeptidase A [Klebsiella]	10	yes	yes	yes	yes	yes	yes	yes	yes	yes	yes	core
cl00445	WP_002920820.1 MULTISPECIES: 16S rRNA (guanine(966)-N(2))-methyltransferase [Gammaproteobacteria]	10	yes	yes	yes	yes	yes	yes	yes	yes	yes	yes	core
cl00446	AGT22152.1 high-affinity branched-chain amino acid transporter periplasmic binding component [Klebsiella pneumoniae JM45]	10	yes	yes	yes	yes	yes	yes	yes	yes	yes	yes	core
cl00447	WP_002920561.1 MULTISPECIES: glycogen phosphorylase [Enterobacteriaceae]	10	yes	yes	yes	yes	yes	yes	yes	yes	yes	yes	core
cl00448	WP_002920548.1 MULTISPECIES: DeoR/GlpR family transcriptional regulator [Enterobacteriaceae]	10	yes	yes	yes	yes	yes	yes	yes	yes	yes	yes	core
cl00449	WP_002920545.1 MULTISPECIES: HTH-type transcriptional regulator MalT [Enterobacteriaceae]	10	yes	yes	yes	yes	yes	yes	yes	yes	yes	yes	core
cl00450	WP_002920542.1 MULTISPECIES: gluconate transporter [Enterobacteriaceae]	10	yes	yes	yes	yes	yes	yes	yes	yes	yes	yes	core
cl00451	WP_002920333.1 MULTISPECIES: two-component system sensor histidine kinase EnvZ [Enterobacteriaceae]	10	yes	yes	yes	yes	yes	yes	yes	yes	yes	yes	core
cl00452	WP_002920243.1 MULTISPECIES: nitrite reductase large subunit NirB [Enterobacteriaceae]	10	yes	yes	yes	yes	yes	yes	yes	yes	yes	yes	core
cl00453	WP_002920240.1 MULTISPECIES: MFS transporter TsgA [Enterobacteriaceae]	10	yes	yes	yes	yes	yes	yes	yes	yes	yes	yes	core
cl00454	WP_002920238.1 MULTISPECIES: peptidylprolyl isomerase A [Enterobacteriaceae]	10	yes	yes	yes	yes	yes	yes	yes	yes	yes	yes	core
cl00455	WP_002920153.1 MULTISPECIES: phosphoribulokinase [Enterobacteriaceae]	10	yes	yes	yes	yes	yes	yes	yes	yes	yes	yes	core
cl00456	WP_002919971.1 MULTISPECIES: bacterioferritin [Enterobacteriaceae]	10	yes	yes	yes	yes	yes	yes	yes	yes	yes	yes	core
cl00457	WP_001138115.1 MULTISPECIES: 30S ribosomal protein S19 [Bacteria]	10	yes	yes	yes	yes	yes	yes	yes	yes	yes	yes	core
cl00458	WP_002919748.1 MULTISPECIES: 50S ribosomal protein L14 [Bacteria]	10	yes	yes	yes	yes	yes	yes	yes	yes	yes	yes	core
cl00459	WP_002919515.1 MULTISPECIES: preprotein translocase subunit SecY [Bacteria]	10	yes	yes	yes	yes	yes	yes	yes	yes	yes	yes	core
cl00460	WP_002919224.1 MULTISPECIES: 30S ribosomal protein S4 [Bacteria]	10	yes	yes	yes	yes	yes	yes	yes	yes	yes	yes	core
cl00461	WP_002919153.1 MULTISPECIES: Trk system potassium transporter TrkA [Enterobacteriaceae]	10	yes	yes	yes	yes	yes	yes	yes	yes	yes	yes	core
cl00462	WP_002918644.1 MULTISPECIES: ribonuclease G [Enterobacteriaceae]	10	yes	yes	yes	yes	yes	yes	yes	yes	yes	yes	core
cl00463	WP_002916627.1 MULTISPECIES: tRNA (guanosine(46)-N7)-methyltransferase TrmB [Enterobacteriaceae]	10	yes	yes	yes	yes	yes	yes	yes	yes	yes	yes	core
cl00464	BAH65142.1 arginine decarboxylase [Klebsiella pneumoniae subsp. pneumoniae NTUH-K2044]	10	yes	yes	yes	yes	yes	yes	yes	yes	yes	yes	core
cl00465	WP_002916572.1 MULTISPECIES: agmatinase [Enterobacteriaceae]	10	yes	yes	yes	yes	yes	yes	yes	yes	yes	yes	core
cl00466	WP_004174438.1 MULTISPECIES: transketolase [Enterobacteriaceae]	10	yes	yes	yes	yes	yes	yes	yes	yes	yes	yes	core
cl00467	WP_004174454.1 hemolysin III family protein [Klebsiella pneumoniae]	10	yes	yes	yes	yes	yes	yes	yes	yes	yes	yes	core
cl00468	WP_002916308.1 MULTISPECIES: flavodoxin FldB [Enterobacteriaceae]	10	yes	yes	yes	yes	yes	yes	yes	yes	yes	yes	core
cl00469	WP_004174456.1 MULTISPECIES: bifunctional protein-disulfide isomerase/oxidoreductase DsbC [Klebsiella]	10	yes	yes	yes	yes	yes	yes	yes	yes	yes	yes	core
cl00470	WP_002916299.1 MULTISPECIES: lysine--tRNA ligase [Enterobacteriaceae]	10	yes	yes	yes	yes	yes	yes	yes	yes	yes	yes	core
cl00471	WP_002916122.1 MULTISPECIES: type 3 fimbria minor subunit MrkF [Gammaproteobacteria]	10	yes	yes	yes	yes	yes	yes	yes	yes	yes	yes	core
cl00472	WP_002916052.1 MULTISPECIES: acetyl-CoA C-acetyltransferase [Enterobacteriaceae]	10	yes	yes	yes	yes	yes	yes	yes	yes	yes	yes	core
cl00473	WP_002916003.1 MULTISPECIES: 2-dehydro-3-deoxy-D-gluconate 5-dehydrogenase KduD [Enterobacteriaceae]	10	yes	yes	yes	yes	yes	yes	yes	yes	yes	yes	core
cl00474	WP_004149648.1 MULTISPECIES: arabinose-proton symporter AraE [Klebsiella]	10	yes	yes	yes	yes	yes	yes	yes	yes	yes	yes	core
cl00475	WP_002915985.1 MULTISPECIES: GntR family transcriptional regulator [Enterobacteriaceae]	10	yes	yes	yes	yes	yes	yes	yes	yes	yes	yes	core
cl00476	WP_002915975.1 MULTISPECIES: NADP(H)-dependent aldo-keto reductase [Enterobacteriaceae]	10	yes	yes	yes	yes	yes	yes	yes	yes	yes	yes	core
cl00477	WP_102063349.1 phosphoenolpyruvate--protein phosphotransferase [Klebsiella pneumoniae]	10	yes	yes	yes	yes	yes	yes	yes	yes	yes	yes	core
cl00478	WP_002915933.1 MULTISPECIES: thymidylate synthase [Enterobacteriaceae]	10	yes	yes	yes	yes	yes	yes	yes	yes	yes	yes	core
cl00479	WP_016947373.1 MULTISPECIES: prepilin peptidase-dependent protein [Klebsiella]	10	yes	yes	yes	yes	yes	yes	yes	yes	yes	yes	core
cl00480	WP_004149616.1 MULTISPECIES: amino-acid N-acetyltransferase [Enterobacteriaceae]	10	yes	yes	yes	yes	yes	yes	yes	yes	yes	yes	core
cl00481	WP_004185484.1 MULTISPECIES: acetate/propionate family kinase [Klebsiella]	10	yes	yes	yes	yes	yes	yes	yes	yes	yes	yes	core
cl00482	WP_002915538.1 MULTISPECIES: L-fucose mutarotase [Enterobacteriaceae]	10	yes	yes	yes	yes	yes	yes	yes	yes	yes	yes	core
cl00483	WP_004142871.1 MULTISPECIES: flap endonuclease Xni [Enterobacterales]	10	yes	yes	yes	yes	yes	yes	yes	yes	yes	yes	core
cl00484	WP_032434682.1 MULTISPECIES: HAAAP family serine/threonine permease [Klebsiella]	10	yes	yes	yes	yes	yes	yes	yes	yes	yes	yes	core
cl00485	WP_002915223.1 MULTISPECIES: glucarate dehydratase [Klebsiella]	10	yes	yes	yes	yes	yes	yes	yes	yes	yes	yes	core
cl00486	AHM77923.1 GTP pyrophosphokinase [Klebsiella pneumoniae 30684/NJST258_2]	10	yes	yes	yes	yes	yes	yes	yes	yes	yes	yes	core
cl00487	WP_166466160.1 assimilatory sulfite reductase (NADPH) hemoprotein subunit [Klebsiella pneumoniae]	10	yes	yes	yes	yes	yes	yes	yes	yes	yes	yes	core
cl00488	WP_002915157.1 MULTISPECIES: DUF3561 family protein [Enterobacteriaceae]	10	yes	yes	yes	yes	yes	yes	yes	yes	yes	yes	core
cl00489	WP_019704798.1 thiamine pyrophosphate-requiring protein [Klebsiella pneumoniae]	10	yes	yes	yes	yes	yes	yes	yes	yes	yes	yes	core
cl00490	WP_004145789.1 MULTISPECIES: PTS cellobiose transporter subunit IIC [Klebsiella]	10	yes	yes	yes	yes	yes	yes	yes	yes	yes	yes	core
cl00491	WP_004174678.1 MULTISPECIES: hydrogenase expression/formation protein HypE [Enterobacteriaceae]	10	yes	yes	yes	yes	yes	yes	yes	yes	yes	yes	core
cl00492	WP_014907033.1 MULTISPECIES: HypC/HybG/HupF family hydrogenase formation chaperone [Enterobacteriaceae]	10	yes	yes	yes	yes	yes	yes	yes	yes	yes	yes	core
cl00493	WP_032434713.1 formate hydrogenlyase subunit 3 [Klebsiella pneumoniae]	10	yes	yes	yes	yes	yes	yes	yes	yes	yes	yes	core
cl00494	MBM0160375.1 6-phospho-beta-glucosidase [Klebsiella pneumoniae]	10	yes	yes	yes	yes	yes	yes	yes	yes	yes	yes	core
cl00495	WP_002914875.1 MULTISPECIES: electron transport protein HydN [Enterobacteriaceae]	10	yes	yes	yes	yes	yes	yes	yes	yes	yes	yes	core
cl00496	WP_032434719.1 recombinase RecA [Klebsiella pneumoniae]	10	yes	yes	yes	yes	yes	yes	yes	yes	yes	yes	core
cl00497	WP_004174747.1 MULTISPECIES: aldehyde dehydrogenase [Klebsiella]	10	yes	yes	yes	yes	yes	yes	yes	yes	yes	yes	core
cl00498	WP_004145695.1 MULTISPECIES: isopenicillin N synthase family oxygenase [Klebsiella]	10	yes	yes	yes	yes	yes	yes	yes	yes	yes	yes	core
cl00499	CDQ52561.1 recN [Klebsiella pneumoniae]	10	yes	yes	yes	yes	yes	yes	yes	yes	yes	yes	core
cl00500	WP_004149392.1 MULTISPECIES: HlyC/CorC family transporter [Enterobacteriaceae]	10	yes	yes	yes	yes	yes	yes	yes	yes	yes	yes	core
cl00501	WP_134892175.1 signal recognition particle protein [Klebsiella pneumoniae]	10	yes	yes	yes	yes	yes	yes	yes	yes	yes	yes	core
cl00502	WP_004174804.1 MULTISPECIES: YfiR family protein [Klebsiella]	10	yes	yes	yes	yes	yes	yes	yes	yes	yes	yes	core
cl00503	WP_002914074.1 MULTISPECIES: RNA polymerase sigma factor RpoE [Enterobacteriaceae]	10	yes	yes	yes	yes	yes	yes	yes	yes	yes	yes	core
cl00504	WP_002914070.1 MULTISPECIES: sigma-E factor regulatory protein RseB [Enterobacteriaceae]	10	yes	yes	yes	yes	yes	yes	yes	yes	yes	yes	core
cl00505	WP_002914063.1 MULTISPECIES: GTPase Era [Enterobacteriaceae]	10	yes	yes	yes	yes	yes	yes	yes	yes	yes	yes	core
cl00506	WP_004144349.1 MULTISPECIES: MurR/RpiR family transcriptional regulator [Enterobacteriaceae]	10	yes	yes	yes	yes	yes	yes	yes	yes	yes	yes	core
cl00507	WP_032434800.1 MULTISPECIES: phosphoribosylformylglycinamidine synthase [Klebsiella]	10	yes	yes	yes	yes	yes	yes	yes	yes	yes	yes	core
cl00508	WP_002913979.1 MULTISPECIES: iron-sulfur cluster assembly protein IscA [Enterobacteriaceae]	10	yes	yes	yes	yes	yes	yes	yes	yes	yes	yes	core
cl00509	WP_004144312.1 MULTISPECIES: nucleoside-diphosphate kinase [Enterobacteriaceae]	10	yes	yes	yes	yes	yes	yes	yes	yes	yes	yes	core
cl00510	WP_002913894.1 MULTISPECIES: bifunctional tRNA (adenosine(37)-C2)-methyltransferase TrmG/ribosomal RNA large subunit methyltransferase RlmN [Enterobacteriaceae]	10	yes	yes	yes	yes	yes	yes	yes	yes	yes	yes	core
cl00511	WP_032434824.1 outer membrane protein assembly factor BamB [Klebsiella pneumoniae]	10	yes	yes	yes	yes	yes	yes	yes	yes	yes	yes	core
cl00512	AHM78249.1 Inosine-5'-monophosphate dehydrogenase [Klebsiella pneumoniae 30684/NJST258_2]	10	yes	yes	yes	yes	yes	yes	yes	yes	yes	yes	core
cl00513	EGF61768.1 GMP synthase domain protein, partial [Klebsiella sp. MS 92-3]	10	yes	yes	yes	yes	yes	yes	yes	yes	yes	yes	core
cl00514	WP_032434832.1 6-phospho-beta-glucosidase [Klebsiella pneumoniae]	10	yes	yes	yes	yes	yes	yes	yes	yes	yes	yes	core
cl00515	WP_002913766.1 MULTISPECIES: succinyl-diaminopimelate desuccinylase [Klebsiella]	10	yes	yes	yes	yes	yes	yes	yes	yes	yes	yes	core
cl00516	WP_032434841.1 NADP-dependent oxaloacetate-decarboxylating malate dehydrogenase [Klebsiella pneumoniae]	10	yes	yes	yes	yes	yes	yes	yes	yes	yes	yes	core
cl00517	WP_002913688.1 MULTISPECIES: ethanolamine utilization protein EutH [Klebsiella]	10	yes	yes	yes	yes	yes	yes	yes	yes	yes	yes	core
cl00518	WP_032434851.1 sulfate/thiosulfate ABC transporter permease CysT [Klebsiella pneumoniae]	10	yes	yes	yes	yes	yes	yes	yes	yes	yes	yes	core
cl00519	WP_002913623.1 MULTISPECIES: sulfate/thiosulfate ABC transporter ATP-binding protein CysA [Enterobacteriaceae]	10	yes	yes	yes	yes	yes	yes	yes	yes	yes	yes	core
cl00520	WP_002913439.1 MULTISPECIES: bile acid:sodium symporter [Enterobacteriaceae]	10	yes	yes	yes	yes	yes	yes	yes	yes	yes	yes	core
cl00521	WP_009486216.1 MULTISPECIES: nucleoside permease NupC [Klebsiella]	10	yes	yes	yes	yes	yes	yes	yes	yes	yes	yes	core
cl00522	WP_032417380.1 MULTISPECIES: DedA family protein [Klebsiella]	10	yes	yes	yes	yes	yes	yes	yes	yes	yes	yes	core
cl00523	WP_002913193.1 MULTISPECIES: YfbU family protein [Enterobacteriaceae]	10	yes	yes	yes	yes	yes	yes	yes	yes	yes	yes	core
cl00524	WP_004180738.1 NADH-quinone oxidoreductase subunit A [Klebsiella pneumoniae]	10	yes	yes	yes	yes	yes	yes	yes	yes	yes	yes	core
cl00525	WP_002913158.1 MULTISPECIES: NADH-quinone oxidoreductase subunit NuoF [Enterobacteriaceae]	10	yes	yes	yes	yes	yes	yes	yes	yes	yes	yes	core
cl00526	WP_002913070.1 MULTISPECIES: membrane protein [Enterobacteriaceae]	10	yes	yes	yes	yes	yes	yes	yes	yes	yes	yes	core
cl00527	WP_004184973.1 MULTISPECIES: nicotinamide mononucleotide deamidase-related protein YfaY [Klebsiella]	10	yes	yes	yes	yes	yes	yes	yes	yes	yes	yes	core
cl00528	WP_048969263.1 ribonucleoside-diphosphate reductase subunit alpha [Klebsiella pneumoniae]	10	yes	yes	yes	yes	yes	yes	yes	yes	yes	yes	core
cl00529	WP_002912996.1 MULTISPECIES: magnesium transporter [Enterobacteriaceae]	10	yes	yes	yes	yes	yes	yes	yes	yes	yes	yes	core
cl00530	WP_002912941.1 MULTISPECIES: 1-phosphofructokinase [Enterobacteriaceae]	10	yes	yes	yes	yes	yes	yes	yes	yes	yes	yes	core
cl00531	WP_002912935.1 MULTISPECIES: YeiH family protein [Enterobacteriaceae]	10	yes	yes	yes	yes	yes	yes	yes	yes	yes	yes	core
cl00532	WP_002912919.1 MULTISPECIES: HTH-type transcriptional regulator GalS [Enterobacteriaceae]	10	yes	yes	yes	yes	yes	yes	yes	yes	yes	yes	core
cl00533	WP_002912876.1 MULTISPECIES: galactose/methyl galactoside ABC transporter ATP-binding protein MglA [Enterobacteriaceae]	10	yes	yes	yes	yes	yes	yes	yes	yes	yes	yes	core
cl00534	WP_002912871.1 MULTISPECIES: galactose/methyl galactoside ABC transporter permease MglC [Enterobacteriaceae]	10	yes	yes	yes	yes	yes	yes	yes	yes	yes	yes	core
cl00535	WP_002912842.1 MULTISPECIES: transcriptional antiterminator BglG [Enterobacteriaceae]	10	yes	yes	yes	yes	yes	yes	yes	yes	yes	yes	core
cl00536	WP_002912829.1 MULTISPECIES: GNAT family N-acetyltransferase [Gammaproteobacteria]	10	yes	yes	yes	yes	yes	yes	yes	yes	yes	yes	core
cl00537	WP_004149074.1 MULTISPECIES: LysR family transcriptional regulator [Enterobacteriaceae]	10	yes	yes	yes	yes	yes	yes	yes	yes	yes	yes	core
cl00538	WP_004151134.1 MULTISPECIES: lipid kinase YegS [Enterobacteriaceae]	10	yes	yes	yes	yes	yes	yes	yes	yes	yes	yes	core
cl00539	WP_002912152.1 MULTISPECIES: ATP phosphoribosyltransferase [Enterobacteriaceae]	10	yes	yes	yes	yes	yes	yes	yes	yes	yes	yes	core
cl00540	WP_004152513.1 MULTISPECIES: SDR family oxidoreductase [Enterobacteriaceae]	10	yes	yes	yes	yes	yes	yes	yes	yes	yes	yes	core
cl00541	WP_032435005.1 AMP nucleosidase [Klebsiella pneumoniae]	10	yes	yes	yes	yes	yes	yes	yes	yes	yes	yes	core
cl00542	WP_004180456.1 MULTISPECIES: HTH-type transcriptional regulator Cbl [Enterobacteriaceae]	10	yes	yes	yes	yes	yes	yes	yes	yes	yes	yes	core
cl00543	WP_002911538.1 MULTISPECIES: excinuclease ABC subunit UvrC [Enterobacteriaceae]	10	yes	yes	yes	yes	yes	yes	yes	yes	yes	yes	core
cl00544	WP_002911502.1 alpha,alpha-trehalose-phosphate synthase [Klebsiella pneumoniae]	10	yes	yes	yes	yes	yes	yes	yes	yes	yes	yes	core
cl00545	WP_002911484.1 MULTISPECIES: MAPEG family protein [Enterobacteriaceae]	10	yes	yes	yes	yes	yes	yes	yes	yes	yes	yes	core
cl00546	WP_002911481.1 hydrolase [Klebsiella pneumoniae]	10	yes	yes	yes	yes	yes	yes	yes	yes	yes	yes	core
cl00547	WP_002911459.1 MULTISPECIES: YebC/PmpR family DNA-binding transcriptional regulator [Enterobacteriaceae]	10	yes	yes	yes	yes	yes	yes	yes	yes	yes	yes	core
cl00548	WP_127922935.1 pyruvate kinase [Klebsiella pneumoniae]	10	yes	yes	yes	yes	yes	yes	yes	yes	yes	yes	core
cl00549	WP_002911427.1 MULTISPECIES: glucose-6-phosphate dehydrogenase [Enterobacteriaceae]	10	yes	yes	yes	yes	yes	yes	yes	yes	yes	yes	core
cl00550	WP_002910887.1 MULTISPECIES: catabolic alanine racemase DadX [Enterobacteriaceae]	10	yes	yes	yes	yes	yes	yes	yes	yes	yes	yes	core
cl00551	WP_004180417.1 MULTISPECIES: circularly permuted type 2 ATP-grasp protein [Enterobacteriaceae]	10	yes	yes	yes	yes	yes	yes	yes	yes	yes	yes	core
cl00552	EWF59492.1 branched-chain amino acid transport system substrate-binding protein [Klebsiella pneumoniae MGH 43]	10	yes	yes	yes	yes	yes	yes	yes	yes	yes	yes	core
cl00553	WP_002910393.1 MULTISPECIES: 3-deoxy-8-phosphooctulonate synthase [Enterobacteriaceae]	10	yes	yes	yes	yes	yes	yes	yes	yes	yes	yes	core
cl00554	WP_004175568.1 MULTISPECIES: NarK family nitrate/nitrite MFS transporter [Enterobacteriaceae]	10	yes	yes	yes	yes	yes	yes	yes	yes	yes	yes	core
cl00555	WP_004180382.1 MULTISPECIES: nitrate reductase subunit alpha [Klebsiella]	10	yes	yes	yes	yes	yes	yes	yes	yes	yes	yes	core
cl00556	WP_019705142.1 MULTISPECIES: nitrate reductase subunit beta [Klebsiella]	10	yes	yes	yes	yes	yes	yes	yes	yes	yes	yes	core
cl00557	WP_004145396.1 MULTISPECIES: oligopeptide ABC transporter permease OppC [Enterobacteriaceae]	10	yes	yes	yes	yes	yes	yes	yes	yes	yes	yes	core
cl00558	WP_002909061.1 MULTISPECIES: kinase/pyrophosphorylase [Enterobacteriaceae]	10	yes	yes	yes	yes	yes	yes	yes	yes	yes	yes	core
cl00559	WP_002909055.1 MULTISPECIES: phosphoenolpyruvate synthase [Enterobacteriaceae]	10	yes	yes	yes	yes	yes	yes	yes	yes	yes	yes	core
cl00560	WP_004184417.1 MULTISPECIES: Fe-S cluster assembly protein SufB [Klebsiella]	10	yes	yes	yes	yes	yes	yes	yes	yes	yes	yes	core
cl00561	WP_002908859.1 MULTISPECIES: pyruvate kinase PykF [Enterobacteriaceae]	10	yes	yes	yes	yes	yes	yes	yes	yes	yes	yes	core
cl00562	WP_166466159.1 ABC transporter substrate-binding protein [Klebsiella pneumoniae]	10	yes	yes	yes	yes	yes	yes	yes	yes	yes	yes	core
cl00563	WP_002908285.1 MULTISPECIES: GMC family oxidoreductase [Enterobacteriaceae]	10	yes	yes	yes	yes	yes	yes	yes	yes	yes	yes	core
cl00564	WP_002907778.1 MULTISPECIES: HTH-type transcriptional repressor PurR [Enterobacteriaceae]	10	yes	yes	yes	yes	yes	yes	yes	yes	yes	yes	core
cl00565	WP_002907739.1 MULTISPECIES: pyridoxal kinase PdxY [Enterobacteriaceae]	10	yes	yes	yes	yes	yes	yes	yes	yes	yes	yes	core
cl00566	WP_014907530.1 MULTISPECIES: formate dehydrogenase-N subunit alpha [Klebsiella]	10	yes	yes	yes	yes	yes	yes	yes	yes	yes	yes	core
cl00567	WP_002906030.1 MULTISPECIES: OsmC family protein [Enterobacterales]	10	yes	yes	yes	yes	yes	yes	yes	yes	yes	yes	core
cl00568	WP_004143438.1 MULTISPECIES: 6-phospho-alpha-glucosidase [Klebsiella]	10	yes	yes	yes	yes	yes	yes	yes	yes	yes	yes	core
cl00569	WP_032435343.1 MULTISPECIES: isopenicillin N synthase family oxygenase [Klebsiella]	10	yes	yes	yes	yes	yes	yes	yes	yes	yes	yes	core
cl00570	WP_004143563.1 MULTISPECIES: multiple antibiotic resistance transcriptional regulator MarR [Enterobacteriaceae]	10	yes	yes	yes	yes	yes	yes	yes	yes	yes	yes	core
cl00571	WP_002903703.1 MULTISPECIES: dethiobiotin synthase [Enterobacteriaceae]	10	yes	yes	yes	yes	yes	yes	yes	yes	yes	yes	core
cl00572	WP_004179669.1 MULTISPECIES: magnesium transporter CorA [Enterobacteriaceae]	10	yes	yes	yes	yes	yes	yes	yes	yes	yes	yes	core
cl00573	WP_002903059.1 MULTISPECIES: amino acid permease [Enterobacteriaceae]	10	yes	yes	yes	yes	yes	yes	yes	yes	yes	yes	core
cl00574	WP_002902889.1 MULTISPECIES: FMN-dependent NADH-azoreductase [Enterobacterales]	10	yes	yes	yes	yes	yes	yes	yes	yes	yes	yes	core
cl00575	WP_004140161.1 MULTISPECIES: universal stress protein UspF [Enterobacteriaceae]	10	yes	yes	yes	yes	yes	yes	yes	yes	yes	yes	core
cl00576	WP_004151595.1 MULTISPECIES: AraC family transcriptional regulator [Klebsiella]	10	yes	yes	yes	yes	yes	yes	yes	yes	yes	yes	core
cl00577	WP_023287569.1 type VI secretion system baseplate subunit TssG [Klebsiella pneumoniae]	10	yes	yes	yes	yes	yes	yes	yes	yes	yes	yes	core
cl00578	WP_023283587.1 MULTISPECIES: YcjF family protein [Klebsiella]	10	yes	yes	yes	yes	yes	yes	yes	yes	yes	yes	core
cl00579	WP_004151319.1 MULTISPECIES: peptidylprolyl isomerase B [Bacteria]	10	yes	yes	yes	yes	yes	yes	yes	yes	yes	yes	core
cl00580	WP_214163562.1 iron export ABC transporter permease subunit FetB [Klebsiella pneumoniae]	10	yes	yes	yes	yes	yes	yes	yes	yes	yes	yes	core
cl00581	WP_002892184.1 MULTISPECIES: adenylate kinase [Enterobacteriaceae]	10	yes	yes	yes	yes	yes	yes	yes	yes	yes	yes	core
cl00582	WP_002892026.1 MULTISPECIES: YlaC family protein [Enterobacteriaceae]	10	yes	yes	yes	yes	yes	yes	yes	yes	yes	yes	core
cl00583	WP_004177254.1 transcriptional regulator BolA [Klebsiella pneumoniae]	10	yes	yes	yes	yes	yes	yes	yes	yes	yes	yes	core
cl00584	WP_002891638.1 MULTISPECIES: cytochrome o ubiquinol oxidase subunit I [Enterobacteriaceae]	10	yes	yes	yes	yes	yes	yes	yes	yes	yes	yes	core
cl00585	WP_002891635.1 MULTISPECIES: cytochrome o ubiquinol oxidase subunit III [Enterobacteriaceae]	10	yes	yes	yes	yes	yes	yes	yes	yes	yes	yes	core
cl00586	WP_004151340.1 MULTISPECIES: tRNA 4-thiouridine(8) synthase ThiI [Enterobacteriaceae]	10	yes	yes	yes	yes	yes	yes	yes	yes	yes	yes	core
cl00587	WP_032435579.1 1-deoxy-D-xylulose-5-phosphate synthase [Klebsiella pneumoniae]	10	yes	yes	yes	yes	yes	yes	yes	yes	yes	yes	core
cl00588	WP_223168669.1 MULTISPECIES: protein translocase subunit SecD [Klebsiella]	10	yes	yes	yes	yes	yes	yes	yes	yes	yes	yes	core
cl00589	WP_002890390.1 MULTISPECIES: tRNA preQ1(34) S-adenosylmethionine ribosyltransferase-isomerase QueA [Enterobacteriaceae]	10	yes	yes	yes	yes	yes	yes	yes	yes	yes	yes	core
cl00590	WP_002890357.1 MULTISPECIES: hydrolase [Enterobacteriaceae]	10	yes	yes	yes	yes	yes	yes	yes	yes	yes	yes	core
cl00591	WP_032435584.1 maltodextrin glucosidase [Klebsiella pneumoniae]	10	yes	yes	yes	yes	yes	yes	yes	yes	yes	yes	core
cl00592	WP_002890284.1 MULTISPECIES: pyrimidine/purine nucleoside phosphorylase [Enterobacteriaceae]	10	yes	yes	yes	yes	yes	yes	yes	yes	yes	yes	core
cl00593	WP_002890192.1 MULTISPECIES: taurine ABC transporter substrate-binding protein [Enterobacteriaceae]	10	yes	yes	yes	yes	yes	yes	yes	yes	yes	yes	core
cl00594	WP_002890129.1 ABC transporter substrate-binding protein [Klebsiella pneumoniae]	10	yes	yes	yes	yes	yes	yes	yes	yes	yes	yes	core
cl00595	WP_032435595.1 fimbrial biogenesis outer membrane usher protein [Klebsiella pneumoniae]	10	yes	yes	yes	yes	yes	yes	yes	yes	yes	yes	core
cl00596	WP_004144576.1 MULTISPECIES: phosphoporin PhoE [Enterobacteriaceae]	10	yes	yes	yes	yes	yes	yes	yes	yes	yes	yes	core
cl00597	WP_004178683.1 MULTISPECIES: NADP-dependent succinate-semialdehyde dehydrogenase [Klebsiella]	10	yes	yes	yes	yes	yes	yes	yes	yes	yes	yes	core
cl00598	WP_004183074.1 MULTISPECIES: 4-aminobutyrate--2-oxoglutarate transaminase [Enterobacteriaceae]	10	yes	yes	yes	yes	yes	yes	yes	yes	yes	yes	core
cl00599	WP_002889795.1 MULTISPECIES: GABA permease [Enterobacteriaceae]	10	yes	yes	yes	yes	yes	yes	yes	yes	yes	yes	core
cl00600	WP_002889742.1 MULTISPECIES: esterase FrsA [Enterobacteriaceae]	10	yes	yes	yes	yes	yes	yes	yes	yes	yes	yes	core
cl00601	WP_004147186.1 MULTISPECIES: NADH:ubiquinone reductase (Na(+)-transporting) subunit B [Enterobacteriaceae]	10	yes	yes	yes	yes	yes	yes	yes	yes	yes	yes	core
cl00602	WP_004178666.1 endonuclease/exonuclease/phosphatase family protein [Klebsiella pneumoniae]	10	yes	yes	yes	yes	yes	yes	yes	yes	yes	yes	core
cl00603	WP_004178645.1 MULTISPECIES: molecular chaperone Skp [Enterobacteriaceae]	10	yes	yes	yes	yes	yes	yes	yes	yes	yes	yes	core
cl00604	WP_004151930.1 MULTISPECIES: translation elongation factor Ts [Enterobacteriaceae]	10	yes	yes	yes	yes	yes	yes	yes	yes	yes	yes	core
cl00605	WP_002889297.1 MULTISPECIES: type I methionyl aminopeptidase [Enterobacterales]	10	yes	yes	yes	yes	yes	yes	yes	yes	yes	yes	core
cl00606	AHE46257.1 Periplasmic serine endoprotease DegP [Klebsiella pneumoniae subsp. pneumoniae Kp13]	10	yes	yes	yes	yes	yes	yes	yes	yes	yes	yes	core
cl00607	WP_002888827.1 MULTISPECIES: ABC transporter permease [Enterobacteriaceae]	10	yes	yes	yes	yes	yes	yes	yes	yes	yes	yes	core
cl00608	WP_004145916.1 YacC family pilotin-like protein [Klebsiella pneumoniae]	10	yes	yes	yes	yes	yes	yes	yes	yes	yes	yes	core
cl00609	WP_002888741.1 MULTISPECIES: polyamine aminopropyltransferase [Enterobacteriaceae]	10	yes	yes	yes	yes	yes	yes	yes	yes	yes	yes	core
cl00610	WP_002888735.1 MULTISPECIES: bifunctional aconitate hydratase 2/2-methylisocitrate dehydratase [Enterobacteriaceae]	10	yes	yes	yes	yes	yes	yes	yes	yes	yes	yes	core
cl00611	WP_020805137.1 MULTISPECIES: preprotein translocase subunit SecA [Klebsiella]	10	yes	yes	yes	yes	yes	yes	yes	yes	yes	yes	core
cl00612	WP_002888632.1 MULTISPECIES: UDP-3-O-acyl-N-acetylglucosamine deacetylase [Enterobacteriaceae]	10	yes	yes	yes	yes	yes	yes	yes	yes	yes	yes	core
cl00613	WP_002888628.1 MULTISPECIES: cell division protein FtsZ [Enterobacteriaceae]	10	yes	yes	yes	yes	yes	yes	yes	yes	yes	yes	core
cl00614	AHM81376.1 hypothetical protein KPNJ2_04600 [Klebsiella pneumoniae 30684/NJST258_2]	10	yes	yes	yes	yes	yes	yes	yes	yes	yes	yes	core
cl00615	WP_002888541.1 MULTISPECIES: division/cell wall cluster transcriptional repressor MraZ [Enterobacteriaceae]	10	yes	yes	yes	yes	yes	yes	yes	yes	yes	yes	core
cl00616	WP_002888487.1 MULTISPECIES: 3-isopropylmalate dehydrogenase [Enterobacteriaceae]	10	yes	yes	yes	yes	yes	yes	yes	yes	yes	yes	core
cl00617	WP_032434220.1 3-isopropylmalate dehydratase large subunit [Klebsiella pneumoniae]	10	yes	yes	yes	yes	yes	yes	yes	yes	yes	yes	core
cl00618	WP_023325085.1 RNA polymerase-associated protein RapA [Klebsiella pneumoniae]	10	yes	yes	yes	yes	yes	yes	yes	yes	yes	yes	core
cl00619	WP_004177430.1 MULTISPECIES: 4-hydroxythreonine-4-phosphate dehydrogenase PdxA [Klebsiella]	10	yes	yes	yes	yes	yes	yes	yes	yes	yes	yes	core
cl00620	WP_032434234.1 glutathione-regulated potassium-efflux system protein KefC [Klebsiella pneumoniae]	10	yes	yes	yes	yes	yes	yes	yes	yes	yes	yes	core
cl00621	WP_032434236.1 glutathione-regulated potassium-efflux system oxidoreductase KefF [Klebsiella pneumoniae]	10	yes	yes	yes	yes	yes	yes	yes	yes	yes	yes	core
cl00622	WP_002888056.1 MULTISPECIES: carbamoyl-phosphate synthase large subunit [Enterobacteriaceae]	10	yes	yes	yes	yes	yes	yes	yes	yes	yes	yes	core
cl00623	WP_032434238.1 glutamine-hydrolyzing carbamoyl-phosphate synthase small subunit [Klebsiella pneumoniae]	10	yes	yes	yes	yes	yes	yes	yes	yes	yes	yes	core
cl00624	WP_004152193.1 MULTISPECIES: sugar phosphate isomerase/epimerase [Enterobacteriaceae]	10	yes	yes	yes	yes	yes	yes	yes	yes	yes	yes	core
cl00625	WP_002886954.1 MULTISPECIES: leucyl aminopeptidase [Enterobacteriaceae]	10	yes	yes	yes	yes	yes	yes	yes	yes	yes	yes	core
cl00626	WP_004152267.1 MULTISPECIES: DUF4310 family protein [Enterobacteriaceae]	10	yes	yes	yes	yes	yes	yes	yes	yes	yes	yes	core
cl00627	AHM81713.1 Microcin-processing peptidase 1 (PmbA) [Klebsiella pneumoniae 30684/NJST258_2]	10	yes	yes	yes	yes	yes	yes	yes	yes	yes	yes	core
cl00628	WP_009484752.1 MULTISPECIES: aldose 1-epimerase family protein [Klebsiella]	10	yes	yes	yes	yes	yes	yes	yes	yes	yes	yes	core
cl00629	WP_002886827.1 MULTISPECIES: class 1 fructose-bisphosphatase [Enterobacteriaceae]	10	yes	yes	yes	yes	yes	yes	yes	yes	yes	yes	core
cl00630	WP_002886766.1 MULTISPECIES: inorganic diphosphatase [Enterobacteriaceae]	10	yes	yes	yes	yes	yes	yes	yes	yes	yes	yes	core
cl00631	WP_002886724.1 MULTISPECIES: gamma-glutamylcyclotransferase [Enterobacteriaceae]	10	yes	yes	yes	yes	yes	yes	yes	yes	yes	yes	core
cl00632	WP_032434359.1 autotransporter assembly complex protein TamB [Klebsiella pneumoniae]	10	yes	yes	yes	yes	yes	yes	yes	yes	yes	yes	core
cl00633	WP_002885722.1 MULTISPECIES: primosomal replication protein N [Proteobacteria]	10	yes	yes	yes	yes	yes	yes	yes	yes	yes	yes	core
cl00634	WP_002885681.1 MULTISPECIES: PTS ascorbate transporter subunit IIC [Enterobacteriaceae]	10	yes	yes	yes	yes	yes	yes	yes	yes	yes	yes	core
cl00635	ABR79931.1 putative acyl coenzyme A dehydrogenase [Klebsiella pneumoniae subsp. pneumoniae MGH 78578]	10	yes	yes	yes	yes	yes	yes	yes	yes	yes	yes	core
cl00636	WP_002885662.1 MULTISPECIES: protease modulator HflC [Enterobacteriaceae]	10	yes	yes	yes	yes	yes	yes	yes	yes	yes	yes	core
cl00637	WP_004146725.1 MULTISPECIES: GTPase HflX [Enterobacteriaceae]	10	yes	yes	yes	yes	yes	yes	yes	yes	yes	yes	core
cl00638	WP_085765298.1 melibiose:sodium transporter MelB [Klebsiella pneumoniae]	10	yes	yes	yes	yes	yes	yes	yes	yes	yes	yes	core
cl00639	WP_002885227.1 MULTISPECIES: glycine betaine/L-proline transporter ProP [Enterobacteriaceae]	10	yes	yes	yes	yes	yes	yes	yes	yes	yes	yes	core
cl00640	WP_032434402.1 phosphonate metabolism protein PhnP [Klebsiella pneumoniae]	10	yes	yes	yes	yes	yes	yes	yes	yes	yes	yes	core
cl00641	WP_002885156.1 MULTISPECIES: ABC transporter substrate-binding protein [Enterobacteriaceae]	10	yes	yes	yes	yes	yes	yes	yes	yes	yes	yes	core
cl00642	WP_004146659.1 MULTISPECIES: glutamate/aspartate:proton symporter GltP [Enterobacteriaceae]	10	yes	yes	yes	yes	yes	yes	yes	yes	yes	yes	core
cl00643	WP_004177833.1 MULTISPECIES: ABC transporter permease subunit [Enterobacteriaceae]	10	yes	yes	yes	yes	yes	yes	yes	yes	yes	yes	core
cl00644	WP_002884942.1 MULTISPECIES: replicative DNA helicase [Enterobacteriaceae]	10	yes	yes	yes	yes	yes	yes	yes	yes	yes	yes	core
cl00645	WP_002884940.1 MULTISPECIES: envelope stress response protein PspG [Enterobacteriaceae]	10	yes	yes	yes	yes	yes	yes	yes	yes	yes	yes	core
cl00646	WP_002884631.1 MULTISPECIES: glucose-6-phosphate isomerase [Klebsiella]	10	yes	yes	yes	yes	yes	yes	yes	yes	yes	yes	core
cl00647	WP_002884578.1 MULTISPECIES: glyoxylate bypass operon transcriptional repressor IclR [Enterobacteriaceae]	10	yes	yes	yes	yes	yes	yes	yes	yes	yes	yes	core
cl00648	WP_002884324.1 MULTISPECIES: Rsd/AlgQ family anti-sigma factor [Enterobacteriaceae]	10	yes	yes	yes	yes	yes	yes	yes	yes	yes	yes	core
cl00649	WP_004152306.1 MULTISPECIES: DNA-directed RNA polymerase subunit beta [Klebsiella]	10	yes	yes	yes	yes	yes	yes	yes	yes	yes	yes	core
cl00650	WP_002883453.1 MULTISPECIES: menaquinone-dependent protoporphyrinogen IX dehydrogenase [Bacteria]	10	yes	yes	yes	yes	yes	yes	yes	yes	yes	yes	core
cl00651	WP_002883414.1 MULTISPECIES: carboxylate/amino acid/amine transporter [Bacteria]	10	yes	yes	yes	yes	yes	yes	yes	yes	yes	yes	core
cl00652	WP_002883400.1 MULTISPECIES: magnesium/cobalt transporter CorA [Bacteria]	10	yes	yes	yes	yes	yes	yes	yes	yes	yes	yes	core
cl00653	WP_002883394.1 MULTISPECIES: diaminopimelate epimerase [Bacteria]	10	yes	yes	yes	yes	yes	yes	yes	yes	yes	yes	core
cl00654	WP_002883389.1 MULTISPECIES: iron donor protein CyaY [Bacteria]	10	yes	yes	yes	yes	yes	yes	yes	yes	yes	yes	core
cl00655	WP_002883322.1 MULTISPECIES: amino acid permease [Bacteria]	10	yes	yes	yes	yes	yes	yes	yes	yes	yes	yes	core
cl00656	WP_002883307.1 MULTISPECIES: glucose-1-phosphate thymidylyltransferase RfbA [Enterobacteriaceae]	10	yes	yes	yes	yes	yes	yes	yes	yes	yes	yes	core
cl00657	WP_032434492.1 UDP-N-acetyl-D-mannosamine dehydrogenase [Klebsiella pneumoniae]	10	yes	yes	yes	yes	yes	yes	yes	yes	yes	yes	core
cl00658	WP_002883293.1 MULTISPECIES: transcription termination factor Rho [Bacteria]	10	yes	yes	yes	yes	yes	yes	yes	yes	yes	yes	core
cl00659	WP_002883180.1 MULTISPECIES: peptidylprolyl isomerase PpiC [Bacteria]	10	yes	yes	yes	yes	yes	yes	yes	yes	yes	yes	core
cl00660	WP_002883178.1 MULTISPECIES: ketol-acid reductoisomerase [Bacteria]	10	yes	yes	yes	yes	yes	yes	yes	yes	yes	yes	core
cl00661	WP_002883176.1 MULTISPECIES: HTH-type transcriptional activator IlvY [Bacteria]	10	yes	yes	yes	yes	yes	yes	yes	yes	yes	yes	core
cl00662	WP_032434484.1 argininosuccinate lyase [Klebsiella pneumoniae]	10	yes	yes	yes	yes	yes	yes	yes	yes	yes	yes	core
cl00663	WP_002882913.1 MULTISPECIES: ribonuclease E activity regulator RraA [Enterobacteriaceae]	10	yes	yes	yes	yes	yes	yes	yes	yes	yes	yes	core
cl00664	WP_004181626.1 MULTISPECIES: 6-N-hydroxylaminopurine resistance protein [Klebsiella]	10	yes	yes	yes	yes	yes	yes	yes	yes	yes	yes	core
cl00665	WP_002882880.1 MULTISPECIES: rhamnose ABC transporter substrate-binding protein [Enterobacteriaceae]	10	yes	yes	yes	yes	yes	yes	yes	yes	yes	yes	core
cl00666	AGT26682.1 nitrogen regulation protein NR(I) [Klebsiella pneumoniae JM45]	10	yes	yes	yes	yes	yes	yes	yes	yes	yes	yes	core
cl00667	WP_004146224.1 MULTISPECIES: thiol:disulfide interchange protein DsbA [Enterobacteriaceae]	10	yes	yes	yes	yes	yes	yes	yes	yes	yes	yes	core
cl00668	WP_002882531.1 MULTISPECIES: ribose ABC transporter permease [Enterobacteriaceae]	10	yes	yes	yes	yes	yes	yes	yes	yes	yes	yes	core
cl00669	WP_004151555.1 MULTISPECIES: ATPase RavA [Enterobacteriaceae]	10	yes	yes	yes	yes	yes	yes	yes	yes	yes	yes	core
cl00670	WP_004144994.1 MULTISPECIES: F0F1 ATP synthase subunit delta [Enterobacteriaceae]	10	yes	yes	yes	yes	yes	yes	yes	yes	yes	yes	core
cl00671	WP_004144995.1 MULTISPECIES: F0F1 ATP synthase subunit alpha [Enterobacteriaceae]	10	yes	yes	yes	yes	yes	yes	yes	yes	yes	yes	core
cl00672	WP_004144996.1 MULTISPECIES: F0F1 ATP synthase subunit gamma [Enterobacteriaceae]	10	yes	yes	yes	yes	yes	yes	yes	yes	yes	yes	core
cl00673	WP_004150309.1 MULTISPECIES: glutamine--fructose-6-phosphate transaminase (isomerizing) [Enterobacteriaceae]	10	yes	yes	yes	yes	yes	yes	yes	yes	yes	yes	core
cl00674	WP_004145007.1 MULTISPECIES: phosphate signaling complex protein PhoU [Enterobacteriaceae]	10	yes	yes	yes	yes	yes	yes	yes	yes	yes	yes	core
cl00675	WP_004211197.1 MULTISPECIES: HTH-type transcriptional regulator YidZ [Enterobacteriaceae]	10	yes	yes	yes	yes	yes	yes	yes	yes	yes	yes	core
cl00676	WP_004151530.1 MULTISPECIES: sugar-phosphatase [Enterobacteriaceae]	10	yes	yes	yes	yes	yes	yes	yes	yes	yes	yes	core
cl00677	WP_023283090.1 putative transporter [Klebsiella pneumoniae]	10	yes	yes	yes	yes	yes	yes	yes	yes	yes	yes	core
cl00678	WP_032434455.1 D-serine transporter DsdX [Klebsiella pneumoniae]	10	yes	yes	yes	yes	yes	yes	yes	yes	yes	yes	core
cl00679	WP_002923152.1 MULTISPECIES: gallate dioxygenase [Enterobacteriaceae]	10	yes	yes	yes	yes	yes	yes	yes	yes	yes	yes	core
cl00680	WP_002923147.1 MULTISPECIES: LysR family transcriptional regulator [Enterobacteriaceae]	10	yes	yes	yes	yes	yes	yes	yes	yes	yes	yes	core
cl00681	WP_002923118.1 MULTISPECIES: DMT family transporter [Enterobacteriaceae]	10	yes	yes	yes	yes	yes	yes	yes	yes	yes	yes	core
cl00682	WP_009485154.1 MULTISPECIES: GNAT family N-acetyltransferase [Klebsiella]	10	yes	yes	yes	yes	yes	yes	yes	yes	yes	yes	core
cl00683	WP_002922950.1 MULTISPECIES: uracil-xanthine permease family protein [Enterobacteriaceae]	10	yes	yes	yes	yes	yes	yes	yes	yes	yes	yes	core
cl00684	WP_002922936.1 MULTISPECIES: sulfate ABC transporter substrate-binding protein [Enterobacteriaceae]	10	yes	yes	yes	yes	yes	yes	yes	yes	yes	yes	core
cl00685	WP_004150214.1 MULTISPECIES: bifunctional GTP diphosphokinase/guanosine-3',5'-bis pyrophosphate 3'-pyrophosphohydrolase [Enterobacteriaceae]	10	yes	yes	yes	yes	yes	yes	yes	yes	yes	yes	core
cl00686	WP_002922598.1 MULTISPECIES: nucleoid occlusion factor SlmA [Enterobacteriaceae]	10	yes	yes	yes	yes	yes	yes	yes	yes	yes	yes	core
cl00687	WP_000091955.1 MULTISPECIES: 50S ribosomal protein L28 [Bacteria]	10	yes	yes	yes	yes	yes	yes	yes	yes	yes	yes	core
cl00688	WP_032434517.1 bifunctional DNA-formamidopyrimidine glycosylase/DNA-(apurinic or apyrimidinic site) lyase [Klebsiella pneumoniae]	10	yes	yes	yes	yes	yes	yes	yes	yes	yes	yes	core
cl00689	WP_002922468.1 MULTISPECIES: sugar glycosyltransferase [Enterobacteriaceae]	10	yes	yes	yes	yes	yes	yes	yes	yes	yes	yes	core
cl00690	WP_002922461.1 MULTISPECIES: L-threonine 3-dehydrogenase [Enterobacteriaceae]	10	yes	yes	yes	yes	yes	yes	yes	yes	yes	yes	core
cl00691	WP_004152046.1 MULTISPECIES: 2,3-bisphosphoglycerate-independent phosphoglycerate mutase [Enterobacteriaceae]	10	yes	yes	yes	yes	yes	yes	yes	yes	yes	yes	core
cl00692	WP_002922410.1 MULTISPECIES: YibL family ribosome-associated protein [Enterobacteriaceae]	10	yes	yes	yes	yes	yes	yes	yes	yes	yes	yes	core
cl00693	WP_002922401.1 MULTISPECIES: mannitol operon repressor MtlR [Enterobacteriaceae]	10	yes	yes	yes	yes	yes	yes	yes	yes	yes	yes	core
cl00694	WP_023284389.1 selenocysteine-specific translation elongation factor [Klebsiella pneumoniae]	10	yes	yes	yes	yes	yes	yes	yes	yes	yes	yes	core
cl00695	ABR79320.1 putative ATP-binding protein [Klebsiella pneumoniae subsp. pneumoniae MGH 78578]	10	yes	yes	yes	yes	yes	yes	yes	yes	yes	yes	core
cl00696	ABR79315.1 xylose isomerase [Klebsiella pneumoniae subsp. pneumoniae MGH 78578]	10	yes	yes	yes	yes	yes	yes	yes	yes	yes	yes	core
cl00697	WP_002921917.1 MULTISPECIES: OmpA family lipoprotein [Enterobacteriaceae]	10	yes	yes	yes	yes	yes	yes	yes	yes	yes	yes	core
cl00698	AGT22069.1 phosphoethanolamine transferase [Klebsiella pneumoniae JM45]	10	yes	yes	yes	yes	yes	yes	yes	yes	yes	yes	core
cl00699	AHM77004.1 Dipeptide-binding protein [Klebsiella pneumoniae 30684/NJST258_2]	10	yes	yes	yes	yes	yes	yes	yes	yes	yes	yes	core
cl00700	WP_032434537.1 dipeptide ABC transporter ATP-binding subunit DppF [Klebsiella pneumoniae]	10	yes	yes	yes	yes	yes	yes	yes	yes	yes	yes	core
cl00701	AHM77022.1 Cellulose synthase catalytic subunit [UDP-forming] [Klebsiella pneumoniae 30684/NJST258_2]	10	yes	yes	yes	yes	yes	yes	yes	yes	yes	yes	core
cl00702	WP_002921438.1 MULTISPECIES: dicarboxylate/amino acid:cation symporter [Enterobacteriaceae]	10	yes	yes	yes	yes	yes	yes	yes	yes	yes	yes	core
cl00703	STT08953.1 cytoplasmic trehalase [Klebsiella pneumoniae]	10	yes	yes	yes	yes	yes	yes	yes	yes	yes	yes	core
cl00704	GHK22966.1 glutathione-disulfide reductase [Klebsiella pneumoniae]	10	yes	yes	yes	yes	yes	yes	yes	yes	yes	yes	core
cl00705	WP_002921264.1 MULTISPECIES: dipeptide/tripeptide permease DtpB [Enterobacteriaceae]	10	yes	yes	yes	yes	yes	yes	yes	yes	yes	yes	core
cl00706	WP_138975586.1 inorganic phosphate transporter PitA, partial [Klebsiella pneumoniae]	10	yes	yes	yes	yes	yes	yes	yes	yes	yes	yes	core
cl00707	WP_002921035.1 MULTISPECIES: undecaprenyl-phosphate 4-deoxy-4-formamido-L-arabinose transferase ArnC [Enterobacteriaceae]	10	yes	yes	yes	yes	yes	yes	yes	yes	yes	yes	core
cl00708	WP_004145145.1 MULTISPECIES: Zn(II)/Cd(II)/Pb(II) translocating P-type ATPase ZntA [Klebsiella]	10	yes	yes	yes	yes	yes	yes	yes	yes	yes	yes	core
cl00709	WP_004173994.1 MULTISPECIES: permease-like cell division protein FtsX [Enterobacteriaceae]	10	yes	yes	yes	yes	yes	yes	yes	yes	yes	yes	core
cl00710	WP_004174005.1 MULTISPECIES: branched chain amino acid ABC transporter permease LivM [Enterobacteriaceae]	10	yes	yes	yes	yes	yes	yes	yes	yes	yes	yes	core
cl00711	WP_004145133.1 MULTISPECIES: high-affinity branched-chain amino acid ABC transporter ATP-binding protein LivF [Enterobacteriaceae]	10	yes	yes	yes	yes	yes	yes	yes	yes	yes	yes	core
cl00712	WP_004174008.1 MULTISPECIES: sn-glycerol-3-phosphate ABC transporter substrate-binding protein UgpB [Enterobacteriaceae]	10	yes	yes	yes	yes	yes	yes	yes	yes	yes	yes	core
cl00713	WP_002920777.1 MULTISPECIES: gluconate operon transcriptional repressor GntR [Enterobacteriaceae]	10	yes	yes	yes	yes	yes	yes	yes	yes	yes	yes	core
cl00714	WP_002920566.1 MULTISPECIES: glucose-1-phosphate adenylyltransferase [Enterobacteriaceae]	10	yes	yes	yes	yes	yes	yes	yes	yes	yes	yes	core
cl00715	WP_002920253.1 MULTISPECIES: tryptophan--tRNA ligase [Enterobacteriaceae]	10	yes	yes	yes	yes	yes	yes	yes	yes	yes	yes	core
cl00716	WP_032434572.1 siroheme synthase CysG [Klebsiella pneumoniae]	10	yes	yes	yes	yes	yes	yes	yes	yes	yes	yes	core
cl00717	WP_000242758.1 MULTISPECIES: cAMP-activated global transcriptional regulator CRP [Bacteria]	10	yes	yes	yes	yes	yes	yes	yes	yes	yes	yes	core
cl00718	WP_032434576.1 glutathione-regulated potassium-efflux system protein KefB [Klebsiella pneumoniae]	10	yes	yes	yes	yes	yes	yes	yes	yes	yes	yes	core
cl00719	WP_002920143.1 MULTISPECIES: YheV family putative metal-binding protein [Gammaproteobacteria]	10	yes	yes	yes	yes	yes	yes	yes	yes	yes	yes	core
cl00720	WP_002920103.1 MULTISPECIES: elongation factor G [Enterobacteriaceae]	10	yes	yes	yes	yes	yes	yes	yes	yes	yes	yes	core
cl00721	WP_002919796.1 MULTISPECIES: 50S ribosomal protein L3 [Bacteria]	10	yes	yes	yes	yes	yes	yes	yes	yes	yes	yes	core
cl00722	WP_002919786.1 MULTISPECIES: 50S ribosomal protein L2 [Bacteria]	10	yes	yes	yes	yes	yes	yes	yes	yes	yes	yes	core
cl00723	WP_004144972.1 MULTISPECIES: tRNA dihydrouridine synthase DusB [Enterobacteriaceae]	10	yes	yes	yes	yes	yes	yes	yes	yes	yes	yes	core
cl00724	WP_004174108.1 MULTISPECIES: protein-methionine-sulfoxide reductase catalytic subunit MsrP [Enterobacteriaceae]	10	yes	yes	yes	yes	yes	yes	yes	yes	yes	yes	core
cl00725	WP_002918686.1 MULTISPECIES: RNase E specificity factor CsrD [Enterobacteriaceae]	10	yes	yes	yes	yes	yes	yes	yes	yes	yes	yes	core
cl00726	WP_002918632.1 MULTISPECIES: p-hydroxybenzoic acid efflux pump subunit AaeB [Enterobacteriaceae]	10	yes	yes	yes	yes	yes	yes	yes	yes	yes	yes	core
cl00727	WP_002918570.1 MULTISPECIES: malate dehydrogenase [Enterobacteriaceae]	10	yes	yes	yes	yes	yes	yes	yes	yes	yes	yes	core
cl00728	WP_004144786.1 membrane-bound lytic murein transglycosylase MltC [Klebsiella pneumoniae]	10	yes	yes	yes	yes	yes	yes	yes	yes	yes	yes	core
cl00729	WP_023301299.1 MULTISPECIES: YggS family pyridoxal phosphate-dependent enzyme [Klebsiella]	10	yes	yes	yes	yes	yes	yes	yes	yes	yes	yes	core
cl00730	WP_004149807.1 MULTISPECIES: methionine adenosyltransferase [Enterobacteriaceae]	10	yes	yes	yes	yes	yes	yes	yes	yes	yes	yes	core
cl00731	WP_032433520.1 M48 family metallopeptidase [Klebsiella pneumoniae]	10	yes	yes	yes	yes	yes	yes	yes	yes	yes	yes	core
cl00732	WP_002916497.1 MULTISPECIES: DNA-binding transcriptional regulator ArgP [Enterobacteriaceae]	10	yes	yes	yes	yes	yes	yes	yes	yes	yes	yes	core
cl00733	WP_002916493.1 MULTISPECIES: phosphoglycerate dehydrogenase [Enterobacteriaceae]	10	yes	yes	yes	yes	yes	yes	yes	yes	yes	yes	core
cl00734	WP_023313619.1 MULTISPECIES: aminomethyl-transferring glycine dehydrogenase [Klebsiella]	10	yes	yes	yes	yes	yes	yes	yes	yes	yes	yes	core
cl00735	WP_002916312.1 MULTISPECIES: FAD assembly factor SdhE [Enterobacterales]	10	yes	yes	yes	yes	yes	yes	yes	yes	yes	yes	core
cl00736	WP_032434652.1 diaminopimelate decarboxylase [Klebsiella pneumoniae]	10	yes	yes	yes	yes	yes	yes	yes	yes	yes	yes	core
cl00737	WP_020802360.1 MULTISPECIES: bifunctional acyl-ACP--phospholipid O-acyltransferase/long-chain-fatty-acid--ACP ligase [Klebsiella]	10	yes	yes	yes	yes	yes	yes	yes	yes	yes	yes	core
cl00738	WP_004149602.1 MULTISPECIES: cobalt-precorrin-4 methyltransferase [Enterobacteriaceae]	10	yes	yes	yes	yes	yes	yes	yes	yes	yes	yes	core
cl00739	WP_004143930.1 MULTISPECIES: precorrin-3B C(17)-methyltransferase [Enterobacteriaceae]	10	yes	yes	yes	yes	yes	yes	yes	yes	yes	yes	core
cl00740	WP_002915579.1 MULTISPECIES: murein transglycosylase A [Enterobacteriaceae]	10	yes	yes	yes	yes	yes	yes	yes	yes	yes	yes	core
cl00741	WP_002915541.1 MULTISPECIES: 23S rRNA (cytidine(2498)-2'-O)-methyltransferase RlmM [Enterobacteriaceae]	10	yes	yes	yes	yes	yes	yes	yes	yes	yes	yes	core
cl00742	WP_004142883.1 MULTISPECIES: L-fucose operon activator [Enterobacteriaceae]	10	yes	yes	yes	yes	yes	yes	yes	yes	yes	yes	core
cl00743	WP_002915265.1 MULTISPECIES: metal ABC transporter substrate-binding protein [Enterobacteriaceae]	10	yes	yes	yes	yes	yes	yes	yes	yes	yes	yes	core
cl00744	WP_002915225.1 MULTISPECIES: MFS transporter [Enterobacteriaceae]	10	yes	yes	yes	yes	yes	yes	yes	yes	yes	yes	core
cl00745	WP_004142808.1 MULTISPECIES: CTP synthase (glutamine hydrolyzing) [Enterobacteriaceae]	10	yes	yes	yes	yes	yes	yes	yes	yes	yes	yes	core
cl00746	WP_002915213.1 MULTISPECIES: phosphopyruvate hydratase [Enterobacteriaceae]	10	yes	yes	yes	yes	yes	yes	yes	yes	yes	yes	core
cl00747	WP_004174641.1 MULTISPECIES: 6-carboxytetrahydropterin synthase QueD [Gammaproteobacteria]	10	yes	yes	yes	yes	yes	yes	yes	yes	yes	yes	core
cl00748	WP_002915160.1 MULTISPECIES: sulfate adenylyltransferase subunit CysD [Enterobacteriaceae]	10	yes	yes	yes	yes	yes	yes	yes	yes	yes	yes	core
cl00749	WP_004181094.1 MULTISPECIES: sulfate adenylyltransferase subunit CysN [Enterobacteriaceae]	10	yes	yes	yes	yes	yes	yes	yes	yes	yes	yes	core
cl00750	WP_002915106.1 MULTISPECIES: RNA polymerase sigma factor RpoS [Enterobacteriaceae]	10	yes	yes	yes	yes	yes	yes	yes	yes	yes	yes	core
cl00751	WP_032434692.1 UbiD family decarboxylase [Klebsiella pneumoniae]	10	yes	yes	yes	yes	yes	yes	yes	yes	yes	yes	core
cl00752	WP_032434703.1 hemin ABC transporter substrate-binding protein [Klebsiella pneumoniae]	10	yes	yes	yes	yes	yes	yes	yes	yes	yes	yes	core
cl00753	WP_004151044.1 MULTISPECIES: formate hydrogenlyase subunit HycE [Klebsiella]	10	yes	yes	yes	yes	yes	yes	yes	yes	yes	yes	core
cl00754	WP_032434721.1 alanine--tRNA ligase [Klebsiella pneumoniae]	10	yes	yes	yes	yes	yes	yes	yes	yes	yes	yes	core
cl00755	WP_002914337.1 MULTISPECIES: transcriptional repressor MprA [Enterobacteriaceae]	10	yes	yes	yes	yes	yes	yes	yes	yes	yes	yes	core
cl00756	WP_002914328.1 MULTISPECIES: glycine betaine/L-proline ABC transporter ATP-binding protein ProV [Enterobacterales]	10	yes	yes	yes	yes	yes	yes	yes	yes	yes	yes	core
cl00757	WP_004149399.1 MULTISPECIES: multidrug efflux RND transporter permease subunit OqxB19 [Enterobacteriaceae]	10	yes	yes	yes	yes	yes	yes	yes	yes	yes	yes	core
cl00758	WP_002914189.1 MULTISPECIES: multidrug efflux RND transporter periplasmic adaptor subunit OqxA [Enterobacteriaceae]	10	yes	yes	yes	yes	yes	yes	yes	yes	yes	yes	core
cl00759	WP_004145682.1 MULTISPECIES: RnfH family protein [Enterobacteriaceae]	10	yes	yes	yes	yes	yes	yes	yes	yes	yes	yes	core
cl00760	WP_002914147.1 MULTISPECIES: tRNA (guanosine(37)-N1)-methyltransferase TrmD [Enterobacteriaceae]	10	yes	yes	yes	yes	yes	yes	yes	yes	yes	yes	core
cl00761	WP_004185253.1 3-deoxy-7-phosphoheptulonate synthase AroF [Klebsiella pneumoniae]	10	yes	yes	yes	yes	yes	yes	yes	yes	yes	yes	core
cl00762	WP_004180947.1 MULTISPECIES: CDP-diacylglycerol--serine O-phosphatidyltransferase [Klebsiella]	10	yes	yes	yes	yes	yes	yes	yes	yes	yes	yes	core
cl00763	WP_002914044.1 MULTISPECIES: HAMP domain-containing histidine kinase [Klebsiella]	10	yes	yes	yes	yes	yes	yes	yes	yes	yes	yes	core
cl00764	WP_002914027.1 MULTISPECIES: serine hydroxymethyltransferase [Enterobacteriaceae]	10	yes	yes	yes	yes	yes	yes	yes	yes	yes	yes	core
cl00765	WP_004149335.1 MULTISPECIES: histidine--tRNA ligase [Enterobacteriaceae]	10	yes	yes	yes	yes	yes	yes	yes	yes	yes	yes	core
cl00766	WP_004144309.1 MULTISPECIES: ribosome biogenesis GTPase Der [Enterobacteriaceae]	10	yes	yes	yes	yes	yes	yes	yes	yes	yes	yes	core
cl00767	WP_178944949.1 zinc ribbon domain-containing protein [Klebsiella quasipneumoniae]	10	yes	yes	yes	yes	yes	yes	yes	yes	yes	yes	core
cl00768	WP_002913827.1 MULTISPECIES: uracil phosphoribosyltransferase [Enterobacteriaceae]	10	yes	yes	yes	yes	yes	yes	yes	yes	yes	yes	core
cl00769	WP_002913804.1 MULTISPECIES: glycine cleavage system transcriptional repressor [Enterobacteriaceae]	10	yes	yes	yes	yes	yes	yes	yes	yes	yes	yes	core
cl00770	WP_002913802.1 MULTISPECIES: outer membrane protein assembly factor BamC [Klebsiella]	10	yes	yes	yes	yes	yes	yes	yes	yes	yes	yes	core
cl00771	WP_004890481.1 MULTISPECIES: phosphate acetyltransferase [Klebsiella]	10	yes	yes	yes	yes	yes	yes	yes	yes	yes	yes	core
cl00772	WP_002913639.1 MULTISPECIES: N-acetylmuramoyl-L-alanine amidase AmiA [Enterobacteriaceae]	10	yes	yes	yes	yes	yes	yes	yes	yes	yes	yes	core
cl00773	WP_002913625.1 MULTISPECIES: sulfate/thiosulfate ABC transporter permease CysW [Enterobacteriaceae]	10	yes	yes	yes	yes	yes	yes	yes	yes	yes	yes	core
cl00774	WP_000522253.1 MULTISPECIES: PTS glucose transporter subunit IIA [Enterobacteriaceae]	10	yes	yes	yes	yes	yes	yes	yes	yes	yes	yes	core
cl00775	WP_002913505.1 MULTISPECIES: phosphocarrier protein Hpr [Gammaproteobacteria]	10	yes	yes	yes	yes	yes	yes	yes	yes	yes	yes	core
cl00776	WP_002913498.1 MULTISPECIES: cysteine synthase A [Enterobacteriaceae]	10	yes	yes	yes	yes	yes	yes	yes	yes	yes	yes	core
cl00777	WP_004145598.1 MULTISPECIES: glutamate--tRNA ligase [Enterobacteriaceae]	10	yes	yes	yes	yes	yes	yes	yes	yes	yes	yes	core
cl00778	WP_002913377.1 MULTISPECIES: glucokinase [Enterobacteriaceae]	10	yes	yes	yes	yes	yes	yes	yes	yes	yes	yes	core
cl00779	WP_002913207.1 MULTISPECIES: histidine ABC transporter permease HisM [Enterobacteriaceae]	10	yes	yes	yes	yes	yes	yes	yes	yes	yes	yes	core
cl00780	WP_004180741.1 MULTISPECIES: SLC13 family permease [Klebsiella]	10	yes	yes	yes	yes	yes	yes	yes	yes	yes	yes	core
cl00781	WP_002913185.1 MULTISPECIES: alanine transaminase AlaA [Enterobacteriaceae]	10	yes	yes	yes	yes	yes	yes	yes	yes	yes	yes	core
cl00782	WP_002913178.1 MULTISPECIES: NADH-quinone oxidoreductase subunit NuoB [Enterobacteriaceae]	10	yes	yes	yes	yes	yes	yes	yes	yes	yes	yes	core
cl00783	WP_002913162.1 MULTISPECIES: NADH-quinone oxidoreductase subunit C/D [Enterobacteriaceae]	10	yes	yes	yes	yes	yes	yes	yes	yes	yes	yes	core
cl00784	WP_004151107.1 MULTISPECIES: NADH-quinone oxidoreductase subunit NuoN [Enterobacteriaceae]	10	yes	yes	yes	yes	yes	yes	yes	yes	yes	yes	core
cl00785	WP_002913017.1 MULTISPECIES: 2Fe-2S ferredoxin-like protein [Gammaproteobacteria]	10	yes	yes	yes	yes	yes	yes	yes	yes	yes	yes	core
cl00786	WP_004140835.1 MULTISPECIES: ribonucleotide-diphosphate reductase subunit beta [Enterobacteriaceae]	10	yes	yes	yes	yes	yes	yes	yes	yes	yes	yes	core
cl00787	WP_002912994.1 MULTISPECIES: malate dehydrogenase (quinone) [Enterobacteriaceae]	10	yes	yes	yes	yes	yes	yes	yes	yes	yes	yes	core
cl00788	WP_002912990.1 MULTISPECIES: LPS biosynthesis-modulating metalloenzyme YejM [Enterobacteriaceae]	10	yes	yes	yes	yes	yes	yes	yes	yes	yes	yes	core
cl00789	WP_002912975.1 MULTISPECIES: Bcr/CflA family multidrug efflux MFS transporter [Klebsiella]	10	yes	yes	yes	yes	yes	yes	yes	yes	yes	yes	core
cl00790	WP_004211522.1 MULTISPECIES: mannonate dehydratase [Klebsiella]	10	yes	yes	yes	yes	yes	yes	yes	yes	yes	yes	core
cl00791	WP_002912929.1 MULTISPECIES: amino acid permease [Klebsiella]	10	yes	yes	yes	yes	yes	yes	yes	yes	yes	yes	core
cl00792	WP_032434953.1 6-phospho-beta-glucosidase [Klebsiella pneumoniae]	10	yes	yes	yes	yes	yes	yes	yes	yes	yes	yes	core
cl00793	WP_002912827.1 MULTISPECIES: D-lactate dehydrogenase [Enterobacteriaceae]	10	yes	yes	yes	yes	yes	yes	yes	yes	yes	yes	core
cl00794	SLU12707.1 autolysin sensor kinase [Klebsiella pneumoniae]	10	yes	yes	yes	yes	yes	yes	yes	yes	yes	yes	core
cl00795	WP_004144215.1 MULTISPECIES: two-component system response regulator BtsR [Enterobacteriaceae]	10	yes	yes	yes	yes	yes	yes	yes	yes	yes	yes	core
cl00796	ADC57430.1 methionyl-tRNA synthetase [Klebsiella variicola At-22]	10	yes	yes	yes	yes	yes	yes	yes	yes	yes	yes	core
cl00797	WP_002912751.1 MULTISPECIES: iron-sulfur cluster carrier protein ApbC [Enterobacteriaceae]	10	yes	yes	yes	yes	yes	yes	yes	yes	yes	yes	core
cl00798	WP_002912704.1 MULTISPECIES: class I fructose-bisphosphate aldolase [Enterobacteriaceae]	10	yes	yes	yes	yes	yes	yes	yes	yes	yes	yes	core
cl00799	WP_004149053.1 MULTISPECIES: dicarboxylate/amino acid:cation symporter [Klebsiella]	10	yes	yes	yes	yes	yes	yes	yes	yes	yes	yes	core
cl00800	WP_032435001.1 exodeoxyribonuclease I [Klebsiella pneumoniae]	10	yes	yes	yes	yes	yes	yes	yes	yes	yes	yes	core
cl00801	WP_002911866.1 MULTISPECIES: DUF1971 domain-containing protein [Enterobacteriaceae]	10	yes	yes	yes	yes	yes	yes	yes	yes	yes	yes	core
cl00802	WP_050598600.1 MFS transporter [Klebsiella pneumoniae]	10	yes	yes	yes	yes	yes	yes	yes	yes	yes	yes	core
cl00803	WP_002911518.1 MULTISPECIES: arabinose ABC transporter substrate-binding protein [Enterobacteriaceae]	10	yes	yes	yes	yes	yes	yes	yes	yes	yes	yes	core
cl00804	WP_002911479.1 MULTISPECIES: aspartate--tRNA ligase [Enterobacteriaceae]	10	yes	yes	yes	yes	yes	yes	yes	yes	yes	yes	core
cl00805	WP_002911454.1 MULTISPECIES: Holliday junction branch migration protein RuvA [Enterobacteriaceae]	10	yes	yes	yes	yes	yes	yes	yes	yes	yes	yes	core
cl00806	WP_004148858.1 MULTISPECIES: murein DD-endopeptidase MepM [Klebsiella]	10	yes	yes	yes	yes	yes	yes	yes	yes	yes	yes	core
cl00807	WP_002911442.1 MULTISPECIES: lauroyl-Kdo(2)-lipid IV(A) myristoyltransferase [Klebsiella]	10	yes	yes	yes	yes	yes	yes	yes	yes	yes	yes	core
cl00808	WP_002911381.1 MULTISPECIES: protease HtpX [Enterobacteriaceae]	10	yes	yes	yes	yes	yes	yes	yes	yes	yes	yes	core
cl00809	WP_004145526.1 MULTISPECIES: PTS mannose transporter subunit IID [Enterobacteriaceae]	10	yes	yes	yes	yes	yes	yes	yes	yes	yes	yes	core
cl00810	WP_002910918.1 MULTISPECIES: PTS mannose/fructose/sorbose transporter subunit IIC [Enterobacteriaceae]	10	yes	yes	yes	yes	yes	yes	yes	yes	yes	yes	core
cl00811	WP_002910917.1 MULTISPECIES: PTS mannose transporter subunit IIAB [Enterobacteriaceae]	10	yes	yes	yes	yes	yes	yes	yes	yes	yes	yes	core
cl00812	WP_004180425.1 MULTISPECIES: long-chain-fatty-acid--CoA ligase FadD [Klebsiella]	10	yes	yes	yes	yes	yes	yes	yes	yes	yes	yes	core
cl00813	AHM78860.1 Stage V sporulation protein R [Klebsiella pneumoniae 30684/NJST258_2]	10	yes	yes	yes	yes	yes	yes	yes	yes	yes	yes	core
cl00814	WP_192968887.1 potassium/proton antiporter [Klebsiella pneumoniae]	10	yes	yes	yes	yes	yes	yes	yes	yes	yes	yes	core
cl00815	WP_004175481.1 MULTISPECIES: proteasome-type protease [Klebsiella]	10	yes	yes	yes	yes	yes	yes	yes	yes	yes	yes	core
cl00816	WP_023283916.1 propionate kinase [Klebsiella pneumoniae]	10	yes	yes	yes	yes	yes	yes	yes	yes	yes	yes	core
cl00817	WP_004175489.1 MULTISPECIES: branched-chain amino acid ABC transporter permease [Enterobacteriaceae]	10	yes	yes	yes	yes	yes	yes	yes	yes	yes	yes	core
cl00818	WP_009484370.1 MULTISPECIES: ATP-binding cassette domain-containing protein [Klebsiella]	10	yes	yes	yes	yes	yes	yes	yes	yes	yes	yes	core
cl00819	WP_004175491.1 MULTISPECIES: ABC transporter ATP-binding protein [Enterobacteriaceae]	10	yes	yes	yes	yes	yes	yes	yes	yes	yes	yes	core
cl00820	WP_002910720.1 MULTISPECIES: LysR family transcriptional regulator [Klebsiella]	10	yes	yes	yes	yes	yes	yes	yes	yes	yes	yes	core
cl00821	WP_004180410.1 MULTISPECIES: phosphoenolpyruvate carboxykinase (ATP) [Enterobacteriaceae]	10	yes	yes	yes	yes	yes	yes	yes	yes	yes	yes	core
cl00822	WP_002910453.1 MULTISPECIES: sugar ABC transporter substrate-binding protein [Enterobacteriaceae]	10	yes	yes	yes	yes	yes	yes	yes	yes	yes	yes	core
cl00823	WP_004145418.1 MULTISPECIES: ABC transporter ATP-binding protein [Enterobacteriaceae]	10	yes	yes	yes	yes	yes	yes	yes	yes	yes	yes	core
cl00824	WP_004148754.1 MULTISPECIES: oligopeptide ABC transporter substrate-binding protein OppA [Enterobacteriaceae]	10	yes	yes	yes	yes	yes	yes	yes	yes	yes	yes	core
cl00825	WP_004151853.1 MULTISPECIES: ABC transporter ATP-binding protein [Enterobacteriaceae]	10	yes	yes	yes	yes	yes	yes	yes	yes	yes	yes	core
cl00826	WP_004145382.1 MULTISPECIES: 6-phosphofructokinase II [Klebsiella]	10	yes	yes	yes	yes	yes	yes	yes	yes	yes	yes	core
cl00827	WP_001124225.1 MULTISPECIES: 50S ribosomal protein L35 [Bacteria]	10	yes	yes	yes	yes	yes	yes	yes	yes	yes	yes	core
cl00828	WP_002909098.1 MULTISPECIES: integration host factor subunit alpha [Enterobacteriaceae]	10	yes	yes	yes	yes	yes	yes	yes	yes	yes	yes	core
cl00829	WP_002909082.1 MULTISPECIES: lipoprotein [Enterobacteriaceae]	10	yes	yes	yes	yes	yes	yes	yes	yes	yes	yes	core
cl00830	WP_004180369.1 MULTISPECIES: 3-deoxy-7-phosphoheptulonate synthase AroH [Enterobacteriaceae]	10	yes	yes	yes	yes	yes	yes	yes	yes	yes	yes	core
cl00831	WP_002909014.1 MULTISPECIES: GlsB/YeaQ/YmgE family stress response membrane protein [Enterobacteriaceae]	10	yes	yes	yes	yes	yes	yes	yes	yes	yes	yes	core
cl00832	WP_016532314.1 ABC transporter permease subunit [Klebsiella pneumoniae]	10	yes	yes	yes	yes	yes	yes	yes	yes	yes	yes	core
cl00833	WP_002908380.1 ABC transporter substrate-binding protein [Klebsiella pneumoniae]	10	yes	yes	yes	yes	yes	yes	yes	yes	yes	yes	core
cl00834	WP_002907812.1 MULTISPECIES: LysE family transporter [Klebsiella]	10	yes	yes	yes	yes	yes	yes	yes	yes	yes	yes	core
cl00835	WP_004898632.1 MULTISPECIES: TIGR00730 family Rossman fold protein [Klebsiella]	10	yes	yes	yes	yes	yes	yes	yes	yes	yes	yes	core
cl00836	WP_004151206.1 MULTISPECIES: dipeptide/tripeptide permease DtpA [Enterobacteriaceae]	10	yes	yes	yes	yes	yes	yes	yes	yes	yes	yes	core
cl00837	WP_002907733.1 MULTISPECIES: electron transport complex subunit E [Enterobacteriaceae]	10	yes	yes	yes	yes	yes	yes	yes	yes	yes	yes	core
cl00838	WP_004212384.1 MULTISPECIES: ABC transporter permease [Klebsiella]	10	yes	yes	yes	yes	yes	yes	yes	yes	yes	yes	core
cl00839	WP_032435204.1 NADP-dependent oxidoreductase [Klebsiella pneumoniae]	10	yes	yes	yes	yes	yes	yes	yes	yes	yes	yes	core
cl00840	WP_002906783.1 MULTISPECIES: TonB-dependent receptor [Enterobacteriaceae]	10	yes	yes	yes	yes	yes	yes	yes	yes	yes	yes	core
cl00841	WP_002906697.1 MULTISPECIES: amino acid ABC transporter ATP-binding protein [Enterobacteriaceae]	10	yes	yes	yes	yes	yes	yes	yes	yes	yes	yes	core
cl00842	WP_002906221.1 MULTISPECIES: alcohol dehydrogenase AdhP [Enterobacteriaceae]	10	yes	yes	yes	yes	yes	yes	yes	yes	yes	yes	core
cl00843	WP_008804932.1 MULTISPECIES: ATP-binding cassette domain-containing protein [Klebsiella]	10	yes	yes	yes	yes	yes	yes	yes	yes	yes	yes	core
cl00844	WP_002903679.1 MULTISPECIES: AI-2E family transporter [Enterobacteriaceae]	10	yes	yes	yes	yes	yes	yes	yes	yes	yes	yes	core
cl00845	WP_004143067.1 MULTISPECIES: 4-carboxymuconolactone decarboxylase [Enterobacteriaceae]	10	yes	yes	yes	yes	yes	yes	yes	yes	yes	yes	core
cl00846	WP_004143055.1 MULTISPECIES: DNA endonuclease SmrA [Enterobacteriaceae]	10	yes	yes	yes	yes	yes	yes	yes	yes	yes	yes	core
cl00847	WP_002903394.1 MULTISPECIES: fumarate/nitrate reduction transcriptional regulator Fnr [Enterobacteriaceae]	10	yes	yes	yes	yes	yes	yes	yes	yes	yes	yes	core
cl00848	WP_002903386.1 MULTISPECIES: Re/Si-specific NAD(P)(+) transhydrogenase subunit beta [Enterobacteriaceae]	10	yes	yes	yes	yes	yes	yes	yes	yes	yes	yes	core
cl00849	WP_032435365.1 hypothetical protein [Klebsiella pneumoniae]	10	yes	yes	yes	yes	yes	yes	yes	yes	yes	yes	core
cl00850	WP_032435372.1 aldehyde dehydrogenase [Klebsiella pneumoniae]	10	yes	yes	yes	yes	yes	yes	yes	yes	yes	yes	core
cl00851	WP_002902515.1 MULTISPECIES: 2-hydroxyacid dehydrogenase [Klebsiella]	10	yes	yes	yes	yes	yes	yes	yes	yes	yes	yes	core
cl00852	WP_002902422.1 MULTISPECIES: tRNA 2-thiocytidine(32) synthetase TtcA [Enterobacteriaceae]	10	yes	yes	yes	yes	yes	yes	yes	yes	yes	yes	core
cl00853	CDO14197.1 unnamed protein product [Klebsiella pneumoniae]	10	yes	yes	yes	yes	yes	yes	yes	yes	yes	yes	core
cl00854	WP_032435396.1 MFS transporter [Klebsiella pneumoniae]	10	yes	yes	yes	yes	yes	yes	yes	yes	yes	yes	core
cl00855	WP_004143016.1 MULTISPECIES: ribosome-associated protein YbcJ [Enterobacteriaceae]	10	yes	yes	yes	yes	yes	yes	yes	yes	yes	yes	core
cl00856	WP_134896050.1 SPFH/Band 7/PHB domain protein [Klebsiella pneumoniae]	10	yes	yes	yes	yes	yes	yes	yes	yes	yes	yes	core
cl00857	WP_002892208.1 MULTISPECIES: Cu(I)-responsive transcriptional regulator [Enterobacteriaceae]	10	yes	yes	yes	yes	yes	yes	yes	yes	yes	yes	core
cl00858	WP_002892195.1 MULTISPECIES: Kef family K(+) transporter [Enterobacteriaceae]	10	yes	yes	yes	yes	yes	yes	yes	yes	yes	yes	core
cl00859	WP_002892177.1 MULTISPECIES: recombination mediator RecR [Enterobacteriaceae]	10	yes	yes	yes	yes	yes	yes	yes	yes	yes	yes	core
cl00860	WP_002892080.1 MULTISPECIES: multidrug efflux transporter transcriptional repressor AcrR [Enterobacteriaceae]	10	yes	yes	yes	yes	yes	yes	yes	yes	yes	yes	core
cl00861	WP_002892066.1 MULTISPECIES: Hha toxicity modulator TomB [Enterobacteriaceae]	10	yes	yes	yes	yes	yes	yes	yes	yes	yes	yes	core
cl00862	WP_002892007.1 MULTISPECIES: LacI family DNA-binding transcriptional regulator [Enterobacteriaceae]	10	yes	yes	yes	yes	yes	yes	yes	yes	yes	yes	core
cl00863	WP_004204761.1 MULTISPECIES: sugar ABC transporter permease [Klebsiella]	10	yes	yes	yes	yes	yes	yes	yes	yes	yes	yes	core
cl00864	WP_004177243.1 MULTISPECIES: sugar ABC transporter permease [Enterobacteriaceae]	10	yes	yes	yes	yes	yes	yes	yes	yes	yes	yes	core
cl00865	WP_032435568.1 ammonium transporter AmtB [Klebsiella pneumoniae]	10	yes	yes	yes	yes	yes	yes	yes	yes	yes	yes	core
cl00866	WP_002891893.1 MULTISPECIES: P-II family nitrogen regulator [Enterobacterales]	10	yes	yes	yes	yes	yes	yes	yes	yes	yes	yes	core
cl00867	WP_002891873.1 MULTISPECIES: Lrp/AsnC family transcriptional regulator [Enterobacteriaceae]	10	yes	yes	yes	yes	yes	yes	yes	yes	yes	yes	core
cl00868	WP_032435572.1 YbgC/FadM family acyl-CoA thioesterase [Klebsiella pneumoniae]	10	yes	yes	yes	yes	yes	yes	yes	yes	yes	yes	core
cl00869	EGF60789.1 peptidyl-prolyl cis-trans isomerase D [Klebsiella sp. MS 92-3]	10	yes	yes	yes	yes	yes	yes	yes	yes	yes	yes	core
cl00870	CDO13131.1 lon [Klebsiella pneumoniae]	10	yes	yes	yes	yes	yes	yes	yes	yes	yes	yes	core
cl00871	WP_002891804.1 MULTISPECIES: ATP-dependent Clp endopeptidase proteolytic subunit ClpP [Enterobacteriaceae]	10	yes	yes	yes	yes	yes	yes	yes	yes	yes	yes	core
cl00872	WP_002891629.1 MULTISPECIES: heme o synthase [Enterobacteriaceae]	10	yes	yes	yes	yes	yes	yes	yes	yes	yes	yes	core
cl00873	WP_004144660.1 MULTISPECIES: MFS transporter [Enterobacteriaceae]	10	yes	yes	yes	yes	yes	yes	yes	yes	yes	yes	core
cl00874	WP_002891356.1 MULTISPECIES: transcription antitermination factor NusB [Enterobacteriaceae]	10	yes	yes	yes	yes	yes	yes	yes	yes	yes	yes	core
cl00875	WP_002890417.1 MULTISPECIES: transcriptional regulator NrdR [Enterobacteriaceae]	10	yes	yes	yes	yes	yes	yes	yes	yes	yes	yes	core
cl00876	WP_002890348.1 MULTISPECIES: proline-specific permease ProY [Klebsiella]	10	yes	yes	yes	yes	yes	yes	yes	yes	yes	yes	core
cl00877	WP_002890344.1 MULTISPECIES: phosphate regulon sensor histidine kinase PhoR [Enterobacteriaceae]	10	yes	yes	yes	yes	yes	yes	yes	yes	yes	yes	core
cl00878	WP_002890204.1 MULTISPECIES: peptide antibiotic transporter SbmA [Enterobacteriaceae]	10	yes	yes	yes	yes	yes	yes	yes	yes	yes	yes	core
cl00879	WP_004178722.1 MULTISPECIES: D-alanyl-D-alanine-carboxypeptidase/endopeptidase AmpH [Klebsiella]	10	yes	yes	yes	yes	yes	yes	yes	yes	yes	yes	core
cl00880	WP_002890201.1 MULTISPECIES: porphobilinogen synthase [Enterobacteriaceae]	10	yes	yes	yes	yes	yes	yes	yes	yes	yes	yes	core
cl00881	WP_004147277.1 MULTISPECIES: taurine dioxygenase [Enterobacteriaceae]	10	yes	yes	yes	yes	yes	yes	yes	yes	yes	yes	core
cl00882	WP_002890126.1 MULTISPECIES: ABC transporter ATP-binding protein [Enterobacteriaceae]	10	yes	yes	yes	yes	yes	yes	yes	yes	yes	yes	core
cl00883	WP_002890108.1 MULTISPECIES: hypothetical protein [Bacteria]	10	yes	yes	yes	yes	yes	yes	yes	yes	yes	yes	core
cl00884	WP_012968860.1 MULTISPECIES: amino acid ABC transporter permease [Klebsiella]	10	yes	yes	yes	yes	yes	yes	yes	yes	yes	yes	core
cl00885	WP_004178714.1 MULTISPECIES: amino acid ABC transporter permease [Enterobacteriaceae]	10	yes	yes	yes	yes	yes	yes	yes	yes	yes	yes	core
cl00886	WP_004177335.1 MULTISPECIES: NADH:ubiquinone reductase (Na(+)-transporting) subunit E [Enterobacteriaceae]	10	yes	yes	yes	yes	yes	yes	yes	yes	yes	yes	core
cl00887	WP_004145825.1 MULTISPECIES: D-sedoheptulose 7-phosphate isomerase [Enterobacteriaceae]	10	yes	yes	yes	yes	yes	yes	yes	yes	yes	yes	core
cl00888	WP_002889690.1 MULTISPECIES: acyl-CoA dehydrogenase FadE [Enterobacteriaceae]	10	yes	yes	yes	yes	yes	yes	yes	yes	yes	yes	core
cl00889	AHI34450.1 Membrane-bound lytic murein transglycosylase D precursor [Klebsiella pneumoniae]	10	yes	yes	yes	yes	yes	yes	yes	yes	yes	yes	core
cl00890	WP_002889616.1 MULTISPECIES: LysR family transcriptional regulator [Klebsiella]	10	yes	yes	yes	yes	yes	yes	yes	yes	yes	yes	core
cl00891	WP_032434188.1 tRNA (N6-threonylcarbamoyladenosine(37)-N6)-methyltransferase TrmO [Klebsiella pneumoniae]	10	yes	yes	yes	yes	yes	yes	yes	yes	yes	yes	core
cl00892	WP_004145855.1 MULTISPECIES: acetyl-CoA carboxylase carboxyl transferase subunit alpha [Enterobacteriaceae]	10	yes	yes	yes	yes	yes	yes	yes	yes	yes	yes	core
cl00893	WP_159195881.1 ribosome recycling factor [Klebsiella pneumoniae]	10	yes	yes	yes	yes	yes	yes	yes	yes	yes	yes	core
cl00894	WP_117059292.1 MULTISPECIES: 2,3,4,5-tetrahydropyridine-2,6-dicarboxylate N-succinyltransferase [Klebsiella]	10	yes	yes	yes	yes	yes	yes	yes	yes	yes	yes	core
cl00895	AFQ67354.1 H(+)/Cl(-) exchange transporter ClcA [Klebsiella pneumoniae subsp. pneumoniae 1084]	10	yes	yes	yes	yes	yes	yes	yes	yes	yes	yes	core
cl00896	WP_002888816.1 MULTISPECIES: glucose/quinate/shikimate family membrane-bound PQQ-dependent dehydrogenase [Enterobacteriaceae]	10	yes	yes	yes	yes	yes	yes	yes	yes	yes	yes	core
cl00897	WP_002888737.1 MULTISPECIES: protein YacL [Enterobacteriaceae]	10	yes	yes	yes	yes	yes	yes	yes	yes	yes	yes	core
cl00898	WP_002888684.1 MULTISPECIES: carboxylating nicotinate-nucleotide diphosphorylase [Enterobacteriaceae]	10	yes	yes	yes	yes	yes	yes	yes	yes	yes	yes	core
cl00899	WP_002888625.1 MULTISPECIES: cell division protein FtsA [Enterobacteriaceae]	10	yes	yes	yes	yes	yes	yes	yes	yes	yes	yes	core
cl00900	WP_101853557.1 cell division protein FtsW [Klebsiella pneumoniae]	10	yes	yes	yes	yes	yes	yes	yes	yes	yes	yes	core
cl00901	WP_004151364.1 MULTISPECIES: UDP-N-acetylmuramoyl-L-alanine--D-glutamate ligase [Klebsiella]	10	yes	yes	yes	yes	yes	yes	yes	yes	yes	yes	core
cl00902	EEW38839.1 2-isopropylmalate synthase [Klebsiella pneumoniae subsp. rhinoscleromatis ATCC 13884]	10	yes	yes	yes	yes	yes	yes	yes	yes	yes	yes	core
cl00903	CCI75222.1 sgrR [Klebsiella pneumoniae subsp. rhinoscleromatis SB3432]	10	yes	yes	yes	yes	yes	yes	yes	yes	yes	yes	core
cl00904	WP_002888332.1 MULTISPECIES: co-chaperone DjlA [Enterobacteriaceae]	10	yes	yes	yes	yes	yes	yes	yes	yes	yes	yes	core
cl00905	WP_004177639.1 MULTISPECIES: NAD(P)-dependent alcohol dehydrogenase [Enterobacteriaceae]	10	yes	yes	yes	yes	yes	yes	yes	yes	yes	yes	core
cl00906	WP_004152191.1 MULTISPECIES: 3D-(3,5/4)-trihydroxycyclohexane-1,2-dione acylhydrolase (decyclizing) [Enterobacteriaceae]	10	yes	yes	yes	yes	yes	yes	yes	yes	yes	yes	core
cl00907	WP_004192349.1 5-dehydro-2-deoxygluconokinase [Klebsiella pneumoniae]	10	yes	yes	yes	yes	yes	yes	yes	yes	yes	yes	core
cl00908	WP_004152190.1 MULTISPECIES: MurR/RpiR family transcriptional regulator [Enterobacteriaceae]	10	yes	yes	yes	yes	yes	yes	yes	yes	yes	yes	core
cl00909	WP_009486529.1 MULTISPECIES: CoA-acylating methylmalonate-semialdehyde dehydrogenase [Enterobacteriaceae]	10	yes	yes	yes	yes	yes	yes	yes	yes	yes	yes	core
cl00910	WP_002886956.1 MULTISPECIES: LPS export ABC transporter permease LptG [Enterobacteriaceae]	10	yes	yes	yes	yes	yes	yes	yes	yes	yes	yes	core
cl00911	WP_009486532.1 MULTISPECIES: valine--tRNA ligase [Enterobacteriaceae]	10	yes	yes	yes	yes	yes	yes	yes	yes	yes	yes	core
cl00912	WP_002886946.1 MULTISPECIES: ornithine carbamoyltransferase [Enterobacteriaceae]	10	yes	yes	yes	yes	yes	yes	yes	yes	yes	yes	core
cl00913	WP_002886893.1 MULTISPECIES: cytochrome b562 [Enterobacterales]	10	yes	yes	yes	yes	yes	yes	yes	yes	yes	yes	core
cl00914	WP_002886718.1 MULTISPECIES: hemolysin family protein [Enterobacteriaceae]	10	yes	yes	yes	yes	yes	yes	yes	yes	yes	yes	core
cl00915	WP_002885652.1 MULTISPECIES: tRNA (adenosine(37)-N6)-dimethylallyltransferase MiaA [Enterobacteriaceae]	10	yes	yes	yes	yes	yes	yes	yes	yes	yes	yes	core
cl00916	WP_009309335.1 MULTISPECIES: miniconductance mechanosensitive channel MscM [Klebsiella]	10	yes	yes	yes	yes	yes	yes	yes	yes	yes	yes	core
cl00917	WP_004177729.1 MULTISPECIES: fumarate reductase iron-sulfur protein [Enterobacteriaceae]	10	yes	yes	yes	yes	yes	yes	yes	yes	yes	yes	core
cl00918	WP_002885506.1 MULTISPECIES: elongation factor P [Enterobacteriaceae]	10	yes	yes	yes	yes	yes	yes	yes	yes	yes	yes	core
cl00919	WP_002885202.1 MULTISPECIES: alpha-D-ribose 1-methylphosphonate 5-phosphate C-P-lyase PhnJ [Enterobacteriaceae]	10	yes	yes	yes	yes	yes	yes	yes	yes	yes	yes	core
cl00920	WP_002885172.1 MULTISPECIES: ribose ABC transporter permease [Enterobacteriaceae]	10	yes	yes	yes	yes	yes	yes	yes	yes	yes	yes	core
cl00921	WP_004151733.1 MULTISPECIES: sel1 repeat family protein [Enterobacteriaceae]	10	yes	yes	yes	yes	yes	yes	yes	yes	yes	yes	core
cl00922	WP_002885145.1 MULTISPECIES: acetate--CoA ligase [Enterobacteriaceae]	10	yes	yes	yes	yes	yes	yes	yes	yes	yes	yes	core
cl00923	WP_002885140.1 MULTISPECIES: cation/acetate symporter ActP [Klebsiella]	10	yes	yes	yes	yes	yes	yes	yes	yes	yes	yes	core
cl00924	WP_002885082.1 MULTISPECIES: Na+/H+ antiporter [Enterobacteriaceae]	10	yes	yes	yes	yes	yes	yes	yes	yes	yes	yes	core
cl00925	WP_004146620.1 MULTISPECIES: excinuclease ABC subunit UvrA [Enterobacteriaceae]	10	yes	yes	yes	yes	yes	yes	yes	yes	yes	yes	core
cl00926	WP_002884946.1 MULTISPECIES: aromatic amino acid transaminase [Klebsiella]	10	yes	yes	yes	yes	yes	yes	yes	yes	yes	yes	core
cl00927	EGF62856.1 LamB maltoporin, phage lambda receptor protein [Klebsiella sp. MS 92-3]	10	yes	yes	yes	yes	yes	yes	yes	yes	yes	yes	core
cl00928	WP_004146591.1 MULTISPECIES: lysine-sensitive aspartokinase 3 [Enterobacteriaceae]	10	yes	yes	yes	yes	yes	yes	yes	yes	yes	yes	core
cl00929	WP_015959249.1 MULTISPECIES: methionine synthase [Klebsiella]	10	yes	yes	yes	yes	yes	yes	yes	yes	yes	yes	core
cl00930	WP_110918346.1 DNA-directed RNA polymerase subunit beta' [Klebsiella pneumoniae]	10	yes	yes	yes	yes	yes	yes	yes	yes	yes	yes	core
cl00931	WP_001207203.1 MULTISPECIES: 50S ribosomal protein L10 [Bacteria]	10	yes	yes	yes	yes	yes	yes	yes	yes	yes	yes	core
cl00932	WP_002883450.1 MULTISPECIES: Trk system potassium transporter TrkH [Bacteria]	10	yes	yes	yes	yes	yes	yes	yes	yes	yes	yes	core
cl00933	WP_004187768.1 fatty acid oxidation complex subunit alpha FadB [Klebsiella pneumoniae]	10	yes	yes	yes	yes	yes	yes	yes	yes	yes	yes	core
cl00934	WP_002883427.1 MULTISPECIES: Sec-independent protein translocase subunit TatC [Bacteria]	10	yes	yes	yes	yes	yes	yes	yes	yes	yes	yes	core
cl00935	WP_023283111.1 5-methyltetrahydropteroyltriglutamate--homocysteine S-methyltransferase [Klebsiella pneumoniae]	10	yes	yes	yes	yes	yes	yes	yes	yes	yes	yes	core
cl00936	WP_004187777.1 MULTISPECIES: EamA family transporter RarD [Enterobacteriaceae]	10	yes	yes	yes	yes	yes	yes	yes	yes	yes	yes	core
cl00937	AHM82015.1 Adenylate cyclase [Klebsiella pneumoniae 30684/NJST258_2]	10	yes	yes	yes	yes	yes	yes	yes	yes	yes	yes	core
cl00938	WP_141416519.1 ECA oligosaccharide polymerase [Klebsiella pneumoniae]	10	yes	yes	yes	yes	yes	yes	yes	yes	yes	yes	core
cl00939	WP_004177949.1 MULTISPECIES: UDP-N-acetylglucosamine 2-epimerase (non-hydrolyzing) [Klebsiella]	10	yes	yes	yes	yes	yes	yes	yes	yes	yes	yes	core
cl00940	WP_002883295.1 MULTISPECIES: UDP-N-acetylglucosamine--undecaprenyl-phosphate N-acetylglucosaminephosphotransferase [Bacteria]	10	yes	yes	yes	yes	yes	yes	yes	yes	yes	yes	core
cl00941	WP_002883174.1 MULTISPECIES: threonine ammonia-lyase, biosynthetic [Bacteria]	10	yes	yes	yes	yes	yes	yes	yes	yes	yes	yes	core
cl00942	WP_032434486.1 Si-specific NAD(P)(+) transhydrogenase [Klebsiella pneumoniae]	10	yes	yes	yes	yes	yes	yes	yes	yes	yes	yes	core
cl00943	WP_032434482.1 N-acetyl-gamma-glutamyl-phosphate reductase [Klebsiella pneumoniae]	10	yes	yes	yes	yes	yes	yes	yes	yes	yes	yes	core
cl00944	WP_002882952.1 MULTISPECIES: methylenetetrahydrofolate reductase [Enterobacteriaceae]	10	yes	yes	yes	yes	yes	yes	yes	yes	yes	yes	core
cl00945	WP_002882944.1 MULTISPECIES: bifunctional aspartate kinase/homoserine dehydrogenase II [Enterobacteriaceae]	10	yes	yes	yes	yes	yes	yes	yes	yes	yes	yes	core
cl00946	WP_002882921.1 MULTISPECIES: DNA-binding transcriptional regulator CytR [Enterobacteriaceae]	10	yes	yes	yes	yes	yes	yes	yes	yes	yes	yes	core
cl00947	WP_002882911.1 MULTISPECIES: 6-phosphofructokinase [Enterobacteriaceae]	10	yes	yes	yes	yes	yes	yes	yes	yes	yes	yes	core
cl00948	WP_002882907.1 MULTISPECIES: CDF family cation-efflux transporter FieF [Enterobacteriaceae]	10	yes	yes	yes	yes	yes	yes	yes	yes	yes	yes	core
cl00949	WP_002882901.1 MULTISPECIES: envelope stress response regulator transcription factor CpxR [Enterobacteriaceae]	10	yes	yes	yes	yes	yes	yes	yes	yes	yes	yes	core
cl00950	WP_002882898.1 MULTISPECIES: envelope stress sensor histidine kinase CpxA [Enterobacteriaceae]	10	yes	yes	yes	yes	yes	yes	yes	yes	yes	yes	core
cl00951	WP_002882894.1 MULTISPECIES: superoxide dismutase [Mn] [Enterobacteriaceae]	10	yes	yes	yes	yes	yes	yes	yes	yes	yes	yes	core
cl00952	WP_004150375.1 MULTISPECIES: L-rhamnose isomerase [Enterobacteriaceae]	10	yes	yes	yes	yes	yes	yes	yes	yes	yes	yes	core
cl00953	WP_002882873.1 MULTISPECIES: ABC transporter permease [Enterobacteriaceae]	10	yes	yes	yes	yes	yes	yes	yes	yes	yes	yes	core
cl00954	AKE78333.1 azaleucine resistance protein AzlC [Klebsiella pneumoniae subsp. pneumoniae]	10	yes	yes	yes	yes	yes	yes	yes	yes	yes	yes	core
cl00955	WP_085921749.1 MULTISPECIES: formate dehydrogenase-N subunit alpha [Enterobacteriaceae]	10	yes	yes	yes	yes	yes	yes	yes	yes	yes	yes	core
cl00956	WP_002882818.1 MULTISPECIES: formate dehydrogenase cytochrome b556 subunit [Enterobacteriaceae]	10	yes	yes	yes	yes	yes	yes	yes	yes	yes	yes	core
cl00957	WP_004150358.1 MULTISPECIES: formate dehydrogenase accessory protein FdhE [Enterobacteriaceae]	10	yes	yes	yes	yes	yes	yes	yes	yes	yes	yes	core
cl00958	WP_181590267.1 virulence factor BrkB family protein [Klebsiella pneumoniae]	10	yes	yes	yes	yes	yes	yes	yes	yes	yes	yes	core
cl00959	WP_002882755.1 MULTISPECIES: ribosome-dependent GTPase TypA [Enterobacteriaceae]	10	yes	yes	yes	yes	yes	yes	yes	yes	yes	yes	core
cl00960	WP_002882753.1 MULTISPECIES: glutamate--ammonia ligase [Enterobacteriaceae]	10	yes	yes	yes	yes	yes	yes	yes	yes	yes	yes	core
cl00961	WP_002882536.1 MULTISPECIES: ribose ABC transporter substrate-binding protein RbsB [Enterobacteriaceae]	10	yes	yes	yes	yes	yes	yes	yes	yes	yes	yes	core
cl00962	WP_002882520.1 MULTISPECIES: low affinity potassium transporter Kup [Enterobacteriaceae]	10	yes	yes	yes	yes	yes	yes	yes	yes	yes	yes	core
cl00963	WP_002882517.1 MULTISPECIES: ATPase RavA stimulator ViaA [Enterobacteriaceae]	10	yes	yes	yes	yes	yes	yes	yes	yes	yes	yes	core
cl00964	KMH46166.1 tRNA uridine 5-carboxymethylaminomethyl modification enzyme MnmG, partial [Klebsiella pneumoniae]	10	yes	yes	yes	yes	yes	yes	yes	yes	yes	yes	core
cl00965	WP_004144997.1 MULTISPECIES: F0F1 ATP synthase subunit beta [Enterobacteriaceae]	10	yes	yes	yes	yes	yes	yes	yes	yes	yes	yes	core
cl00966	WP_004145004.1 MULTISPECIES: phosphate ABC transporter permease PstC [Enterobacteriaceae]	10	yes	yes	yes	yes	yes	yes	yes	yes	yes	yes	core
cl00967	WP_004151547.1 MULTISPECIES: phosphate ABC transporter permease PstA [Enterobacteriaceae]	10	yes	yes	yes	yes	yes	yes	yes	yes	yes	yes	core
cl00968	WP_004186273.1 MULTISPECIES: tRNA uridine-5-carboxymethylaminomethyl(34) synthesis GTPase MnmE [Klebsiella]	10	yes	yes	yes	yes	yes	yes	yes	yes	yes	yes	core
cl00969	WP_014343457.1 DNA topoisomerase (ATP-hydrolyzing) subunit B [Klebsiella pneumoniae]	10	yes	yes	yes	yes	yes	yes	yes	yes	yes	yes	core
cl00970	WP_002923306.1 MULTISPECIES: 6-phospho-alpha-glucosidase [Enterobacteriaceae]	10	yes	yes	yes	yes	yes	yes	yes	yes	yes	yes	core
cl00971	WP_002923282.1 MULTISPECIES: transcriptional regulator UhpA [Enterobacteriaceae]	10	yes	yes	yes	yes	yes	yes	yes	yes	yes	yes	core
cl00972	WP_004181583.1 MULTISPECIES: DUF1198 domain-containing protein [Enterobacteriaceae]	10	yes	yes	yes	yes	yes	yes	yes	yes	yes	yes	core
cl00973	WP_032434446.1 PTS lactose/cellobiose transporter subunit IIA [Klebsiella pneumoniae]	10	yes	yes	yes	yes	yes	yes	yes	yes	yes	yes	core
cl00974	WP_004145041.1 MULTISPECIES: PTS sugar transporter subunit IIB [Enterobacterales]	10	yes	yes	yes	yes	yes	yes	yes	yes	yes	yes	core
cl00975	WP_004145029.1 multidrug efflux RND transporter outer membrane subunit EefC [Klebsiella pneumoniae]	10	yes	yes	yes	yes	yes	yes	yes	yes	yes	yes	core
cl00976	WP_017880064.1 MULTISPECIES: MFS transporter [Enterobacteriaceae]	10	yes	yes	yes	yes	yes	yes	yes	yes	yes	yes	core
cl00977	WP_004901462.1 MULTISPECIES: NAD(P)-dependent alcohol dehydrogenase [Enterobacteriaceae]	10	yes	yes	yes	yes	yes	yes	yes	yes	yes	yes	core
cl00978	AHM76895.1 ATP-dependent DNA helicase recG [Klebsiella pneumoniae 30684/NJST258_2]	10	yes	yes	yes	yes	yes	yes	yes	yes	yes	yes	core
cl00979	WP_002922654.1 MULTISPECIES: trimeric intracellular cation channel family protein [Enterobacteriaceae]	10	yes	yes	yes	yes	yes	yes	yes	yes	yes	yes	core
cl00980	WP_004145263.1 MULTISPECIES: lipid IV(A) 3-deoxy-D-manno-octulosonic acid transferase [Enterobacteriaceae]	10	yes	yes	yes	yes	yes	yes	yes	yes	yes	yes	core
cl00981	WP_002922463.1 MULTISPECIES: ADP-glyceromanno-heptose 6-epimerase [Enterobacteriaceae]	10	yes	yes	yes	yes	yes	yes	yes	yes	yes	yes	core
cl00982	WP_117066121.1 L-lactate permease [Klebsiella pneumoniae]	10	yes	yes	yes	yes	yes	yes	yes	yes	yes	yes	core
cl00983	WP_002922128.1 MULTISPECIES: glycine--tRNA ligase subunit alpha [Klebsiella]	10	yes	yes	yes	yes	yes	yes	yes	yes	yes	yes	core
cl00984	WP_004145219.1 MULTISPECIES: glyoxylate/hydroxypyruvate reductase GhrB [Enterobacteriaceae]	10	yes	yes	yes	yes	yes	yes	yes	yes	yes	yes	core
cl00985	WP_002921927.1 MULTISPECIES: MFS transporter [Enterobacteriaceae]	10	yes	yes	yes	yes	yes	yes	yes	yes	yes	yes	core
cl00986	WP_032434535.1 molybdopterin guanine dinucleotide-containing S/N-oxide reductase [Klebsiella pneumoniae]	10	yes	yes	yes	yes	yes	yes	yes	yes	yes	yes	core
cl00987	WP_032434547.1 AsmA family protein [Klebsiella pneumoniae]	10	yes	yes	yes	yes	yes	yes	yes	yes	yes	yes	core
cl00988	WP_004150118.1 MULTISPECIES: MHS family MFS transporter [Enterobacteriaceae]	10	yes	yes	yes	yes	yes	yes	yes	yes	yes	yes	core
cl00989	WP_002921336.1 MULTISPECIES: SDR family oxidoreductase [Klebsiella]	10	yes	yes	yes	yes	yes	yes	yes	yes	yes	yes	core
cl00990	WP_002921269.1 MULTISPECIES: 23S rRNA (adenine(2030)-N(6))-methyltransferase RlmJ [Enterobacteriaceae]	10	yes	yes	yes	yes	yes	yes	yes	yes	yes	yes	core
cl00991	WP_002920864.1 MULTISPECIES: 4-amino-4-deoxy-L-arabinose-phosphoundecaprenol flippase subunit ArnE [Enterobacteriaceae]	10	yes	yes	yes	yes	yes	yes	yes	yes	yes	yes	core
cl00992	WP_002920817.1 MULTISPECIES: cell division ATP-binding protein FtsE [Enterobacteriaceae]	10	yes	yes	yes	yes	yes	yes	yes	yes	yes	yes	core
cl00993	WP_004188289.1 MULTISPECIES: 4-aminobutyrate--2-oxoglutarate transaminase [Enterobacteriaceae]	10	yes	yes	yes	yes	yes	yes	yes	yes	yes	yes	core
cl00994	WP_002920803.1 MULTISPECIES: high-affinity branched-chain amino acid ABC transporter ATP-binding protein LivG [Enterobacteriaceae]	10	yes	yes	yes	yes	yes	yes	yes	yes	yes	yes	core
cl00995	WP_002920792.1 MULTISPECIES: sn-glycerol-3-phosphate ABC transporter permease UgpA [Enterobacteriaceae]	10	yes	yes	yes	yes	yes	yes	yes	yes	yes	yes	core
cl00996	WP_002920570.1 MULTISPECIES: aspartate-semialdehyde dehydrogenase [Enterobacteriaceae]	10	yes	yes	yes	yes	yes	yes	yes	yes	yes	yes	core
cl00997	WP_004150069.1 MULTISPECIES: 1,4-alpha-glucan branching enzyme [Enterobacteriaceae]	10	yes	yes	yes	yes	yes	yes	yes	yes	yes	yes	core
cl00998	AHI38449.2 Rhomboid protease GlpG [Klebsiella pneumoniae]	10	yes	yes	yes	yes	yes	yes	yes	yes	yes	yes	core
cl00999	AHM77127.1 Maltodextrin phosphorylase [Klebsiella pneumoniae 30684/NJST258_2]	10	yes	yes	yes	yes	yes	yes	yes	yes	yes	yes	core
cl01000	WP_110230013.1 4-alpha-glucanotransferase [Klebsiella pneumoniae]	10	yes	yes	yes	yes	yes	yes	yes	yes	yes	yes	core
cl01001	WP_001157751.1 MULTISPECIES: two-component system response regulator OmpR [Enterobacterales]	10	yes	yes	yes	yes	yes	yes	yes	yes	yes	yes	core
cl01002	WP_002920331.1 MULTISPECIES: phosphoenolpyruvate carboxykinase (ATP) [Enterobacteriaceae]	10	yes	yes	yes	yes	yes	yes	yes	yes	yes	yes	core
cl01003	WP_032434569.1 adenine-specific DNA-methyltransferase [Klebsiella pneumoniae]	10	yes	yes	yes	yes	yes	yes	yes	yes	yes	yes	core
cl01004	WP_004174069.1 MULTISPECIES: elongation factor Tu [Gammaproteobacteria]	10	yes	yes	yes	yes	yes	yes	yes	yes	yes	yes	core
cl01005	WP_004152415.1 MULTISPECIES: bacterioferritin-associated ferredoxin [Enterobacterales]	10	yes	yes	yes	yes	yes	yes	yes	yes	yes	yes	core
cl01006	WP_001096200.1 MULTISPECIES: 50S ribosomal protein L5 [Bacteria]	10	yes	yes	yes	yes	yes	yes	yes	yes	yes	yes	core
cl01007	WP_002919516.1 MULTISPECIES: 50S ribosomal protein L15 [Bacteria]	10	yes	yes	yes	yes	yes	yes	yes	yes	yes	yes	core
cl01008	WP_004145325.1 MULTISPECIES: large-conductance mechanosensitive channel protein MscL [Enterobacterales]	10	yes	yes	yes	yes	yes	yes	yes	yes	yes	yes	core
cl01009	WP_004144787.1 MULTISPECIES: nucleoside permease [Enterobacteriaceae]	10	yes	yes	yes	yes	yes	yes	yes	yes	yes	yes	core
cl01010	WP_002916613.1 MULTISPECIES: YggT family protein [Enterobacteriaceae]	10	yes	yes	yes	yes	yes	yes	yes	yes	yes	yes	core
cl01011	WP_002916605.1 MULTISPECIES: Holliday junction resolvase RuvX [Enterobacterales]	10	yes	yes	yes	yes	yes	yes	yes	yes	yes	yes	core
cl01012	WP_002916603.1 MULTISPECIES: YqgE/AlgH family protein [Enterobacterales]	10	yes	yes	yes	yes	yes	yes	yes	yes	yes	yes	core
cl01013	WP_002916587.1 MULTISPECIES: sugar porter family MFS transporter [Enterobacteriaceae]	10	yes	yes	yes	yes	yes	yes	yes	yes	yes	yes	core
cl01014	WP_002916512.1 MULTISPECIES: erythrose-4-phosphate dehydrogenase [Enterobacteriaceae]	10	yes	yes	yes	yes	yes	yes	yes	yes	yes	yes	core
cl01015	WP_004144748.1 MULTISPECIES: class II fructose-bisphosphate aldolase [Enterobacteriaceae]	10	yes	yes	yes	yes	yes	yes	yes	yes	yes	yes	core
cl01016	WP_002916479.1 MULTISPECIES: glycine cleavage system protein GcvH [Enterobacterales]	10	yes	yes	yes	yes	yes	yes	yes	yes	yes	yes	core
cl01017	WP_002916321.1 MULTISPECIES: MurR/RpiR family transcriptional regulator [Enterobacterales]	10	yes	yes	yes	yes	yes	yes	yes	yes	yes	yes	core
cl01018	WP_004144729.1 MULTISPECIES: site-specific tyrosine recombinase XerD [Enterobacteriaceae]	10	yes	yes	yes	yes	yes	yes	yes	yes	yes	yes	core
cl01019	WP_004149758.1 MULTISPECIES: single-stranded-DNA-specific exonuclease RecJ [Enterobacteriaceae]	10	yes	yes	yes	yes	yes	yes	yes	yes	yes	yes	core
cl01020	WP_002915995.1 MULTISPECIES: sugar ABC transporter permease [Enterobacteriaceae]	10	yes	yes	yes	yes	yes	yes	yes	yes	yes	yes	core
cl01021	WP_004143975.1 LacI family DNA-binding transcriptional regulator [Klebsiella pneumoniae]	10	yes	yes	yes	yes	yes	yes	yes	yes	yes	yes	core
cl01022	WP_002915973.1 MULTISPECIES: TerC family protein [Enterobacteriaceae]	10	yes	yes	yes	yes	yes	yes	yes	yes	yes	yes	core
cl01023	WP_004143967.1 MULTISPECIES: DNA mismatch repair endonuclease MutH [Enterobacteriaceae]	10	yes	yes	yes	yes	yes	yes	yes	yes	yes	yes	core
cl01024	WP_002915624.1 MULTISPECIES: cobalt-factor II C(20)-methyltransferase [Klebsiella]	10	yes	yes	yes	yes	yes	yes	yes	yes	yes	yes	core
cl01025	WP_021470081.1 MULTISPECIES: cysteine desulfurase CsdA [Klebsiella]	10	yes	yes	yes	yes	yes	yes	yes	yes	yes	yes	core
cl01026	WP_002915543.1 MULTISPECIES: DUF423 domain-containing protein [Enterobacterales]	10	yes	yes	yes	yes	yes	yes	yes	yes	yes	yes	core
cl01027	AHM77899.1 Dibenzothiophene sulfone monooxygenase [Klebsiella pneumoniae 30684/NJST258_2]	10	yes	yes	yes	yes	yes	yes	yes	yes	yes	yes	core
cl01028	WP_002915258.1 MULTISPECIES: nucleotide 5'-monophosphate nucleosidase PpnN [Enterobacteriaceae]	10	yes	yes	yes	yes	yes	yes	yes	yes	yes	yes	core
cl01029	WP_002915235.1 MULTISPECIES: flavodoxin [Enterobacterales]	10	yes	yes	yes	yes	yes	yes	yes	yes	yes	yes	core
cl01030	WP_032434690.1 NADPH-dependent assimilatory sulfite reductase flavoprotein subunit [Klebsiella pneumoniae]	10	yes	yes	yes	yes	yes	yes	yes	yes	yes	yes	core
cl01031	WP_004174648.1 MULTISPECIES: 5'/3'-nucleotidase SurE [Klebsiella]	10	yes	yes	yes	yes	yes	yes	yes	yes	yes	yes	core
cl01032	WP_032424301.1 iron ABC transporter permease [Klebsiella pneumoniae]	10	yes	yes	yes	yes	yes	yes	yes	yes	yes	yes	core
cl01033	WP_002914972.1 MULTISPECIES: carbohydrate porin [Enterobacteriaceae]	10	yes	yes	yes	yes	yes	yes	yes	yes	yes	yes	core
cl01034	EGF61730.1 putative 6-phospho-beta-glucosidase, partial [Klebsiella sp. MS 92-3]	10	yes	yes	yes	yes	yes	yes	yes	yes	yes	yes	core
cl01035	WP_004145781.1 MULTISPECIES: hydrogenase formation protein HypD [Klebsiella]	10	yes	yes	yes	yes	yes	yes	yes	yes	yes	yes	core
cl01036	WP_004151047.1 MULTISPECIES: 4Fe-4S dicluster domain-containing protein [Klebsiella]	10	yes	yes	yes	yes	yes	yes	yes	yes	yes	yes	core
cl01037	WP_002914887.1 MULTISPECIES: formate hydrogenlyase maturation HycH family protein [Enterobacteriaceae]	10	yes	yes	yes	yes	yes	yes	yes	yes	yes	yes	core
cl01038	WP_002914879.1 MULTISPECIES: PTS cellobiose/arbutin/salicin transporter subunit IIBC [Enterobacteriaceae]	10	yes	yes	yes	yes	yes	yes	yes	yes	yes	yes	core
cl01039	WP_002914342.1 MULTISPECIES: multidrug efflux MFS transporter permease subunit EmrB [Klebsiella]	10	yes	yes	yes	yes	yes	yes	yes	yes	yes	yes	core
cl01040	WP_004212910.1 MULTISPECIES: amino acid ABC transporter permease/ATP-binding protein [Klebsiella]	10	yes	yes	yes	yes	yes	yes	yes	yes	yes	yes	core
cl01041	WP_004150975.1 MULTISPECIES: bifunctional chorismate mutase/prephenate dehydratase [Klebsiella]	10	yes	yes	yes	yes	yes	yes	yes	yes	yes	yes	core
cl01042	WP_032434793.1 tRNA/rRNA methyltransferase [Klebsiella pneumoniae]	10	yes	yes	yes	yes	yes	yes	yes	yes	yes	yes	core
cl01043	WP_002914069.1 MULTISPECIES: translation elongation factor 4 [Enterobacteriaceae]	10	yes	yes	yes	yes	yes	yes	yes	yes	yes	yes	core
cl01044	WP_004180923.1 MULTISPECIES: pyridoxine 5'-phosphate synthase [Enterobacteriaceae]	10	yes	yes	yes	yes	yes	yes	yes	yes	yes	yes	core
cl01045	WP_002914002.1 MULTISPECIES: stationary phase inducible protein CsiE [Klebsiella]	10	yes	yes	yes	yes	yes	yes	yes	yes	yes	yes	core
cl01046	WP_032434805.1 DUF1007 family protein [Klebsiella pneumoniae]	10	yes	yes	yes	yes	yes	yes	yes	yes	yes	yes	core
cl01047	WP_002913992.1 MULTISPECIES: cysteine desulfurase [Enterobacteriaceae]	10	yes	yes	yes	yes	yes	yes	yes	yes	yes	yes	core
cl01048	WP_002913950.1 MULTISPECIES: 3-mercaptopyruvate sulfurtransferase [Enterobacteriaceae]	10	yes	yes	yes	yes	yes	yes	yes	yes	yes	yes	core
cl01049	WP_002913890.1 MULTISPECIES: YfgM family protein [Enterobacteriaceae]	10	yes	yes	yes	yes	yes	yes	yes	yes	yes	yes	core
cl01050	WP_002913824.1 MULTISPECIES: uracil permease [Enterobacteriaceae]	10	yes	yes	yes	yes	yes	yes	yes	yes	yes	yes	core
cl01051	WP_002913819.1 DnaA inactivator Hda [Klebsiella pneumoniae]	10	yes	yes	yes	yes	yes	yes	yes	yes	yes	yes	core
cl01052	WP_002913807.1 MULTISPECIES: beta-barrel assembly-enhancing protease [Gammaproteobacteria]	10	yes	yes	yes	yes	yes	yes	yes	yes	yes	yes	core
cl01053	WP_002913803.1 MULTISPECIES: 4-hydroxy-tetrahydrodipicolinate synthase [Enterobacteriaceae]	10	yes	yes	yes	yes	yes	yes	yes	yes	yes	yes	core
cl01054	WP_032434836.1 multidrug efflux RND transporter permease AcrD [Klebsiella pneumoniae]	10	yes	yes	yes	yes	yes	yes	yes	yes	yes	yes	core
cl01055	WP_032434840.1 transaldolase [Klebsiella pneumoniae]	10	yes	yes	yes	yes	yes	yes	yes	yes	yes	yes	core
cl01056	WP_004152001.1 MULTISPECIES: ethanolamine ammonia-lyase subunit alpha [Enterobacteriaceae]	10	yes	yes	yes	yes	yes	yes	yes	yes	yes	yes	core
cl01057	WP_032434850.1 thiosulfate/sulfate ABC transporter substrate-binding protein CysP [Klebsiella pneumoniae]	10	yes	yes	yes	yes	yes	yes	yes	yes	yes	yes	core
cl01058	WP_002913506.1 MULTISPECIES: phosphoenolpyruvate-protein phosphotransferase PtsI [Enterobacteriaceae]	10	yes	yes	yes	yes	yes	yes	yes	yes	yes	yes	core
cl01059	WP_002913372.1 MULTISPECIES: alanine transaminase [Enterobacteriaceae]	10	yes	yes	yes	yes	yes	yes	yes	yes	yes	yes	core
cl01060	WP_004149206.1 acetyl-CoA carboxylase, carboxyltransferase subunit beta [Klebsiella pneumoniae]	10	yes	yes	yes	yes	yes	yes	yes	yes	yes	yes	core
cl01061	WP_002913214.1 MULTISPECIES: colicin V production protein [Enterobacteriaceae]	10	yes	yes	yes	yes	yes	yes	yes	yes	yes	yes	core
cl01062	WP_002913208.1 MULTISPECIES: histidine ABC transporter permease HisQ [Enterobacteriaceae]	10	yes	yes	yes	yes	yes	yes	yes	yes	yes	yes	core
cl01063	WP_002913206.1 MULTISPECIES: histidine ABC transporter ATP-binding protein HisP [Enterobacterales]	10	yes	yes	yes	yes	yes	yes	yes	yes	yes	yes	core
cl01064	WP_115668242.1 phosphate acetyltransferase [Klebsiella pneumoniae]	10	yes	yes	yes	yes	yes	yes	yes	yes	yes	yes	core
cl01065	WP_004149179.1 MULTISPECIES: NADH-quinone oxidoreductase subunit NuoG [Klebsiella]	10	yes	yes	yes	yes	yes	yes	yes	yes	yes	yes	core
cl01066	WP_113974050.1 NADH-quinone oxidoreductase subunit NuoI [Klebsiella pneumoniae]	10	yes	yes	yes	yes	yes	yes	yes	yes	yes	yes	core
cl01067	WP_002913098.1 MULTISPECIES: 1,4-dihydroxy-2-naphthoyl-CoA synthase [Enterobacteriaceae]	10	yes	yes	yes	yes	yes	yes	yes	yes	yes	yes	core
cl01068	WP_004899554.1 MULTISPECIES: 2-keto-3-deoxy-L-rhamnonate aldolase [Enterobacteriaceae]	10	yes	yes	yes	yes	yes	yes	yes	yes	yes	yes	core
cl01069	WP_002913014.1 MULTISPECIES: bifunctional 3-demethylubiquinone 3-O-methyltransferase/2-octaprenyl-6-hydroxy phenol methylase [Enterobacteriaceae]	10	yes	yes	yes	yes	yes	yes	yes	yes	yes	yes	core
cl01070	WP_002913007.1 MULTISPECIES: transcriptional regulator RcsB [Enterobacteriaceae]	10	yes	yes	yes	yes	yes	yes	yes	yes	yes	yes	core
cl01071	WP_004184919.1 MULTISPECIES: multidrug ABC transporter permease/ATP-binding protein [Klebsiella]	10	yes	yes	yes	yes	yes	yes	yes	yes	yes	yes	core
cl01072	WP_004144267.1 MULTISPECIES: nucleoid-associated protein YejK [Enterobacteriaceae]	10	yes	yes	yes	yes	yes	yes	yes	yes	yes	yes	core
cl01073	WP_002912967.1 MULTISPECIES: bifunctional murein DD-endopeptidase/murein LD-carboxypeptidase [Enterobacteriaceae]	10	yes	yes	yes	yes	yes	yes	yes	yes	yes	yes	core
cl01074	WP_004184878.1 MULTISPECIES: GTP cyclohydrolase I FolE [Klebsiella]	10	yes	yes	yes	yes	yes	yes	yes	yes	yes	yes	core
cl01075	WP_002912870.1 MULTISPECIES: outer membrane permeability protein SanA [Enterobacteriaceae]	10	yes	yes	yes	yes	yes	yes	yes	yes	yes	yes	core
cl01076	WP_016530141.1 MULTISPECIES: CidB/LrgB family autolysis modulator [Klebsiella]	10	yes	yes	yes	yes	yes	yes	yes	yes	yes	yes	core
cl01077	WP_004144197.1 mannitol dehydrogenase family protein [Klebsiella pneumoniae]	10	yes	yes	yes	yes	yes	yes	yes	yes	yes	yes	core
cl01078	WP_004144192.1 MULTISPECIES: tRNA 5-hydroxyuridine modification protein YegQ [Enterobacteriaceae]	10	yes	yes	yes	yes	yes	yes	yes	yes	yes	yes	core
cl01079	WP_032434977.1 two-component system sensor histidine kinase BaeS [Klebsiella pneumoniae]	10	yes	yes	yes	yes	yes	yes	yes	yes	yes	yes	core
cl01080	WP_004153104.1 MULTISPECIES: serine-type D-Ala-D-Ala carboxypeptidase DacD [Enterobacteriaceae]	10	yes	yes	yes	yes	yes	yes	yes	yes	yes	yes	core
cl01081	WP_004200363.1 MULTISPECIES: adenosylhomocysteinase [Klebsiella]	10	yes	yes	yes	yes	yes	yes	yes	yes	yes	yes	core
cl01082	WP_004151455.1 MULTISPECIES: L-cystine ABC transporter ATP-binding protein YecC [Enterobacteriaceae]	10	yes	yes	yes	yes	yes	yes	yes	yes	yes	yes	core
cl01083	WP_032435019.1 non-heme ferritin [Klebsiella pneumoniae]	10	yes	yes	yes	yes	yes	yes	yes	yes	yes	yes	core
cl01084	ABR77794.1 putative transcriptional regulator (N-terminal)	10	yes	yes	yes	yes	yes	yes	yes	yes	yes	yes	core
cl01085	WP_002911423.1 MULTISPECIES: bifunctional 4-hydroxy-2-oxoglutarate aldolase/2-dehydro-3-deoxy-phosphogluconate aldolase [Enterobacteriaceae]	10	yes	yes	yes	yes	yes	yes	yes	yes	yes	yes	core
cl01086	WP_002911404.1 MULTISPECIES: YebY family protein [Enterobacteriaceae]	10	yes	yes	yes	yes	yes	yes	yes	yes	yes	yes	core
cl01087	WP_002911378.1 MULTISPECIES: DNA-binding transcriptional regulator KdgR [Enterobacteriaceae]	10	yes	yes	yes	yes	yes	yes	yes	yes	yes	yes	core
cl01088	WP_002910832.1 MULTISPECIES: transglutaminase family protein [Enterobacteriaceae]	10	yes	yes	yes	yes	yes	yes	yes	yes	yes	yes	core
cl01089	WP_004175549.1 MULTISPECIES: C4-dicarboxylic acid transporter DauA [Klebsiella]	10	yes	yes	yes	yes	yes	yes	yes	yes	yes	yes	core
cl01090	WP_002910405.1 MULTISPECIES: lipoprotein insertase outer membrane protein LolB [Enterobacteriaceae]	10	yes	yes	yes	yes	yes	yes	yes	yes	yes	yes	core
cl01091	WP_002910404.1 MULTISPECIES: glutamyl-tRNA reductase [Enterobacteriaceae]	10	yes	yes	yes	yes	yes	yes	yes	yes	yes	yes	core
cl01092	WP_002910403.1 MULTISPECIES: peptide chain release factor 1 [Enterobacteriaceae]	10	yes	yes	yes	yes	yes	yes	yes	yes	yes	yes	core
cl01093	WP_004152258.1 MULTISPECIES: gamma-glutamylcyclotransferase [Enterobacteriaceae]	10	yes	yes	yes	yes	yes	yes	yes	yes	yes	yes	core
cl01094	WP_002910189.1 MULTISPECIES: respiratory nitrate reductase subunit gamma [Enterobacteriaceae]	10	yes	yes	yes	yes	yes	yes	yes	yes	yes	yes	core
cl01095	WP_004152249.1 MULTISPECIES: Lrp/AsnC family transcriptional regulator [Klebsiella]	10	yes	yes	yes	yes	yes	yes	yes	yes	yes	yes	core
cl01096	WP_002910097.1 MULTISPECIES: bifunctional acetaldehyde-CoA/alcohol dehydrogenase [Enterobacteriaceae]	10	yes	yes	yes	yes	yes	yes	yes	yes	yes	yes	core
cl01097	WP_004175584.1 YchE family NAAT transporter [Klebsiella pneumoniae]	10	yes	yes	yes	yes	yes	yes	yes	yes	yes	yes	core
cl01098	WP_002910083.1 MULTISPECIES: murein tripeptide/oligopeptide ABC transporter ATP-binding protein OppF [Enterobacteriaceae]	10	yes	yes	yes	yes	yes	yes	yes	yes	yes	yes	core
cl01099	WP_002910077.1 MULTISPECIES: cardiolipin synthase [Enterobacteriaceae]	10	yes	yes	yes	yes	yes	yes	yes	yes	yes	yes	core
cl01100	WP_002910026.1 MULTISPECIES: threonine--tRNA ligase [Enterobacteriaceae]	10	yes	yes	yes	yes	yes	yes	yes	yes	yes	yes	core
cl01101	WP_002909005.1 MULTISPECIES: methionine synthase [Enterobacteriaceae]	10	yes	yes	yes	yes	yes	yes	yes	yes	yes	yes	core
cl01102	WP_002908880.1 MULTISPECIES: hypothetical protein [Enterobacteriaceae]	10	yes	yes	yes	yes	yes	yes	yes	yes	yes	yes	core
cl01103	WP_032435115.1 alpha/beta fold hydrolase [Klebsiella pneumoniae]	10	yes	yes	yes	yes	yes	yes	yes	yes	yes	yes	core
cl01104	WP_002908598.1 MULTISPECIES: 2-keto-4-pentenoate hydratase [Enterobacteriaceae]	10	yes	yes	yes	yes	yes	yes	yes	yes	yes	yes	core
cl01105	WP_032435118.1 acetaldehyde dehydrogenase (acetylating) [Klebsiella pneumoniae]	10	yes	yes	yes	yes	yes	yes	yes	yes	yes	yes	core
cl01106	WP_004151161.1 MULTISPECIES: amino acid ABC transporter permease [Gammaproteobacteria]	10	yes	yes	yes	yes	yes	yes	yes	yes	yes	yes	core
cl01107	WP_004148650.1 MULTISPECIES: MFS transporter [Klebsiella]	10	yes	yes	yes	yes	yes	yes	yes	yes	yes	yes	core
cl01108	WP_002908297.1 MULTISPECIES: ABC transporter substrate-binding protein [Klebsiella]	10	yes	yes	yes	yes	yes	yes	yes	yes	yes	yes	core
cl01109	WP_002908294.1 MULTISPECIES: iron ABC transporter permease [Enterobacteriaceae]	10	yes	yes	yes	yes	yes	yes	yes	yes	yes	yes	core
cl01110	WP_072277546.1 MULTISPECIES: gluconate 2-dehydrogenase subunit 3 family protein [Klebsiella]	10	yes	yes	yes	yes	yes	yes	yes	yes	yes	yes	core
cl01111	WP_002907788.1 MULTISPECIES: cyclopropane fatty acyl phospholipid synthase [Enterobacteriaceae]	10	yes	yes	yes	yes	yes	yes	yes	yes	yes	yes	core
cl01112	WP_020804076.1 MULTISPECIES: NAD(P)-dependent alcohol dehydrogenase [Klebsiella]	10	yes	yes	yes	yes	yes	yes	yes	yes	yes	yes	core
cl01113	WP_002906804.1 MULTISPECIES: ABC transporter substrate-binding protein [Klebsiella]	10	yes	yes	yes	yes	yes	yes	yes	yes	yes	yes	core
cl01114	WP_032435202.1 XRE family transcriptional regulator [Klebsiella pneumoniae]	10	yes	yes	yes	yes	yes	yes	yes	yes	yes	yes	core
cl01115	WP_002906779.1 MULTISPECIES: YgdI/YgdR family lipoprotein [Enterobacteriaceae]	10	yes	yes	yes	yes	yes	yes	yes	yes	yes	yes	core
cl01116	WP_004151228.1 MULTISPECIES: flavin reductase family protein [Enterobacteriaceae]	10	yes	yes	yes	yes	yes	yes	yes	yes	yes	yes	core
cl01117	WP_004180096.1 MULTISPECIES: benzoate 1,2-dioxygenase small subunit [Klebsiella]	10	yes	yes	yes	yes	yes	yes	yes	yes	yes	yes	core
cl01118	WP_032435227.1 formate dehydrogenase-N subunit gamma [Klebsiella pneumoniae]	10	yes	yes	yes	yes	yes	yes	yes	yes	yes	yes	core
cl01119	WP_002904808.1 MULTISPECIES: ParD-like family protein [Gammaproteobacteria]	10	yes	yes	yes	yes	yes	yes	yes	yes	yes	yes	core
cl01120	WP_008804925.1 MULTISPECIES: LysR family hpxDE operon transcriptional regulator HpxR [Klebsiella]	10	yes	yes	yes	yes	yes	yes	yes	yes	yes	yes	core
cl01121	WP_002904779.1 MULTISPECIES: molybdenum cofactor-independent xanthine hydroxylase subunit HpxD [Klebsiella]	10	yes	yes	yes	yes	yes	yes	yes	yes	yes	yes	core
cl01122	WP_020805010.1 MULTISPECIES: AAA family ATPase [Klebsiella]	10	yes	yes	yes	yes	yes	yes	yes	yes	yes	yes	core
cl01123	WP_002903720.1 MULTISPECIES: DUF1283 family protein [Enterobacteriaceae]	10	yes	yes	yes	yes	yes	yes	yes	yes	yes	yes	core
cl01124	WP_004176293.1 MULTISPECIES: MFS transporter [Klebsiella]	10	yes	yes	yes	yes	yes	yes	yes	yes	yes	yes	core
cl01125	WP_002903683.1 MULTISPECIES: multidrug efflux SMR transporter subunit KpnF [Enterobacteriaceae]	10	yes	yes	yes	yes	yes	yes	yes	yes	yes	yes	core
cl01126	WP_004148291.1 MULTISPECIES: AEC family transporter [Enterobacteriaceae]	10	yes	yes	yes	yes	yes	yes	yes	yes	yes	yes	core
cl01127	EWF55058.1 malate dehydrogenase (acceptor) [Klebsiella pneumoniae MGH 43]	10	yes	yes	yes	yes	yes	yes	yes	yes	yes	yes	core
cl01128	WP_004151564.1 MULTISPECIES: two-component system sensor histidine kinase RstB [Klebsiella]	10	yes	yes	yes	yes	yes	yes	yes	yes	yes	yes	core
cl01129	WP_004176339.1 MULTISPECIES: class II fumarate hydratase [Klebsiella]	10	yes	yes	yes	yes	yes	yes	yes	yes	yes	yes	core
cl01130	WP_002903313.1 MULTISPECIES: fumarate hydratase [Klebsiella]	10	yes	yes	yes	yes	yes	yes	yes	yes	yes	yes	core
cl01131	WP_004151574.1 MULTISPECIES: Glu/Leu/Phe/Val dehydrogenase [Enterobacteriaceae]	10	yes	yes	yes	yes	yes	yes	yes	yes	yes	yes	core
cl01132	WP_016947253.1 ATP-dependent RNA helicase HrpA [Klebsiella pneumoniae]	10	yes	yes	yes	yes	yes	yes	yes	yes	yes	yes	core
cl01133	WP_023282532.1 phenylacetate--CoA ligase [Klebsiella pneumoniae]	10	yes	yes	yes	yes	yes	yes	yes	yes	yes	yes	core
cl01134	WP_032435378.1 zinc-dependent alcohol dehydrogenase family protein [Klebsiella pneumoniae]	10	yes	yes	yes	yes	yes	yes	yes	yes	yes	yes	core
cl01135	WP_004148192.1 MULTISPECIES: zinc transporter ZntB [Enterobacteriaceae]	10	yes	yes	yes	yes	yes	yes	yes	yes	yes	yes	core
cl01136	WP_004148182.1 MULTISPECIES: aminotransferase class I/II-fold pyridoxal phosphate-dependent enzyme [Klebsiella]	10	yes	yes	yes	yes	yes	yes	yes	yes	yes	yes	core
cl01137	WP_023302022.1 MULTISPECIES: SDR family oxidoreductase [Klebsiella]	10	yes	yes	yes	yes	yes	yes	yes	yes	yes	yes	core
cl01138	WP_004177222.1 SDR family oxidoreductase [Klebsiella pneumoniae]	10	yes	yes	yes	yes	yes	yes	yes	yes	yes	yes	core
cl01139	WP_002892263.1 MULTISPECIES: co-chaperone YbbN [Klebsiella]	10	yes	yes	yes	yes	yes	yes	yes	yes	yes	yes	core
cl01140	WP_002892136.1 MULTISPECIES: pleiotropic regulatory protein RsmS [Enterobacteriaceae]	10	yes	yes	yes	yes	yes	yes	yes	yes	yes	yes	core
cl01141	WP_002891807.1 MULTISPECIES: ATP-dependent protease ATP-binding subunit ClpX [Enterobacteriaceae]	10	yes	yes	yes	yes	yes	yes	yes	yes	yes	yes	core
cl01142	WP_004147333.1 MULTISPECIES: trigger factor [Enterobacteriaceae]	10	yes	yes	yes	yes	yes	yes	yes	yes	yes	yes	core
cl01143	WP_004213769.1 cytochrome o ubiquinol oxidase subunit II [Klebsiella pneumoniae]	10	yes	yes	yes	yes	yes	yes	yes	yes	yes	yes	core
cl01144	WP_004191717.1 MULTISPECIES: Gfo/Idh/MocA family oxidoreductase [Klebsiella]	10	yes	yes	yes	yes	yes	yes	yes	yes	yes	yes	core
cl01145	WP_002891465.1 MULTISPECIES: YajQ family cyclic di-GMP-binding protein [Klebsiella]	10	yes	yes	yes	yes	yes	yes	yes	yes	yes	yes	core
cl01146	WP_004183163.1 MULTISPECIES: thiamine-phosphate kinase [Klebsiella]	10	yes	yes	yes	yes	yes	yes	yes	yes	yes	yes	core
cl01147	WP_001021161.1 MULTISPECIES: 6,7-dimethyl-8-ribityllumazine synthase [Enterobacteriaceae]	10	yes	yes	yes	yes	yes	yes	yes	yes	yes	yes	core
cl01148	WP_032435583.1 amidohydrolase [Klebsiella pneumoniae]	10	yes	yes	yes	yes	yes	yes	yes	yes	yes	yes	core
cl01149	WP_002890365.1 MULTISPECIES: antibiotic biosynthesis monooxygenase [Enterobacteriaceae]	10	yes	yes	yes	yes	yes	yes	yes	yes	yes	yes	core
cl01150	WP_002890161.1 MULTISPECIES: S-methylmethionine permease [Enterobacteriaceae]	10	yes	yes	yes	yes	yes	yes	yes	yes	yes	yes	core
cl01151	WP_002890128.1 MULTISPECIES: branched-chain amino acid ABC transporter permease [Enterobacteriaceae]	10	yes	yes	yes	yes	yes	yes	yes	yes	yes	yes	core
cl01152	WP_002890061.1 MULTISPECIES: fimbria/pilus periplasmic chaperone [Enterobacteriaceae]	10	yes	yes	yes	yes	yes	yes	yes	yes	yes	yes	core
cl01153	WP_002890002.1 MULTISPECIES: phosphonate ABC transporter substrate-binding protein [Enterobacteriaceae]	10	yes	yes	yes	yes	yes	yes	yes	yes	yes	yes	core
cl01154	WP_004144574.1 MULTISPECIES: glutamate 5-kinase [Enterobacteriaceae]	10	yes	yes	yes	yes	yes	yes	yes	yes	yes	yes	core
cl01155	WP_004178684.1 MULTISPECIES: L-2-hydroxyglutarate oxidase [Klebsiella]	10	yes	yes	yes	yes	yes	yes	yes	yes	yes	yes	core
cl01156	WP_004145833.1 MULTISPECIES: hydroxyacylglutathione hydrolase [Enterobacteriaceae]	10	yes	yes	yes	yes	yes	yes	yes	yes	yes	yes	core
cl01157	WP_002889450.1 MULTISPECIES: methionine ABC transporter ATP-binding protein MetN [Enterobacteriaceae]	10	yes	yes	yes	yes	yes	yes	yes	yes	yes	yes	core
cl01158	WP_002889445.1 MULTISPECIES: methionine ABC transporter substrate-binding lipoprotein MetQ [Enterobacteriaceae]	10	yes	yes	yes	yes	yes	yes	yes	yes	yes	yes	core
cl01159	STT18469.1 DNA polymerase III subunit alpha [Klebsiella pneumoniae]	10	yes	yes	yes	yes	yes	yes	yes	yes	yes	yes	core
cl01160	WP_002889306.1 MULTISPECIES: UMP kinase [Enterobacteriaceae]	10	yes	yes	yes	yes	yes	yes	yes	yes	yes	yes	core
cl01161	WP_002889299.1 MULTISPECIES: 30S ribosomal protein S2 [Enterobacteriaceae]	10	yes	yes	yes	yes	yes	yes	yes	yes	yes	yes	core
cl01162	WP_032434195.1 bifunctional uridylyltransferase/uridylyl-removing protein GlnD [Klebsiella pneumoniae]	10	yes	yes	yes	yes	yes	yes	yes	yes	yes	yes	core
cl01163	WP_002888841.1 MULTISPECIES: 3-methyl-2-oxobutanoate hydroxymethyltransferase [Enterobacteriaceae]	10	yes	yes	yes	yes	yes	yes	yes	yes	yes	yes	core
cl01164	WP_004145929.1 MULTISPECIES: MFS transporter [Enterobacteriaceae]	10	yes	yes	yes	yes	yes	yes	yes	yes	yes	yes	core
cl01165	WP_004145947.1 MULTISPECIES: UDP-N-acetylmuramate--L-alanine ligase [Enterobacteriaceae]	10	yes	yes	yes	yes	yes	yes	yes	yes	yes	yes	core
cl01166	WP_002888562.1 MULTISPECIES: phospho-N-acetylmuramoyl-pentapeptide-transferase [Enterobacteriaceae]	10	yes	yes	yes	yes	yes	yes	yes	yes	yes	yes	core
cl01167	WP_002888534.1 MULTISPECIES: acetolactate synthase 3 large subunit [Enterobacteriaceae]	10	yes	yes	yes	yes	yes	yes	yes	yes	yes	yes	core
cl01168	WP_032434218.1 transcriptional regulator LeuO [Klebsiella pneumoniae]	10	yes	yes	yes	yes	yes	yes	yes	yes	yes	yes	core
cl01169	WP_032434224.1 type I 3-dehydroquinate dehydratase [Klebsiella pneumoniae]	10	yes	yes	yes	yes	yes	yes	yes	yes	yes	yes	core
cl01170	WP_004145972.1 MULTISPECIES: arabinose operon transcriptional regulator AraC [Enterobacteriaceae]	10	yes	yes	yes	yes	yes	yes	yes	yes	yes	yes	core
cl01171	CDQ52268.1 araA [Klebsiella pneumoniae]	10	yes	yes	yes	yes	yes	yes	yes	yes	yes	yes	core
cl01172	WP_002888059.1 MULTISPECIES: YgdI/YgdR family lipoprotein [Enterobacteriaceae]	10	yes	yes	yes	yes	yes	yes	yes	yes	yes	yes	core
cl01173	WP_004178398.1 MULTISPECIES: phosphodiesterase [Enterobacteriaceae]	10	yes	yes	yes	yes	yes	yes	yes	yes	yes	yes	core
cl01174	WP_002886970.1 MULTISPECIES: myo-inosose-2 dehydratase [Enterobacteriaceae]	10	yes	yes	yes	yes	yes	yes	yes	yes	yes	yes	core
cl01175	WP_002886955.1 MULTISPECIES: LPS export ABC transporter permease LptF [Enterobacteriaceae]	10	yes	yes	yes	yes	yes	yes	yes	yes	yes	yes	core
cl01176	WP_002886928.1 MULTISPECIES: aspartate carbamoyltransferase [Enterobacterales]	10	yes	yes	yes	yes	yes	yes	yes	yes	yes	yes	core
cl01177	WP_002886927.1 MULTISPECIES: aspartate carbamoyltransferase regulatory subunit [Enterobacteriaceae]	10	yes	yes	yes	yes	yes	yes	yes	yes	yes	yes	core
cl01178	WP_004186701.1 MULTISPECIES: anaerobic ribonucleoside-triphosphate reductase [Enterobacteriaceae]	10	yes	yes	yes	yes	yes	yes	yes	yes	yes	yes	core
cl01179	WP_002886897.1 MULTISPECIES: DUF4311 domain-containing protein [Enterobacteriaceae]	10	yes	yes	yes	yes	yes	yes	yes	yes	yes	yes	core
cl01180	WP_002886895.1 MULTISPECIES: hypothetical protein [Enterobacteriaceae]	10	yes	yes	yes	yes	yes	yes	yes	yes	yes	yes	core
cl01181	WP_002886769.1 MULTISPECIES: ABC transporter substrate-binding protein [Enterobacteriaceae]	10	yes	yes	yes	yes	yes	yes	yes	yes	yes	yes	core
cl01182	WP_032434365.1 2',3'-cyclic-nucleotide 2'-phosphodiesterase [Klebsiella pneumoniae]	10	yes	yes	yes	yes	yes	yes	yes	yes	yes	yes	core
cl01183	WP_002886688.1 MULTISPECIES: D-serine/D-alanine/glycine transporter [Enterobacteriaceae]	10	yes	yes	yes	yes	yes	yes	yes	yes	yes	yes	core
cl01184	WP_002885667.1 MULTISPECIES: nitric oxide-sensing transcriptional repressor NsrR [Enterobacterales]	10	yes	yes	yes	yes	yes	yes	yes	yes	yes	yes	core
cl01185	WP_002885589.1 MULTISPECIES: tRNA (adenosine(37)-N6)-threonylcarbamoyltransferase complex ATPase subunit type 1 TsaE [Enterobacteriaceae]	10	yes	yes	yes	yes	yes	yes	yes	yes	yes	yes	core
cl01186	WP_002885538.1 MULTISPECIES: oligoribonuclease [Enterobacteriaceae]	10	yes	yes	yes	yes	yes	yes	yes	yes	yes	yes	core
cl01187	WP_004146714.1 MULTISPECIES: elongation factor P--(R)-beta-lysine ligase [Enterobacteriaceae]	10	yes	yes	yes	yes	yes	yes	yes	yes	yes	yes	core
cl01188	WP_002885526.1 MULTISPECIES: fumarate reductase subunit FrdD [Enterobacteriaceae]	10	yes	yes	yes	yes	yes	yes	yes	yes	yes	yes	core
cl01189	WP_032434373.1 MULTISPECIES: EF-P beta-lysylation protein EpmB [Klebsiella]	10	yes	yes	yes	yes	yes	yes	yes	yes	yes	yes	core
cl01190	WP_004186565.1 MULTISPECIES: alpha-glucosidase/alpha-galactosidase [Enterobacteriaceae]	10	yes	yes	yes	yes	yes	yes	yes	yes	yes	yes	core
cl01191	WP_004177783.1 MULTISPECIES: phnA family protein [Enterobacteriaceae]	10	yes	yes	yes	yes	yes	yes	yes	yes	yes	yes	core
cl01192	WP_004177786.1 MULTISPECIES: carbon-phosphorus lyase complex subunit PhnI [Klebsiella]	10	yes	yes	yes	yes	yes	yes	yes	yes	yes	yes	core
cl01193	WP_002885196.1 MULTISPECIES: phosphonate C-P lyase system protein PhnL [Klebsiella]	10	yes	yes	yes	yes	yes	yes	yes	yes	yes	yes	core
cl01194	WP_002885173.1 MULTISPECIES: sugar ABC transporter ATP-binding protein [Enterobacteriaceae]	10	yes	yes	yes	yes	yes	yes	yes	yes	yes	yes	core
cl01195	WP_002884935.1 MULTISPECIES: cupin domain-containing protein [Enterobacteriaceae]	10	yes	yes	yes	yes	yes	yes	yes	yes	yes	yes	core
cl01196	WP_002884819.1 MULTISPECIES: diacylglycerol kinase [Enterobacteriaceae]	10	yes	yes	yes	yes	yes	yes	yes	yes	yes	yes	core
cl01197	WP_004178269.1 MULTISPECIES: glycerol-3-phosphate 1-O-acyltransferase PlsB [Enterobacteriaceae]	10	yes	yes	yes	yes	yes	yes	yes	yes	yes	yes	core
cl01198	WP_002884740.1 MULTISPECIES: maltose/maltodextrin ABC transporter substrate-binding protein MalE [Enterobacteriaceae]	10	yes	yes	yes	yes	yes	yes	yes	yes	yes	yes	core
cl01199	WP_002884575.1 MULTISPECIES: bifunctional isocitrate dehydrogenase kinase/phosphatase [Enterobacteriaceae]	10	yes	yes	yes	yes	yes	yes	yes	yes	yes	yes	core
cl01200	AJB34749.1 IMP cyclohydrolase /Phosphoribosylaminoimidazolecarboxamide formyltransferase [Klebsiella pneumoniae HK787]	10	yes	yes	yes	yes	yes	yes	yes	yes	yes	yes	core
cl01201	WP_004152311.1 MULTISPECIES: deoxyribonuclease V [Klebsiella]	10	yes	yes	yes	yes	yes	yes	yes	yes	yes	yes	core
cl01202	WP_004174069.1 MULTISPECIES: elongation factor Tu [Gammaproteobacteria]	10	yes	yes	yes	yes	yes	yes	yes	yes	yes	yes	core
cl01203	WP_002883430.1 MULTISPECIES: transcription/translation regulatory transformer protein RfaH [Bacteria]	10	yes	yes	yes	yes	yes	yes	yes	yes	yes	yes	core
cl01204	STV21542.1 Ubiquinone biosynthesis monooxygenase UbiB [Klebsiella pneumoniae]	10	yes	yes	yes	yes	yes	yes	yes	yes	yes	yes	core
cl01205	WP_002883412.1 MULTISPECIES: lysophospholipase L2 [Bacteria]	10	yes	yes	yes	yes	yes	yes	yes	yes	yes	yes	core
cl01206	WP_004177928.1 MULTISPECIES: threonine export protein RhtC [Bacteria]	10	yes	yes	yes	yes	yes	yes	yes	yes	yes	yes	core
cl01207	WP_004152055.1 MULTISPECIES: ATP-dependent DNA helicase RecQ [Enterobacteriaceae]	10	yes	yes	yes	yes	yes	yes	yes	yes	yes	yes	core
cl01208	AHI33657.2 hypothetical protein Kpn2146_0169 [Klebsiella pneumoniae]	10	yes	yes	yes	yes	yes	yes	yes	yes	yes	yes	core
cl01209	WP_023317403.1 MULTISPECIES: lipid III flippase WzxE [Klebsiella]	10	yes	yes	yes	yes	yes	yes	yes	yes	yes	yes	core
cl01210	WP_002883224.1 MULTISPECIES: thioredoxin TrxA [Bacteria]	10	yes	yes	yes	yes	yes	yes	yes	yes	yes	yes	core
cl01211	WP_002883173.1 MULTISPECIES: dihydroxy-acid dehydratase [Bacteria]	10	yes	yes	yes	yes	yes	yes	yes	yes	yes	yes	core
cl01212	WP_032434488.1 glutamate racemase [Klebsiella pneumoniae]	10	yes	yes	yes	yes	yes	yes	yes	yes	yes	yes	core
cl01213	WP_002883021.1 MULTISPECIES: YijD family membrane protein [Enterobacteriaceae]	10	yes	yes	yes	yes	yes	yes	yes	yes	yes	yes	core
cl01214	WP_004151856.1 MULTISPECIES: HTH-type transcriptional repressor FabR [Enterobacteriaceae]	10	yes	yes	yes	yes	yes	yes	yes	yes	yes	yes	core
cl01215	WP_002883015.1 MULTISPECIES: DNA-binding transcriptional regulator OxyR [Enterobacteriaceae]	10	yes	yes	yes	yes	yes	yes	yes	yes	yes	yes	core
cl01216	WP_004177969.1 MULTISPECIES: acetylornithine deacetylase [Enterobacteriaceae]	10	yes	yes	yes	yes	yes	yes	yes	yes	yes	yes	core
cl01217	ABR79624.1 phosphoenolpyruvate carboxylase [Klebsiella pneumoniae subsp. pneumoniae MGH 78578]	10	yes	yes	yes	yes	yes	yes	yes	yes	yes	yes	core
cl01218	WP_004150388.1 MULTISPECIES: cystathionine gamma-synthase [Enterobacteriaceae]	10	yes	yes	yes	yes	yes	yes	yes	yes	yes	yes	core
cl01219	WP_002882918.1 MULTISPECIES: ATP-dependent protease subunit HslV [Enterobacteriaceae]	10	yes	yes	yes	yes	yes	yes	yes	yes	yes	yes	core
cl01220	WP_002882865.1 MULTISPECIES: XRE family transcriptional regulator [Enterobacteriaceae]	10	yes	yes	yes	yes	yes	yes	yes	yes	yes	yes	core
cl01221	WP_004146229.1 MULTISPECIES: nitrogen regulation protein NR(II) [Enterobacteriaceae]	10	yes	yes	yes	yes	yes	yes	yes	yes	yes	yes	core
cl01222	WP_002882734.1 MULTISPECIES: ribosome biogenesis GTP-binding protein YihA/YsxC [Enterobacteriaceae]	10	yes	yes	yes	yes	yes	yes	yes	yes	yes	yes	core
cl01223	WP_002882514.1 MULTISPECIES: aspartate--ammonia ligase [Enterobacteriaceae]	10	yes	yes	yes	yes	yes	yes	yes	yes	yes	yes	core
cl01224	WP_000429386.1 MULTISPECIES: F0F1 ATP synthase subunit C [Proteobacteria]	10	yes	yes	yes	yes	yes	yes	yes	yes	yes	yes	core
cl01225	WP_004150308.1 MULTISPECIES: phosphate ABC transporter substrate-binding protein PstS [Enterobacteriaceae]	10	yes	yes	yes	yes	yes	yes	yes	yes	yes	yes	core
cl01226	WP_125297148.1 membrane protein insertase YidC [Klebsiella pneumoniae]	10	yes	yes	yes	yes	yes	yes	yes	yes	yes	yes	core
cl01227	WP_002923020.1 MULTISPECIES: LysR family transcriptional regulator [Klebsiella]	10	yes	yes	yes	yes	yes	yes	yes	yes	yes	yes	core
cl01228	WP_023284405.1 lipoprotein NlpA [Klebsiella pneumoniae]	10	yes	yes	yes	yes	yes	yes	yes	yes	yes	yes	core
cl01229	WP_002922963.1 MULTISPECIES: DUF3237 domain-containing protein [Enterobacteriaceae]	10	yes	yes	yes	yes	yes	yes	yes	yes	yes	yes	core
cl01230	WP_002922959.1 MULTISPECIES: SIS domain-containing protein [Klebsiella]	10	yes	yes	yes	yes	yes	yes	yes	yes	yes	yes	core
cl01231	WP_032434432.1 tRNA (guanosine(18)-2'-O)-methyltransferase TrmH [Klebsiella pneumoniae]	10	yes	yes	yes	yes	yes	yes	yes	yes	yes	yes	core
cl01232	WP_000135058.1 MULTISPECIES: DNA-directed RNA polymerase subunit omega [Bacteria]	10	yes	yes	yes	yes	yes	yes	yes	yes	yes	yes	core
cl01233	WP_032434522.1 glycosyltransferase family 2 protein [Klebsiella pneumoniae]	10	yes	yes	yes	yes	yes	yes	yes	yes	yes	yes	core
cl01234	WP_002922428.1 MULTISPECIES: protein-export chaperone SecB [Enterobacterales]	10	yes	yes	yes	yes	yes	yes	yes	yes	yes	yes	core
cl01235	WP_002922420.1 MULTISPECIES: FMN-dependent L-lactate dehydrogenase LldD [Enterobacteriaceae]	10	yes	yes	yes	yes	yes	yes	yes	yes	yes	yes	core
cl01236	WP_002922415.1 MULTISPECIES: transcriptional regulator LldR [Enterobacteriaceae]	10	yes	yes	yes	yes	yes	yes	yes	yes	yes	yes	core
cl01237	WP_002922397.1 MULTISPECIES: PTS mannitol transporter subunit IICBA [Enterobacteriaceae]	10	yes	yes	yes	yes	yes	yes	yes	yes	yes	yes	core
cl01238	WP_002922351.1 MULTISPECIES: XylR family transcriptional regulator [Enterobacteriaceae]	10	yes	yes	yes	yes	yes	yes	yes	yes	yes	yes	core
cl01239	SQC21378.1 dipeptide transport system permease DppC [Klebsiella pneumoniae]	10	yes	yes	yes	yes	yes	yes	yes	yes	yes	yes	core
cl01240	WP_002921337.1 MULTISPECIES: inner membrane protein YhjD [Enterobacteriaceae]	10	yes	yes	yes	yes	yes	yes	yes	yes	yes	yes	core
cl01241	WP_021469880.1 lipid IV(A) 4-amino-4-deoxy-L-arabinosyltransferase [Klebsiella pneumoniae]	10	yes	yes	yes	yes	yes	yes	yes	yes	yes	yes	core
cl01242	WP_117087299.1 AI-2E family transporter [Klebsiella pneumoniae]	10	yes	yes	yes	yes	yes	yes	yes	yes	yes	yes	core
cl01243	WP_002920858.1 MULTISPECIES: sulfurtransferase TusA [Gammaproteobacteria]	10	yes	yes	yes	yes	yes	yes	yes	yes	yes	yes	core
cl01244	WP_134156653.1 RNA-binding transcriptional accessory protein [Klebsiella pneumoniae]	10	yes	yes	yes	yes	yes	yes	yes	yes	yes	yes	core
cl01245	WP_002920324.1 unnamed protein product	10	yes	yes	yes	yes	yes	yes	yes	yes	yes	yes	core
cl01246	WP_004185951.1 MULTISPECIES: peptidoglycan glycosyltransferase/peptidoglycan DD-transpeptidase MrcA [Enterobacteriaceae]	10	yes	yes	yes	yes	yes	yes	yes	yes	yes	yes	core
cl01247	WP_002920115.1 MULTISPECIES: 30S ribosomal protein S12 [Enterobacteriaceae]	10	yes	yes	yes	yes	yes	yes	yes	yes	yes	yes	core
cl01248	WP_001181005.1 MULTISPECIES: 30S ribosomal protein S10 [Bacteria]	10	yes	yes	yes	yes	yes	yes	yes	yes	yes	yes	core
cl01249	WP_002919773.1 MULTISPECIES: 50S ribosomal protein L22 [Bacteria]	10	yes	yes	yes	yes	yes	yes	yes	yes	yes	yes	core
cl01250	WP_004144974.1 MULTISPECIES: efflux RND transporter periplasmic adaptor subunit [Klebsiella]	10	yes	yes	yes	yes	yes	yes	yes	yes	yes	yes	core
cl01251	WP_004149974.1 MULTISPECIES: rod shape-determining protein MreC [Enterobacteriaceae]	10	yes	yes	yes	yes	yes	yes	yes	yes	yes	yes	core
cl01252	WP_004889568.1 MULTISPECIES: peroxide/acid stress response protein YhcN [Klebsiella]	10	yes	yes	yes	yes	yes	yes	yes	yes	yes	yes	core
cl01253	AHI37977.2 hypothetical protein Kpn2146_4638 [Klebsiella pneumoniae]	10	yes	yes	yes	yes	yes	yes	yes	yes	yes	yes	core
cl01254	WP_002916508.1 MULTISPECIES: phosphoglycerate kinase [Enterobacteriaceae]	10	yes	yes	yes	yes	yes	yes	yes	yes	yes	yes	core
cl01255	WP_002916495.1 MULTISPECIES: ribose-5-phosphate isomerase RpiA [Enterobacteriaceae]	10	yes	yes	yes	yes	yes	yes	yes	yes	yes	yes	core
cl01256	WP_002916322.1 MULTISPECIES: 6-phospho-beta-glucosidase BglA [Enterobacteriaceae]	10	yes	yes	yes	yes	yes	yes	yes	yes	yes	yes	core
cl01257	WP_000820818.1 MULTISPECIES: type 3 fimbria chaperone MrkB [Gammaproteobacteria]	10	yes	yes	yes	yes	yes	yes	yes	yes	yes	yes	core
cl01258	WP_004149644.1 MULTISPECIES: carbohydrate porin [Enterobacteriaceae]	10	yes	yes	yes	yes	yes	yes	yes	yes	yes	yes	core
cl01259	WP_004174520.1 MULTISPECIES: PTS transporter subunit EIIC [Enterobacteriaceae]	10	yes	yes	yes	yes	yes	yes	yes	yes	yes	yes	core
cl01260	WP_004174538.1 MULTISPECIES: N-acetylmuramoyl-L-alanine amidase AmiC [Enterobacteriaceae]	10	yes	yes	yes	yes	yes	yes	yes	yes	yes	yes	core
cl01261	WP_004143926.1 MULTISPECIES: cobalt ECF transporter S component CbiM [Enterobacteriaceae]	10	yes	yes	yes	yes	yes	yes	yes	yes	yes	yes	core
cl01262	WP_002915259.1 MULTISPECIES: L-serine ammonia-lyase [Klebsiella]	10	yes	yes	yes	yes	yes	yes	yes	yes	yes	yes	core
cl01263	WP_002915224.1 MULTISPECIES: glucarate dehydratase family protein [Klebsiella]	10	yes	yes	yes	yes	yes	yes	yes	yes	yes	yes	core
cl01264	WP_002915108.1 MULTISPECIES: protein-L-isoaspartate(D-aspartate) O-methyltransferase [Enterobacteriaceae]	10	yes	yes	yes	yes	yes	yes	yes	yes	yes	yes	core
cl01265	WP_032442486.1 murein hydrolase activator NlpD [Klebsiella pneumoniae]	10	yes	yes	yes	yes	yes	yes	yes	yes	yes	yes	core
cl01266	WP_048255138.1 AEC family transporter [Klebsiella pneumoniae]	10	yes	yes	yes	yes	yes	yes	yes	yes	yes	yes	core
cl01267	WP_004214727.1 glutamate--cysteine ligase [Klebsiella pneumoniae]	10	yes	yes	yes	yes	yes	yes	yes	yes	yes	yes	core
cl01268	WP_002914339.1 MULTISPECIES: multidrug efflux MFS transporter periplasmic adaptor subunit EmrA [Enterobacteriaceae]	10	yes	yes	yes	yes	yes	yes	yes	yes	yes	yes	core
cl01269	WP_002914327.1 MULTISPECIES: class 1b ribonucleoside-diphosphate reductase subunit beta [Enterobacteriaceae]	10	yes	yes	yes	yes	yes	yes	yes	yes	yes	yes	core
cl01270	WP_002914291.1 MULTISPECIES: DUF2002 family protein [Enterobacteriaceae]	10	yes	yes	yes	yes	yes	yes	yes	yes	yes	yes	core
cl01271	WP_032434740.1 glyoxylate/hydroxypyruvate reductase A [Klebsiella pneumoniae]	10	yes	yes	yes	yes	yes	yes	yes	yes	yes	yes	core
cl01272	WP_004151025.1 MULTISPECIES: ABC transporter substrate-binding protein [Klebsiella]	10	yes	yes	yes	yes	yes	yes	yes	yes	yes	yes	core
cl01273	WP_004149357.1 MULTISPECIES: two-component system response regulator GlrR [Klebsiella]	10	yes	yes	yes	yes	yes	yes	yes	yes	yes	yes	core
cl01274	WP_029884033.1 tRNA (cytosine(32)/uridine(32)-2'-O)-methyltransferase TrmJ [Klebsiella pneumoniae]	10	yes	yes	yes	yes	yes	yes	yes	yes	yes	yes	core
cl01275	WP_002913892.1 MULTISPECIES: flavodoxin-dependent (E)-4-hydroxy-3-methylbut-2-enyl-diphosphate synthase [Enterobacteriaceae]	10	yes	yes	yes	yes	yes	yes	yes	yes	yes	yes	core
cl01276	WP_032434828.1 exodeoxyribonuclease VII large subunit [Klebsiella pneumoniae]	10	yes	yes	yes	yes	yes	yes	yes	yes	yes	yes	core
cl01277	WP_002913839.1 MULTISPECIES: exopolyphosphatase [Klebsiella]	10	yes	yes	yes	yes	yes	yes	yes	yes	yes	yes	core
cl01278	WP_192968607.1 AI-2E family transporter [Klebsiella pneumoniae]	10	yes	yes	yes	yes	yes	yes	yes	yes	yes	yes	core
cl01279	WP_002913727.1 MULTISPECIES: ethanolamine utilization acetate kinase EutP [Klebsiella]	10	yes	yes	yes	yes	yes	yes	yes	yes	yes	yes	core
cl01280	WP_004185056.1 MULTISPECIES: ethanolamine utilization acetate kinase EutQ [Klebsiella]	10	yes	yes	yes	yes	yes	yes	yes	yes	yes	yes	core
cl01281	WP_032434848.1 ethanolamine utilization microcompartment protein EutL [Klebsiella pneumoniae]	10	yes	yes	yes	yes	yes	yes	yes	yes	yes	yes	core
cl01282	WP_004145614.1 MULTISPECIES: Dyp-type peroxidase [Enterobacteriaceae]	10	yes	yes	yes	yes	yes	yes	yes	yes	yes	yes	core
cl01283	WP_002913213.1 MULTISPECIES: amidophosphoribosyltransferase [Enterobacteriaceae]	10	yes	yes	yes	yes	yes	yes	yes	yes	yes	yes	core
cl01284	WP_002913210.1 MULTISPECIES: lysine/arginine/ornithine ABC transporter substrate-binding protein ArgT [Enterobacteriaceae]	10	yes	yes	yes	yes	yes	yes	yes	yes	yes	yes	core
cl01285	WP_002913160.1 MULTISPECIES: NADH-quinone oxidoreductase subunit NuoE [Enterobacteriaceae]	10	yes	yes	yes	yes	yes	yes	yes	yes	yes	yes	core
cl01286	AHI37163.2 Inner membrane transport protein RhmT [Klebsiella pneumoniae]	10	yes	yes	yes	yes	yes	yes	yes	yes	yes	yes	core
cl01287	WP_002913012.1 DNA topoisomerase (ATP-hydrolyzing) subunit A [Klebsiella pneumoniae]	10	yes	yes	yes	yes	yes	yes	yes	yes	yes	yes	core
cl01288	WP_002912932.1 MULTISPECIES: LysR family transcriptional regulator [Enterobacteriaceae]	10	yes	yes	yes	yes	yes	yes	yes	yes	yes	yes	core
cl01289	WP_002912831.1 MULTISPECIES: YIP1 family protein [Enterobacteriaceae]	10	yes	yes	yes	yes	yes	yes	yes	yes	yes	yes	core
cl01290	WP_002912825.1 MULTISPECIES: beta-glucosidase BglX [Klebsiella]	10	yes	yes	yes	yes	yes	yes	yes	yes	yes	yes	core
cl01291	WP_002912823.1 MULTISPECIES: ABC transporter substrate-binding protein [Klebsiella]	10	yes	yes	yes	yes	yes	yes	yes	yes	yes	yes	core
cl01292	WP_032434973.1 xylulokinase [Klebsiella pneumoniae]	10	yes	yes	yes	yes	yes	yes	yes	yes	yes	yes	core
cl01293	WP_002912442.1 MULTISPECIES: uridine kinase [Enterobacteriaceae]	10	yes	yes	yes	yes	yes	yes	yes	yes	yes	yes	core
cl01294	WP_004148994.1 MULTISPECIES: putrescine/proton symporter PlaP [Enterobacteriaceae]	10	yes	yes	yes	yes	yes	yes	yes	yes	yes	yes	core
cl01295	WP_004180471.1 MULTISPECIES: alpha/beta hydrolase [Enterobacteriaceae]	10	yes	yes	yes	yes	yes	yes	yes	yes	yes	yes	core
cl01296	WP_002911539.1 MULTISPECIES: UvrY/SirA/GacA family response regulator transcription factor [Enterobacteriaceae]	10	yes	yes	yes	yes	yes	yes	yes	yes	yes	yes	core
cl01297	WP_004148860.1 MULTISPECIES: Holliday junction branch migration DNA helicase RuvB [Enterobacteriaceae]	10	yes	yes	yes	yes	yes	yes	yes	yes	yes	yes	core
cl01298	WP_032435027.1 phosphogluconate dehydratase [Klebsiella pneumoniae]	10	yes	yes	yes	yes	yes	yes	yes	yes	yes	yes	core
cl01299	WP_004145536.1 MULTISPECIES: carboxy terminal-processing peptidase [Klebsiella]	10	yes	yes	yes	yes	yes	yes	yes	yes	yes	yes	core
cl01300	WP_071526670.1 MULTISPECIES: DUF2627 domain-containing protein [Gammaproteobacteria]	10	yes	yes	yes	yes	yes	yes	yes	yes	yes	yes	core
cl01301	WP_004151443.1 MULTISPECIES: tRNA (adenosine(37)-N6)-threonylcarbamoyltransferase complex dimerization subunit type 1 TsaB [Klebsiella]	10	yes	yes	yes	yes	yes	yes	yes	yes	yes	yes	core
cl01302	WP_002910846.1 MULTISPECIES: membrane-bound lytic murein transglycosylase EmtA [Enterobacteriaceae]	10	yes	yes	yes	yes	yes	yes	yes	yes	yes	yes	core
cl01303	WP_002910657.1 MULTISPECIES: cold shock domain-containing protein [Enterobacteriaceae]	10	yes	yes	yes	yes	yes	yes	yes	yes	yes	yes	core
cl01304	WP_002910652.1 MULTISPECIES: DUF2058 domain-containing protein [Klebsiella]	10	yes	yes	yes	yes	yes	yes	yes	yes	yes	yes	core
cl01305	WP_004152261.1 MULTISPECIES: type VI secretion system baseplate subunit TssE [Klebsiella]	10	yes	yes	yes	yes	yes	yes	yes	yes	yes	yes	core
cl01306	WP_004180389.1 MULTISPECIES: aminoacyl-tRNA hydrolase [Enterobacteriaceae]	10	yes	yes	yes	yes	yes	yes	yes	yes	yes	yes	core
cl01307	WP_002910395.1 MULTISPECIES: invasion regulator SirB1 [Enterobacteriaceae]	10	yes	yes	yes	yes	yes	yes	yes	yes	yes	yes	core
cl01308	WP_004151854.1 MULTISPECIES: formyltetrahydrofolate deformylase [Enterobacteriaceae]	10	yes	yes	yes	yes	yes	yes	yes	yes	yes	yes	core
cl01309	WP_004151850.1 MULTISPECIES: vitamin B12 ABC transporter permease BtuC [Enterobacteriaceae]	10	yes	yes	yes	yes	yes	yes	yes	yes	yes	yes	core
cl01310	WP_032435098.1 ABC transporter ATP-binding protein [Klebsiella pneumoniae]	10	yes	yes	yes	yes	yes	yes	yes	yes	yes	yes	core
cl01311	WP_032435102.1 LysR family transcriptional regulator [Klebsiella pneumoniae]	10	yes	yes	yes	yes	yes	yes	yes	yes	yes	yes	core
cl01312	WP_004175672.1 MULTISPECIES: DNA-binding transcriptional regulator [Enterobacteriaceae]	10	yes	yes	yes	yes	yes	yes	yes	yes	yes	yes	core
cl01313	WP_014907422.1 MULTISPECIES: LysR family transcriptional regulator [Enterobacteriaceae]	10	yes	yes	yes	yes	yes	yes	yes	yes	yes	yes	core
cl01314	WP_004180310.1 M20 family metallopeptidase [Klebsiella pneumoniae]	10	yes	yes	yes	yes	yes	yes	yes	yes	yes	yes	core
cl01315	WP_002908292.1 MULTISPECIES: ABC transporter ATP-binding protein [Enterobacteriaceae]	10	yes	yes	yes	yes	yes	yes	yes	yes	yes	yes	core
cl01316	WP_023282689.1 heme exporter protein CcmB [Klebsiella pneumoniae]	10	yes	yes	yes	yes	yes	yes	yes	yes	yes	yes	core
cl01317	WP_004175825.1 MULTISPECIES: ABC transporter permease [Klebsiella]	10	yes	yes	yes	yes	yes	yes	yes	yes	yes	yes	core
cl01318	WP_002907792.1 MULTISPECIES: riboflavin synthase [Enterobacteriaceae]	10	yes	yes	yes	yes	yes	yes	yes	yes	yes	yes	core
cl01319	WP_002907771.1 MULTISPECIES: superoxide dismutase [Fe] [Klebsiella]	10	yes	yes	yes	yes	yes	yes	yes	yes	yes	yes	core
cl01320	WP_002907761.1 DUF1289 domain-containing protein [Klebsiella pneumoniae]	10	yes	yes	yes	yes	yes	yes	yes	yes	yes	yes	core
cl01321	WP_004175874.1 electron transport complex subunit RsxG [Klebsiella pneumoniae]	10	yes	yes	yes	yes	yes	yes	yes	yes	yes	yes	core
cl01322	WP_002907552.1 MULTISPECIES: protocatechuate 3,4-dioxygenase subunit beta [Klebsiella]	10	yes	yes	yes	yes	yes	yes	yes	yes	yes	yes	core
cl01323	WP_032435193.1 AraC family transcriptional regulator [Klebsiella pneumoniae]	10	yes	yes	yes	yes	yes	yes	yes	yes	yes	yes	core
cl01324	WP_009307739.1 MULTISPECIES: aminobutyraldehyde dehydrogenase [Klebsiella]	10	yes	yes	yes	yes	yes	yes	yes	yes	yes	yes	core
cl01325	WP_032412352.1 MsnO8 family LLM class oxidoreductase [Klebsiella pneumoniae]	10	yes	yes	yes	yes	yes	yes	yes	yes	yes	yes	core
cl01326	WP_002906621.1 MULTISPECIES: ABC transporter substrate-binding protein [Klebsiella]	10	yes	yes	yes	yes	yes	yes	yes	yes	yes	yes	core
cl01327	WP_004184021.1 MULTISPECIES: purine permease [Enterobacteriaceae]	10	yes	yes	yes	yes	yes	yes	yes	yes	yes	yes	core
cl01328	WP_032435341.1 MFS transporter [Klebsiella pneumoniae]	10	yes	yes	yes	yes	yes	yes	yes	yes	yes	yes	core
cl01329	WP_002904643.1 MULTISPECIES: VF530 family protein [Enterobacterales]	10	yes	yes	yes	yes	yes	yes	yes	yes	yes	yes	core
cl01330	WP_021313923.1 DeoR/GlpR family DNA-binding transcription regulator [Klebsiella pneumoniae]	10	yes	yes	yes	yes	yes	yes	yes	yes	yes	yes	core
cl01331	WP_004143132.1 MULTISPECIES: ROK family transcriptional regulator [Klebsiella]	10	yes	yes	yes	yes	yes	yes	yes	yes	yes	yes	core
cl01332	WP_004176297.1 MULTISPECIES: malonate decarboxylase subunit alpha [Enterobacteriaceae]	10	yes	yes	yes	yes	yes	yes	yes	yes	yes	yes	core
cl01333	AHM79715.1 hypothetical protein KPNJ2_02935 [Klebsiella pneumoniae 30684/NJST258_2]	10	yes	yes	yes	yes	yes	yes	yes	yes	yes	yes	core
cl01334	WP_004151560.1 MULTISPECIES: helix-turn-helix domain-containing protein [Enterobacteriaceae]	10	yes	yes	yes	yes	yes	yes	yes	yes	yes	yes	core
cl01335	WP_032435361.1 M20 family metallo-hydrolase [Klebsiella pneumoniae]	10	yes	yes	yes	yes	yes	yes	yes	yes	yes	yes	core
cl01336	WP_032435363.1 Re/Si-specific NAD(P)(+) transhydrogenase subunit alpha [Klebsiella pneumoniae]	10	yes	yes	yes	yes	yes	yes	yes	yes	yes	yes	core
cl01337	WP_002903312.1 MULTISPECIES: mannose-6-phosphate isomerase [Enterobacteriaceae]	10	yes	yes	yes	yes	yes	yes	yes	yes	yes	yes	core
cl01338	WP_032435374.1 MFS transporter [Klebsiella pneumoniae]	10	yes	yes	yes	yes	yes	yes	yes	yes	yes	yes	core
cl01339	WP_004140117.1 MULTISPECIES: 2-(1,2-epoxy-1,2-dihydrophenyl)acetyl-CoA isomerase PaaG [Klebsiella]	10	yes	yes	yes	yes	yes	yes	yes	yes	yes	yes	core
cl01340	WP_004151596.1 MULTISPECIES: SDR family oxidoreductase [Enterobacteriaceae]	10	yes	yes	yes	yes	yes	yes	yes	yes	yes	yes	core
cl01341	WP_002901816.1 MULTISPECIES: putrescine ABC transporter permease SapB [Enterobacteriaceae]	10	yes	yes	yes	yes	yes	yes	yes	yes	yes	yes	core
cl01342	WP_002892192.1 MULTISPECIES: inosine/guanosine kinase [Enterobacteriaceae]	10	yes	yes	yes	yes	yes	yes	yes	yes	yes	yes	core
cl01343	WP_004177229.1 MULTISPECIES: DNA polymerase III subunit gamma/tau [Klebsiella]	10	yes	yes	yes	yes	yes	yes	yes	yes	yes	yes	core
cl01344	WP_002892018.1 MULTISPECIES: type B 50S ribosomal protein L36 [Gammaproteobacteria]	10	yes	yes	yes	yes	yes	yes	yes	yes	yes	yes	core
cl01345	AHE45982.1 maltose-inducible porin maltoporin [Klebsiella pneumoniae subsp. pneumoniae Kp13]	10	yes	yes	yes	yes	yes	yes	yes	yes	yes	yes	core
cl01346	WP_002890398.1 MULTISPECIES: preprotein translocase subunit YajC [Enterobacteriaceae]	10	yes	yes	yes	yes	yes	yes	yes	yes	yes	yes	core
cl01347	WP_002890395.1 MULTISPECIES: tRNA guanosine(34) transglycosylase Tgt [Enterobacteriaceae]	10	yes	yes	yes	yes	yes	yes	yes	yes	yes	yes	core
cl01348	WP_004151345.1 MULTISPECIES: PTS ascorbate transporter subunit IIC [Klebsiella]	10	yes	yes	yes	yes	yes	yes	yes	yes	yes	yes	core
cl01349	WP_002890230.1 MULTISPECIES: YaiI/YqxD family protein [Enterobacteriaceae]	10	yes	yes	yes	yes	yes	yes	yes	yes	yes	yes	core
cl01350	WP_004151348.1 MULTISPECIES: D-alanine--D-alanine ligase [Enterobacteriaceae]	10	yes	yes	yes	yes	yes	yes	yes	yes	yes	yes	core
cl01351	WP_031588360.1 lysophospholipid acyltransferase family protein [Klebsiella pneumoniae]	10	yes	yes	yes	yes	yes	yes	yes	yes	yes	yes	core
cl01352	WP_004144601.1 MULTISPECIES: homocysteine S-methyltransferase [Enterobacteriaceae]	10	yes	yes	yes	yes	yes	yes	yes	yes	yes	yes	core
cl01353	WP_002889733.1 MULTISPECIES: xanthine phosphoribosyltransferase [Enterobacteriaceae]	10	yes	yes	yes	yes	yes	yes	yes	yes	yes	yes	core
cl01354	WP_002889716.1 MULTISPECIES: NADH:ubiquinone reductase (Na(+)-transporting) subunit D [Enterobacteriaceae]	10	yes	yes	yes	yes	yes	yes	yes	yes	yes	yes	core
cl01355	WP_004145831.1 DNA polymerase III subunit epsilon [Klebsiella pneumoniae]	10	yes	yes	yes	yes	yes	yes	yes	yes	yes	yes	core
cl01356	WP_009309281.1 MULTISPECIES: YaeQ family protein [Enterobacteriaceae]	10	yes	yes	yes	yes	yes	yes	yes	yes	yes	yes	core
cl01357	WP_002889374.1 MULTISPECIES: lipid-A-disaccharide synthase [Enterobacteriaceae]	10	yes	yes	yes	yes	yes	yes	yes	yes	yes	yes	core
cl01358	WP_032434191.1 acyl-ACP--UDP-N-acetylglucosamine O-acyltransferase [Klebsiella pneumoniae]	10	yes	yes	yes	yes	yes	yes	yes	yes	yes	yes	core
cl01359	WP_002889292.1 MULTISPECIES: DUF3461 family protein [Enterobacterales]	10	yes	yes	yes	yes	yes	yes	yes	yes	yes	yes	core
cl01360	WP_012737424.1 MULTISPECIES: glutamate-1-semialdehyde 2,1-aminomutase [Enterobacteriaceae]	10	yes	yes	yes	yes	yes	yes	yes	yes	yes	yes	core
cl01361	WP_002889054.1 MULTISPECIES: type II secretion system major pseudopilin GspG [Klebsiella]	10	yes	yes	yes	yes	yes	yes	yes	yes	yes	yes	core
cl01362	WP_002888823.1 MULTISPECIES: ABC transporter ATP-binding protein [Enterobacteriaceae]	10	yes	yes	yes	yes	yes	yes	yes	yes	yes	yes	core
cl01363	WP_004147090.1 MULTISPECIES: aromatic amino acid transporter AroP [Enterobacteriaceae]	10	yes	yes	yes	yes	yes	yes	yes	yes	yes	yes	core
cl01364	WP_002888683.1 MULTISPECIES: prepilin peptidase-dependent pilin [Bacteria]	10	yes	yes	yes	yes	yes	yes	yes	yes	yes	yes	core
cl01365	WP_004145938.1 MULTISPECIES: GMP reductase [Enterobacteriaceae]	10	yes	yes	yes	yes	yes	yes	yes	yes	yes	yes	core
cl01366	WP_002888624.1 MULTISPECIES: cell division protein FtsQ [Enterobacteriaceae]	10	yes	yes	yes	yes	yes	yes	yes	yes	yes	yes	core
cl01367	AHI34313.2 UDP-N-acetylglucosamine--N-acetylmuramyl-(pentapeptide) pyrophosphoryl-undecaprenol N-acetylglucosamine transferase [Klebsiella pneumoniae]	10	yes	yes	yes	yes	yes	yes	yes	yes	yes	yes	core
cl01368	WP_004177411.1 MULTISPECIES: UDP-N-acetylmuramoyl-tripeptide--D-alanyl-D-alanine ligase [Enterobacteriaceae]	10	yes	yes	yes	yes	yes	yes	yes	yes	yes	yes	core
cl01369	WP_004222652.1 MULTISPECIES: sugar efflux transporter [Klebsiella]	10	yes	yes	yes	yes	yes	yes	yes	yes	yes	yes	core
cl01370	WP_032434230.1 ribulokinase [Klebsiella pneumoniae]	10	yes	yes	yes	yes	yes	yes	yes	yes	yes	yes	core
cl01371	WP_004147026.1 MULTISPECIES: LPS assembly protein LptD [Klebsiella]	10	yes	yes	yes	yes	yes	yes	yes	yes	yes	yes	core
cl01372	KAB0322838.1 PTS trehalose transporter subunit IIBC [Klebsiella pneumoniae]	10	yes	yes	yes	yes	yes	yes	yes	yes	yes	yes	core
cl01373	WP_004177668.1 MULTISPECIES: ABC transporter permease [Enterobacteriaceae]	10	yes	yes	yes	yes	yes	yes	yes	yes	yes	yes	core
cl01374	WP_032434363.1 YtfJ family protein [Klebsiella pneumoniae]	10	yes	yes	yes	yes	yes	yes	yes	yes	yes	yes	core
cl01375	WP_004152016.1 MULTISPECIES: iron-sulfur cluster repair protein YtfE [Enterobacteriaceae]	10	yes	yes	yes	yes	yes	yes	yes	yes	yes	yes	core
cl01376	WP_002885691.1 MULTISPECIES: 30S ribosomal protein S6 [Enterobacteriaceae]	10	yes	yes	yes	yes	yes	yes	yes	yes	yes	yes	core
cl01377	WP_002885684.1 MULTISPECIES: 3-keto-L-gulonate-6-phosphate decarboxylase UlaD [Enterobacteriaceae]	10	yes	yes	yes	yes	yes	yes	yes	yes	yes	yes	core
cl01378	WP_002885665.1 MULTISPECIES: adenylosuccinate synthase [Enterobacteriaceae]	10	yes	yes	yes	yes	yes	yes	yes	yes	yes	yes	core
cl01379	WP_004210690.1 MULTISPECIES: tRNA epoxyqueuosine(34) reductase QueG [Klebsiella]	10	yes	yes	yes	yes	yes	yes	yes	yes	yes	yes	core
cl01380	WP_004177727.1 MULTISPECIES: fumarate reductase (quinol) flavoprotein subunit [Enterobacteriaceae]	10	yes	yes	yes	yes	yes	yes	yes	yes	yes	yes	core
cl01381	WP_002885521.1 MULTISPECIES: quaternary ammonium compound efflux SMR transporter SugE [Enterobacteriaceae]	10	yes	yes	yes	yes	yes	yes	yes	yes	yes	yes	core
cl01382	WP_002885391.1 MULTISPECIES: thioredoxin domain-containing protein [Enterobacteriaceae]	10	yes	yes	yes	yes	yes	yes	yes	yes	yes	yes	core
cl01383	WP_002885338.1 MULTISPECIES: curved DNA-binding protein [Enterobacteriaceae]	10	yes	yes	yes	yes	yes	yes	yes	yes	yes	yes	core
cl01384	WP_002885078.1 MULTISPECIES: glutathione S-transferase [Enterobacterales]	10	yes	yes	yes	yes	yes	yes	yes	yes	yes	yes	core
cl01385	WP_002885077.1 MULTISPECIES: redox-sensitive transcriptional activator SoxR [Enterobacterales]	10	yes	yes	yes	yes	yes	yes	yes	yes	yes	yes	core
cl01386	WP_004151738.1 MULTISPECIES: superoxide response transcriptional regulator SoxS [Enterobacteriaceae]	10	yes	yes	yes	yes	yes	yes	yes	yes	yes	yes	core
cl01387	WP_004177835.1 MULTISPECIES: extracellular solute-binding protein [Enterobacteriaceae]	10	yes	yes	yes	yes	yes	yes	yes	yes	yes	yes	core
cl01388	WP_004146576.1 MULTISPECIES: homoserine O-succinyltransferase [Enterobacteriaceae]	10	yes	yes	yes	yes	yes	yes	yes	yes	yes	yes	core
cl01389	WP_004177872.1 MULTISPECIES: 2-iminoacetate synthase ThiH [Enterobacteriaceae]	10	yes	yes	yes	yes	yes	yes	yes	yes	yes	yes	core
cl01390	WP_002884149.1 MULTISPECIES: PTS lactose/cellobiose transporter subunit IIA [Klebsiella]	10	yes	yes	yes	yes	yes	yes	yes	yes	yes	yes	core
cl01391	WP_032434500.1 Xaa-Pro dipeptidase [Klebsiella pneumoniae]	10	yes	yes	yes	yes	yes	yes	yes	yes	yes	yes	core
cl01392	WP_002883448.1 MULTISPECIES: NAD(P)H-flavin reductase [Bacteria]	10	yes	yes	yes	yes	yes	yes	yes	yes	yes	yes	core
cl01393	WP_009309755.1 MULTISPECIES: 4-hydroxy-3-polyprenylbenzoate decarboxylase [Enterobacteriaceae]	10	yes	yes	yes	yes	yes	yes	yes	yes	yes	yes	core
cl01394	WP_002883417.1 MULTISPECIES: dienelactone hydrolase family protein [Enterobacteriaceae]	10	yes	yes	yes	yes	yes	yes	yes	yes	yes	yes	core
cl01395	WP_004146466.1 MULTISPECIES: sugar/pyridoxal phosphate phosphatase YigL [Bacteria]	10	yes	yes	yes	yes	yes	yes	yes	yes	yes	yes	core
cl01396	WP_002883411.1 MULTISPECIES: homoserine/homoserine lactone efflux protein [Bacteria]	10	yes	yes	yes	yes	yes	yes	yes	yes	yes	yes	core
cl01397	WP_004150428.1 MULTISPECIES: protoheme IX biogenesis protein HemY [Bacteria]	10	yes	yes	yes	yes	yes	yes	yes	yes	yes	yes	core
cl01398	WP_002883222.1 MULTISPECIES: ATP-dependent RNA helicase RhlB [Bacteria]	10	yes	yes	yes	yes	yes	yes	yes	yes	yes	yes	core
cl01399	WP_002883171.1 MULTISPECIES: branched-chain-amino-acid transaminase [Bacteria]	10	yes	yes	yes	yes	yes	yes	yes	yes	yes	yes	core
cl01400	WP_002883023.1 MULTISPECIES: tRNA (uridine(54)-C5)-methyltransferase TrmA [Enterobacteriaceae]	10	yes	yes	yes	yes	yes	yes	yes	yes	yes	yes	core
cl01401	WP_004177966.1 acetylglutamate kinase [Klebsiella pneumoniae]	10	yes	yes	yes	yes	yes	yes	yes	yes	yes	yes	core
cl01402	WP_004178004.1 MULTISPECIES: cell-envelope stress modulator CpxP [Enterobacteriaceae]	10	yes	yes	yes	yes	yes	yes	yes	yes	yes	yes	core
cl01403	WP_002882892.1 MULTISPECIES: L-rhamnose/proton symporter RhaT [Enterobacteriaceae]	10	yes	yes	yes	yes	yes	yes	yes	yes	yes	yes	core
cl01404	WP_004178018.1 MULTISPECIES: alpha-galactosidase [Klebsiella]	10	yes	yes	yes	yes	yes	yes	yes	yes	yes	yes	core
cl01405	WP_002923305.1 MULTISPECIES: DUF202 domain-containing protein [Enterobacteriaceae]	10	yes	yes	yes	yes	yes	yes	yes	yes	yes	yes	core
cl01406	WP_004173858.1 MULTISPECIES: acetolactate synthase large subunit [Enterobacteriaceae]	10	yes	yes	yes	yes	yes	yes	yes	yes	yes	yes	core
cl01407	WP_004173862.1 MULTISPECIES: DNA-binding transcriptional regulator [Enterobacteriaceae]	10	yes	yes	yes	yes	yes	yes	yes	yes	yes	yes	core
cl01408	AGT21916.1 LacI-family transcriptional regulator [Klebsiella pneumoniae JM45]	10	yes	yes	yes	yes	yes	yes	yes	yes	yes	yes	core
cl01409	WP_002923120.1 hypothetical protein [Klebsiella pneumoniae]	10	yes	yes	yes	yes	yes	yes	yes	yes	yes	yes	core
cl01410	WP_004150245.1 MULTISPECIES: PTS N-acetylmuramic acid transporter subunit IIBC [Klebsiella]	10	yes	yes	yes	yes	yes	yes	yes	yes	yes	yes	core
cl01411	WP_002922965.1 MULTISPECIES: antibiotic biosynthesis monooxygenase [Enterobacterales]	10	yes	yes	yes	yes	yes	yes	yes	yes	yes	yes	core
cl01412	WP_004150230.1 MULTISPECIES: glycoside-pentoside-hexuronide family transporter [Klebsiella]	10	yes	yes	yes	yes	yes	yes	yes	yes	yes	yes	core
cl01413	WP_002922939.1 septal ring assembly protein ZapB [Klebsiella pneumoniae]	10	yes	yes	yes	yes	yes	yes	yes	yes	yes	yes	core
cl01414	WP_004198431.1 bifunctional phosphopantothenoylcysteine decarboxylase/phosphopantothenate--cysteine ligase CoaBC [Klebsiella pneumoniae]	10	yes	yes	yes	yes	yes	yes	yes	yes	yes	yes	core
cl01415	WP_002922510.1 MULTISPECIES: 50S ribosomal protein L33 [Bacteria]	10	yes	yes	yes	yes	yes	yes	yes	yes	yes	yes	core
cl01416	WP_002922501.1 MULTISPECIES: pantetheine-phosphate adenylyltransferase [Enterobacteriaceae]	10	yes	yes	yes	yes	yes	yes	yes	yes	yes	yes	core
cl01417	AWX29240.1 ADP-heptose--LPS heptosyltransferase 2 [Klebsiella pneumoniae]	10	yes	yes	yes	yes	yes	yes	yes	yes	yes	yes	core
cl01418	WP_004145239.1 MULTISPECIES: mannitol-1-phosphate 5-dehydrogenase [Enterobacteriaceae]	10	yes	yes	yes	yes	yes	yes	yes	yes	yes	yes	core
cl01419	WP_002922131.1 MULTISPECIES: YiaB family inner membrane protein [Enterobacteriaceae]	10	yes	yes	yes	yes	yes	yes	yes	yes	yes	yes	core
cl01420	WP_002921434.1 MULTISPECIES: sugar kinase [Enterobacteriaceae]	10	yes	yes	yes	yes	yes	yes	yes	yes	yes	yes	core
cl01421	WP_004145166.1 MULTISPECIES: universal stress protein UspA [Enterobacteriaceae]	10	yes	yes	yes	yes	yes	yes	yes	yes	yes	yes	core
cl01422	WP_021469882.1 nickel ABC transporter substrate-binding protein [Klebsiella pneumoniae]	10	yes	yes	yes	yes	yes	yes	yes	yes	yes	yes	core
cl01423	WP_002921037.1 MULTISPECIES: UDP-4-amino-4-deoxy-L-arabinose aminotransferase [Enterobacteriaceae]	10	yes	yes	yes	yes	yes	yes	yes	yes	yes	yes	core
cl01424	WP_002920822.1 MULTISPECIES: DUF1145 family protein [Gammaproteobacteria]	10	yes	yes	yes	yes	yes	yes	yes	yes	yes	yes	core
cl01425	WP_002920800.1 MULTISPECIES: type II toxin-antitoxin system death-on-curing family toxin [Enterobacteriaceae]	10	yes	yes	yes	yes	yes	yes	yes	yes	yes	yes	core
cl01426	ABR79187.1 putative low-affinity gluconate transporter [Klebsiella pneumoniae subsp. pneumoniae MGH 78578]	10	yes	yes	yes	yes	yes	yes	yes	yes	yes	yes	core
cl01427	WP_002920321.1 MULTISPECIES: ADP compounds hydrolase NudE [Enterobacteriaceae]	10	yes	yes	yes	yes	yes	yes	yes	yes	yes	yes	core
cl01428	WP_004150047.1 MULTISPECIES: 3-dehydroquinate synthase [Enterobacteriaceae]	10	yes	yes	yes	yes	yes	yes	yes	yes	yes	yes	core
cl01429	WP_004181442.1 hydrolase [Klebsiella pneumoniae]	10	yes	yes	yes	yes	yes	yes	yes	yes	yes	yes	core
cl01430	WP_002920113.1 MULTISPECIES: 30S ribosomal protein S7 [Enterobacteriaceae]	10	yes	yes	yes	yes	yes	yes	yes	yes	yes	yes	core
cl01431	WP_002919665.1 MULTISPECIES: 30S ribosomal protein S8 [Bacteria]	10	yes	yes	yes	yes	yes	yes	yes	yes	yes	yes	core
cl01432	WP_001140434.1 MULTISPECIES: 50S ribosomal protein L30 [Bacteria]	10	yes	yes	yes	yes	yes	yes	yes	yes	yes	yes	core
cl01433	WP_203301847.1 acetyl-CoA carboxylase biotin carboxyl carrier protein [Klebsiella pneumoniae]	10	yes	yes	yes	yes	yes	yes	yes	yes	yes	yes	core
cl01434	WP_009308638.1 MULTISPECIES: ornithine decarboxylase [Klebsiella]	10	yes	yes	yes	yes	yes	yes	yes	yes	yes	yes	core
cl01435	WP_032433518.1 glycine cleavage system aminomethyltransferase GcvT [Klebsiella pneumoniae]	10	yes	yes	yes	yes	yes	yes	yes	yes	yes	yes	core
cl01436	WP_000813718.1 MULTISPECIES: type 3 fimbria usher protein MrkC [Gammaproteobacteria]	10	yes	yes	yes	yes	yes	yes	yes	yes	yes	yes	core
cl01437	WP_002915936.1 MULTISPECIES: RNA pyrophosphohydrolase [Enterobacteriaceae]	10	yes	yes	yes	yes	yes	yes	yes	yes	yes	yes	core
cl01438	WP_016947372.1 MULTISPECIES: prepilin-type N-terminal cleavage/methylation domain-containing protein [Klebsiella]	10	yes	yes	yes	yes	yes	yes	yes	yes	yes	yes	core
cl01439	WP_023313602.1 MULTISPECIES: exodeoxyribonuclease V subunit alpha [Klebsiella]	10	yes	yes	yes	yes	yes	yes	yes	yes	yes	yes	core
cl01440	WP_002915711.1 MULTISPECIES: cobalt-precorrin-8 methylmutase [Enterobacteriaceae]	10	yes	yes	yes	yes	yes	yes	yes	yes	yes	yes	core
cl01441	WP_032434660.1 nicotinate-nucleotide--dimethylbenzimidazole phosphoribosyltransferase [Klebsiella pneumoniae]	10	yes	yes	yes	yes	yes	yes	yes	yes	yes	yes	core
cl01442	WP_032434672.1 L-fuculokinase [Klebsiella pneumoniae]	10	yes	yes	yes	yes	yes	yes	yes	yes	yes	yes	core
cl01443	WP_032412262.1 MULTISPECIES: two-component sensor histidine kinase BarA [Klebsiella]	10	yes	yes	yes	yes	yes	yes	yes	yes	yes	yes	core
cl01444	WP_002915210.1 MULTISPECIES: 7-carboxy-7-deazaguanine synthase QueE [Enterobacteriaceae]	10	yes	yes	yes	yes	yes	yes	yes	yes	yes	yes	core
cl01445	WP_002915098.1 MULTISPECIES: hypothetical protein [Enterobacteriaceae]	10	yes	yes	yes	yes	yes	yes	yes	yes	yes	yes	core
cl01446	WP_004149485.1 MULTISPECIES: respiratory chain complex I subunit 1 family protein [Enterobacteriaceae]	10	yes	yes	yes	yes	yes	yes	yes	yes	yes	yes	core
cl01447	WP_004174685.1 MULTISPECIES: LacI family DNA-binding transcriptional regulator [Enterobacteriaceae]	10	yes	yes	yes	yes	yes	yes	yes	yes	yes	yes	core
cl01448	WP_002914815.1 MULTISPECIES: sorbitol-6-phosphate dehydrogenase [Enterobacteriaceae]	10	yes	yes	yes	yes	yes	yes	yes	yes	yes	yes	core
cl01449	WP_002914812.1 MULTISPECIES: PTS glucitol/sorbitol transporter subunit IIC [Enterobacteriaceae]	10	yes	yes	yes	yes	yes	yes	yes	yes	yes	yes	core
cl01450	WP_000906486.1 MULTISPECIES: carbon storage regulator CsrA [Bacteria]	10	yes	yes	yes	yes	yes	yes	yes	yes	yes	yes	core
cl01451	WP_002914355.1 MULTISPECIES: DedA family protein [Enterobacteriaceae]	10	yes	yes	yes	yes	yes	yes	yes	yes	yes	yes	core
cl01452	WP_004150977.1 MULTISPECIES: ribosome maturation factor RimM [Enterobacteriaceae]	10	yes	yes	yes	yes	yes	yes	yes	yes	yes	yes	core
cl01453	WP_002914145.1 MULTISPECIES: 50S ribosomal protein L19 [Enterobacterales]	10	yes	yes	yes	yes	yes	yes	yes	yes	yes	yes	core
cl01454	WP_004145671.1 MULTISPECIES: OmpA family protein [Enterobacteriaceae]	10	yes	yes	yes	yes	yes	yes	yes	yes	yes	yes	core
cl01455	WP_032433445.1 bifunctional chorismate mutase/prephenate dehydrogenase [Klebsiella pneumoniae]	10	yes	yes	yes	yes	yes	yes	yes	yes	yes	yes	core
cl01456	WP_032434789.1 protein lysine acetyltransferase [Klebsiella pneumoniae]	10	yes	yes	yes	yes	yes	yes	yes	yes	yes	yes	core
cl01457	WP_002914084.1 MULTISPECIES: autonomous glycyl radical cofactor GrcA [Bacteria]	10	yes	yes	yes	yes	yes	yes	yes	yes	yes	yes	core
cl01458	WP_002914062.1 MULTISPECIES: DNA repair protein RecO [Enterobacteriaceae]	10	yes	yes	yes	yes	yes	yes	yes	yes	yes	yes	core
cl01459	WP_004888420.1 MULTISPECIES: YfhL family 4Fe-4S dicluster ferredoxin [Enterobacteriaceae]	10	yes	yes	yes	yes	yes	yes	yes	yes	yes	yes	core
cl01460	WP_002914032.1 MULTISPECIES: nitrogen regulatory protein P-II [Proteobacteria]	10	yes	yes	yes	yes	yes	yes	yes	yes	yes	yes	core
cl01461	WP_002913956.1 MULTISPECIES: ISC system 2Fe-2S type ferredoxin [Enterobacterales]	10	yes	yes	yes	yes	yes	yes	yes	yes	yes	yes	core
cl01462	WP_002913770.1 MULTISPECIES: esterase [Enterobacteriaceae]	10	yes	yes	yes	yes	yes	yes	yes	yes	yes	yes	core
cl01463	WP_032434843.1 aldehyde dehydrogenase EutE [Klebsiella pneumoniae]	10	yes	yes	yes	yes	yes	yes	yes	yes	yes	yes	core
cl01464	WP_002913642.1 MULTISPECIES: HTH-type transcriptional regulator EutR [Enterobacteriaceae]	10	yes	yes	yes	yes	yes	yes	yes	yes	yes	yes	core
cl01465	WP_002913150.1 MULTISPECIES: NADH-quinone oxidoreductase subunit J [Enterobacteriaceae]	10	yes	yes	yes	yes	yes	yes	yes	yes	yes	yes	core
cl01466	WP_021463900.1 MULTISPECIES: catecholate siderophore receptor CirA [Klebsiella]	10	yes	yes	yes	yes	yes	yes	yes	yes	yes	yes	core
cl01467	WP_032434951.1 PTS beta-glucoside transporter subunit IIABC [Klebsiella pneumoniae]	10	yes	yes	yes	yes	yes	yes	yes	yes	yes	yes	core
cl01468	WP_002912617.1 MULTISPECIES: multidrug efflux RND transporter permease subunit MdtC [Klebsiella]	10	yes	yes	yes	yes	yes	yes	yes	yes	yes	yes	core
cl01469	EPO15999.1 DnaK domain protein [Klebsiella pneumoniae DMC0799]	10	yes	yes	yes	yes	yes	yes	yes	yes	yes	yes	core
cl01470	WP_002911798.1 MULTISPECIES: sensor domain-containing diguanylate cyclase [Enterobacteriaceae]	10	yes	yes	yes	yes	yes	yes	yes	yes	yes	yes	core
cl01471	WP_004141115.1 MULTISPECIES: CDP-diacylglycerol--glycerol-3-phosphate 3-phosphatidyltransferase [Enterobacteriaceae]	10	yes	yes	yes	yes	yes	yes	yes	yes	yes	yes	core
cl01472	WP_002911449.1 MULTISPECIES: zinc ABC transporter ATP-binding protein ZnuC [Enterobacteriaceae]	10	yes	yes	yes	yes	yes	yes	yes	yes	yes	yes	core
cl01473	WP_032435048.1 ATP-dependent DNA helicase [Klebsiella pneumoniae]	10	yes	yes	yes	yes	yes	yes	yes	yes	yes	yes	core
cl01474	WP_002910898.1 MULTISPECIES: YcgL domain-containing protein [Enterobacteriaceae]	10	yes	yes	yes	yes	yes	yes	yes	yes	yes	yes	core
cl01475	WP_032435061.1 substrate-binding domain-containing protein [Klebsiella pneumoniae]	10	yes	yes	yes	yes	yes	yes	yes	yes	yes	yes	core
cl01476	WP_004145428.1 MULTISPECIES: invasion regulator SirB2 [Klebsiella]	10	yes	yes	yes	yes	yes	yes	yes	yes	yes	yes	core
cl01477	WP_002910201.1 MULTISPECIES: YchO/YchP family invasin [Enterobacteriaceae]	10	yes	yes	yes	yes	yes	yes	yes	yes	yes	yes	core
cl01478	WP_004151846.1 MULTISPECIES: FMN-dependent L-lactate dehydrogenase LldD [Klebsiella]	10	yes	yes	yes	yes	yes	yes	yes	yes	yes	yes	core
cl01479	WP_004148701.1 MULTISPECIES: MFS transporter [Enterobacteriaceae]	10	yes	yes	yes	yes	yes	yes	yes	yes	yes	yes	core
cl01480	WP_002908376.1 MULTISPECIES: basic amino acid ABC transporter substrate-binding protein [Enterobacteriaceae]	10	yes	yes	yes	yes	yes	yes	yes	yes	yes	yes	core
cl01481	WP_032435181.1 FUSC family protein [Klebsiella pneumoniae]	10	yes	yes	yes	yes	yes	yes	yes	yes	yes	yes	core
cl01482	WP_002907749.1 MULTISPECIES: outer membrane lipoprotein SlyB [Enterobacteriaceae]	10	yes	yes	yes	yes	yes	yes	yes	yes	yes	yes	core
cl01483	WP_004143800.1 MULTISPECIES: LysR family transcriptional regulator [Enterobacteriaceae]	10	yes	yes	yes	yes	yes	yes	yes	yes	yes	yes	core
cl01484	WP_014907513.1 MULTISPECIES: L-asparagine permease [Enterobacteriaceae]	10	yes	yes	yes	yes	yes	yes	yes	yes	yes	yes	core
cl01485	WP_032435208.1 M20 peptidase aminoacylase family protein [Klebsiella pneumoniae]	10	yes	yes	yes	yes	yes	yes	yes	yes	yes	yes	core
cl01486	WP_004190051.1 MULTISPECIES: LysE family translocator [Klebsiella]	10	yes	yes	yes	yes	yes	yes	yes	yes	yes	yes	core
cl01487	WP_002904783.1 MULTISPECIES: FAD-dependent urate hydroxylase HpxO [Enterobacteriaceae]	10	yes	yes	yes	yes	yes	yes	yes	yes	yes	yes	core
cl01488	WP_032435340.1 molybdenum cofactor-independent xanthine hydroxylase subunit HpxE [Klebsiella pneumoniae]	10	yes	yes	yes	yes	yes	yes	yes	yes	yes	yes	core
cl01489	WP_002904495.1 MULTISPECIES: LysR family transcriptional regulator [Enterobacteriaceae]	10	yes	yes	yes	yes	yes	yes	yes	yes	yes	yes	core
cl01490	WP_032435348.1 D-threonate 4-phosphate dehydrogenase [Klebsiella pneumoniae]	10	yes	yes	yes	yes	yes	yes	yes	yes	yes	yes	core
cl01491	WP_004179693.1 MULTISPECIES: 3-oxoadipyl-CoA thiolase [Enterobacteriaceae]	10	yes	yes	yes	yes	yes	yes	yes	yes	yes	yes	core
cl01492	WP_004179652.1 MULTISPECIES: MHS family MFS transporter [Klebsiella]	10	yes	yes	yes	yes	yes	yes	yes	yes	yes	yes	core
cl01493	WP_004140136.1 MULTISPECIES: aldehyde dehydrogenase family protein [Klebsiella]	10	yes	yes	yes	yes	yes	yes	yes	yes	yes	yes	core
cl01494	WP_004152134.1 MULTISPECIES: murein tripeptide amidase MpaA [Enterobacterales]	10	yes	yes	yes	yes	yes	yes	yes	yes	yes	yes	core
cl01495	WP_002891647.1 MULTISPECIES: lipoprotein [Enterobacteriaceae]	10	yes	yes	yes	yes	yes	yes	yes	yes	yes	yes	core
cl01496	CDL20655.1 AmpG permease [Klebsiella pneumoniae IS53]	10	yes	yes	yes	yes	yes	yes	yes	yes	yes	yes	core
cl01497	WP_004147313.1 MULTISPECIES: aldo/keto reductase [Enterobacteriaceae]	10	yes	yes	yes	yes	yes	yes	yes	yes	yes	yes	core
cl01498	WP_004177266.1 MULTISPECIES: phosphatidylglycerophosphatase A [Enterobacteriaceae]	10	yes	yes	yes	yes	yes	yes	yes	yes	yes	yes	core
cl01499	WP_004144650.1 MULTISPECIES: bifunctional diaminohydroxyphosphoribosylaminopyrimidine deaminase/5-amino-6-(5-phosphoribosylamino)uracil reductase RibD [Enterobacteriaceae]	10	yes	yes	yes	yes	yes	yes	yes	yes	yes	yes	core
cl01500	WP_021312312.1 MULTISPECIES: ACP phosphodiesterase [Klebsiella]	10	yes	yes	yes	yes	yes	yes	yes	yes	yes	yes	core
cl01501	WP_002890386.1 MULTISPECIES: peroxiredoxin [Enterobacteriaceae]	10	yes	yes	yes	yes	yes	yes	yes	yes	yes	yes	core
cl01502	WP_085765290.1 alkaline phosphatase [Klebsiella pneumoniae]	10	yes	yes	yes	yes	yes	yes	yes	yes	yes	yes	core
cl01503	WP_004177284.1 MULTISPECIES: ethanolamine permease [Klebsiella]	10	yes	yes	yes	yes	yes	yes	yes	yes	yes	yes	core
cl01504	WP_004144586.1 MULTISPECIES: fimbrial chaperone EcpB [Enterobacteriaceae]	10	yes	yes	yes	yes	yes	yes	yes	yes	yes	yes	core
cl01505	WP_002889720.1 MULTISPECIES: NADH:ubiquinone reductase (Na(+)-transporting) subunit F [Enterobacteriaceae]	10	yes	yes	yes	yes	yes	yes	yes	yes	yes	yes	core
cl01506	WP_002889686.1 MULTISPECIES: ribonuclease HI [Enterobacteriaceae]	10	yes	yes	yes	yes	yes	yes	yes	yes	yes	yes	core
cl01507	WP_002889685.1 MULTISPECIES: class I SAM-dependent methyltransferase [Enterobacteriaceae]	10	yes	yes	yes	yes	yes	yes	yes	yes	yes	yes	core
cl01508	WP_002889424.1 MULTISPECIES: Rho-binding antiterminator [Enterobacteriaceae]	10	yes	yes	yes	yes	yes	yes	yes	yes	yes	yes	core
cl01509	WP_004145860.1 MULTISPECIES: outer membrane protein assembly factor BamA [Enterobacteriaceae]	10	yes	yes	yes	yes	yes	yes	yes	yes	yes	yes	core
cl01510	WP_004145871.1 MULTISPECIES: dGTPase [Enterobacteriaceae]	10	yes	yes	yes	yes	yes	yes	yes	yes	yes	yes	core
cl01511	WP_002889275.1 MULTISPECIES: iron-sulfur cluster insertion protein ErpA [Enterobacteriaceae]	10	yes	yes	yes	yes	yes	yes	yes	yes	yes	yes	core
cl01512	WP_032434205.1 pullulanase-type alpha-1,6-glucosidase [Klebsiella pneumoniae]	10	yes	yes	yes	yes	yes	yes	yes	yes	yes	yes	core
cl01513	WP_002888835.1 MULTISPECIES: pantoate--beta-alanine ligase [Enterobacterales]	10	yes	yes	yes	yes	yes	yes	yes	yes	yes	yes	core
cl01514	WP_002888834.1 MULTISPECIES: aspartate 1-decarboxylase [Enterobacteriaceae]	10	yes	yes	yes	yes	yes	yes	yes	yes	yes	yes	core
cl01515	WP_004145935.1 MULTISPECIES: type II secretion system protein GspE [Enterobacteriaceae]	10	yes	yes	yes	yes	yes	yes	yes	yes	yes	yes	core
cl01516	WP_002888649.1 MULTISPECIES: dephospho-CoA kinase [Enterobacteriaceae]	10	yes	yes	yes	yes	yes	yes	yes	yes	yes	yes	core
cl01517	WP_004145952.1 MULTISPECIES: catabolite repressor/activator [Enterobacteriaceae]	10	yes	yes	yes	yes	yes	yes	yes	yes	yes	yes	core
cl01518	WP_002888460.1 MULTISPECIES: shikimate dehydrogenase [Enterobacteriaceae]	10	yes	yes	yes	yes	yes	yes	yes	yes	yes	yes	core
cl01519	WP_002888458.1 MULTISPECIES: MFS transporter [Enterobacteriaceae]	10	yes	yes	yes	yes	yes	yes	yes	yes	yes	yes	core
cl01520	WP_002888347.1 MULTISPECIES: citrate lyase holo-[acyl-carrier protein] synthase [Enterobacteriaceae]	10	yes	yes	yes	yes	yes	yes	yes	yes	yes	yes	core
cl01521	WP_002888323.1 MULTISPECIES: Co2+/Mg2+ efflux protein ApaG [Enterobacterales]	10	yes	yes	yes	yes	yes	yes	yes	yes	yes	yes	core
cl01522	WP_004177440.1 MULTISPECIES: 4-hydroxy-tetrahydrodipicolinate reductase [Enterobacteriaceae]	10	yes	yes	yes	yes	yes	yes	yes	yes	yes	yes	core
cl01523	WP_032434347.1 trehalose operon repressor TreR [Klebsiella pneumoniae]	10	yes	yes	yes	yes	yes	yes	yes	yes	yes	yes	core
cl01524	QBA62673.1 Bifunctional NAD(P)H-hydrate repair enzyme Nnr [Klebsiella pneumoniae subsp. pneumoniae]	10	yes	yes	yes	yes	yes	yes	yes	yes	yes	yes	core
cl01525	WP_002885214.1 MULTISPECIES: phosphonate C-P lyase system protein PhnG [Enterobacterales]	10	yes	yes	yes	yes	yes	yes	yes	yes	yes	yes	core
cl01526	WP_002885207.1 MULTISPECIES: phosphonate C-P lyase system protein PhnH [Enterobacteriaceae]	10	yes	yes	yes	yes	yes	yes	yes	yes	yes	yes	core
cl01527	WP_004177826.1 MULTISPECIES: YjcB family protein [Enterobacteriaceae]	10	yes	yes	yes	yes	yes	yes	yes	yes	yes	yes	core
cl01528	WP_002884822.1 MULTISPECIES: transcriptional repressor LexA [Enterobacteriaceae]	10	yes	yes	yes	yes	yes	yes	yes	yes	yes	yes	core
cl01529	WP_002883421.1 MULTISPECIES: bifunctional demethylmenaquinone methyltransferase/2-methoxy-6-polyprenyl-1,4-benzoquinol methylase UbiE [Bacteria]	10	yes	yes	yes	yes	yes	yes	yes	yes	yes	yes	core
cl01530	WP_064279155.1 MULTISPECIES: dTDP-4-amino-4,6-dideoxygalactose transaminase [Bacteria]	10	yes	yes	yes	yes	yes	yes	yes	yes	yes	yes	core
cl01531	WP_004152491.1 MULTISPECIES: DNA helicase Rep [Klebsiella]	10	yes	yes	yes	yes	yes	yes	yes	yes	yes	yes	core
cl01532	WP_087825151.1 DUF413 domain-containing protein [Klebsiella pneumoniae]	10	yes	yes	yes	yes	yes	yes	yes	yes	yes	yes	core
cl01533	WP_002882917.1 MULTISPECIES: HslU--HslV peptidase ATPase subunit [Enterobacteriaceae]	10	yes	yes	yes	yes	yes	yes	yes	yes	yes	yes	core
cl01534	WP_002882809.1 MULTISPECIES: D-tyrosyl-tRNA(Tyr) deacylase [Enterobacterales]	10	yes	yes	yes	yes	yes	yes	yes	yes	yes	yes	core
cl01535	WP_009308842.1 MULTISPECIES: NCS2 family permease [Enterobacteriaceae]	10	yes	yes	yes	yes	yes	yes	yes	yes	yes	yes	core
cl01536	WP_032422633.1 unnamed protein product	10	yes	yes	yes	yes	yes	yes	yes	yes	yes	yes	core
cl01537	WP_004150241.1 MULTISPECIES: multidrug efflux RND transporter periplasmic adaptor subunit EefA [Klebsiella]	10	yes	yes	yes	yes	yes	yes	yes	yes	yes	yes	core
cl01538	WP_200558197.1 ferredoxin--NADP(+) reductase [Klebsiella pneumoniae]	10	yes	yes	yes	yes	yes	yes	yes	yes	yes	yes	core
cl01539	WP_004173909.1 MULTISPECIES: glycosyltransferase [Klebsiella]	10	yes	yes	yes	yes	yes	yes	yes	yes	yes	yes	core
cl01540	WP_032434530.1 xylulokinase [Klebsiella pneumoniae]	10	yes	yes	yes	yes	yes	yes	yes	yes	yes	yes	core
cl01541	WP_002921529.1 MULTISPECIES: hypothetical protein [Gammaproteobacteria]	10	yes	yes	yes	yes	yes	yes	yes	yes	yes	yes	core
cl01542	WP_032434545.1 cellulose biosynthesis protein BcsC [Klebsiella pneumoniae]	10	yes	yes	yes	yes	yes	yes	yes	yes	yes	yes	core
cl01543	WP_002921188.1 MULTISPECIES: nickel-responsive transcriptional regulator NikR [Enterobacteriaceae]	10	yes	yes	yes	yes	yes	yes	yes	yes	yes	yes	core
cl01544	WP_021469881.1 MULTISPECIES: 4-deoxy-4-formamido-L-arabinose-phosphoundecaprenol deformylase [Klebsiella]	10	yes	yes	yes	yes	yes	yes	yes	yes	yes	yes	core
cl01545	WP_002920861.1 MULTISPECIES: DcrB family lipoprotein [Enterobacteriaceae]	10	yes	yes	yes	yes	yes	yes	yes	yes	yes	yes	core
cl01546	WP_004173987.1 MULTISPECIES: lysoplasmalogenase [Enterobacteriaceae]	10	yes	yes	yes	yes	yes	yes	yes	yes	yes	yes	core
cl01547	WP_004181446.1 MULTISPECIES: putative adenosine monophosphate-protein transferase Fic [Klebsiella]	10	yes	yes	yes	yes	yes	yes	yes	yes	yes	yes	core
cl01548	WP_004174049.1 MULTISPECIES: aspartate aminotransferase family protein [Enterobacteriaceae]	10	yes	yes	yes	yes	yes	yes	yes	yes	yes	yes	core
cl01549	WP_159218754.1 FUSC family protein [Klebsiella pneumoniae]	10	yes	yes	yes	yes	yes	yes	yes	yes	yes	yes	core
cl01550	WP_002919754.1 MULTISPECIES: 50S ribosomal protein L29 [Bacteria]	10	yes	yes	yes	yes	yes	yes	yes	yes	yes	yes	core
cl01551	WP_117261000.1 topoisomerase DNA-binding C4 zinc finger domain-containing protein [Klebsiella pneumoniae]	10	yes	yes	yes	yes	yes	yes	yes	yes	yes	yes	core
cl01552	WP_002918745.1 MULTISPECIES: 50S ribosomal protein L11 methyltransferase [Klebsiella]	10	yes	yes	yes	yes	yes	yes	yes	yes	yes	yes	core
cl01553	WP_004144958.1 MULTISPECIES: metalloprotease TldD [Enterobacteriaceae]	10	yes	yes	yes	yes	yes	yes	yes	yes	yes	yes	core
cl01554	WP_002918629.1 MULTISPECIES: barstar family protein [Enterobacterales]	10	yes	yes	yes	yes	yes	yes	yes	yes	yes	yes	core
cl01555	WP_002916488.1 MULTISPECIES: cell division protein ZapA [Enterobacterales]	10	yes	yes	yes	yes	yes	yes	yes	yes	yes	yes	core
cl01556	WP_004144745.1 YecA family protein [Klebsiella pneumoniae]	10	yes	yes	yes	yes	yes	yes	yes	yes	yes	yes	core
cl01557	WP_002915992.1 MULTISPECIES: aspartate/glutamate racemase [Klebsiella]	10	yes	yes	yes	yes	yes	yes	yes	yes	yes	yes	core
cl01558	WP_032434655.1 exodeoxyribonuclease V subunit beta [Klebsiella pneumoniae]	10	yes	yes	yes	yes	yes	yes	yes	yes	yes	yes	core
cl01559	WP_004142890.1 YgdI/YgdR family lipoprotein [Klebsiella pneumoniae]	10	yes	yes	yes	yes	yes	yes	yes	yes	yes	yes	core
cl01560	WP_002915162.1 siroheme synthase CysG [Klebsiella pneumoniae]	10	yes	yes	yes	yes	yes	yes	yes	yes	yes	yes	core
cl01561	WP_004181059.1 MULTISPECIES: metal ABC transporter permease [Klebsiella]	10	yes	yes	yes	yes	yes	yes	yes	yes	yes	yes	core
cl01562	WP_002915032.1 MULTISPECIES: metal ABC transporter substrate-binding protein [Klebsiella]	10	yes	yes	yes	yes	yes	yes	yes	yes	yes	yes	core
cl01563	WP_002914979.1 MULTISPECIES: PTS sugar transporter subunit IIB [Enterobacteriaceae]	10	yes	yes	yes	yes	yes	yes	yes	yes	yes	yes	core
cl01564	WP_004174691.1 MULTISPECIES: arabinose-5-phosphate isomerase GutQ [Enterobacteriaceae]	10	yes	yes	yes	yes	yes	yes	yes	yes	yes	yes	core
cl01565	WP_032434723.1 glycine betaine/L-proline ABC transporter permease ProW [Klebsiella pneumoniae]	10	yes	yes	yes	yes	yes	yes	yes	yes	yes	yes	core
cl01566	WP_004145693.1 MULTISPECIES: agmatinase [Klebsiella]	10	yes	yes	yes	yes	yes	yes	yes	yes	yes	yes	core
cl01567	WP_004144368.1 MULTISPECIES: MFS transporter [Enterobacteriaceae]	10	yes	yes	yes	yes	yes	yes	yes	yes	yes	yes	core
cl01568	WP_032434795.1 uracil-DNA glycosylase [Klebsiella pneumoniae]	10	yes	yes	yes	yes	yes	yes	yes	yes	yes	yes	core
cl01569	WP_002914033.1 MULTISPECIES: two-component system QseEF-associated lipoprotein QseG [Enterobacteriaceae]	10	yes	yes	yes	yes	yes	yes	yes	yes	yes	yes	core
cl01570	WP_004149349.1 MULTISPECIES: 3-phenylpropionate MFS transporter [Klebsiella]	10	yes	yes	yes	yes	yes	yes	yes	yes	yes	yes	core
cl01571	WP_032434814.1 enhanced serine sensitivity protein SseB [Klebsiella pneumoniae]	10	yes	yes	yes	yes	yes	yes	yes	yes	yes	yes	core
cl01572	WP_002913754.1 MULTISPECIES: GDP-mannose pyrophosphatase NudK [Enterobacteriaceae]	10	yes	yes	yes	yes	yes	yes	yes	yes	yes	yes	core
cl01573	WP_004149269.1 MULTISPECIES: transketolase [Klebsiella]	10	yes	yes	yes	yes	yes	yes	yes	yes	yes	yes	core
cl01574	WP_004180820.1 MULTISPECIES: NAD-dependent DNA ligase LigA [Klebsiella]	10	yes	yes	yes	yes	yes	yes	yes	yes	yes	yes	core
cl01575	SLW34359.1 sensor protein [Klebsiella pneumoniae]	10	yes	yes	yes	yes	yes	yes	yes	yes	yes	yes	core
cl01576	WP_002913228.1 MULTISPECIES: 4-phosphoerythronate dehydrogenase PdxB [Enterobacteriaceae]	10	yes	yes	yes	yes	yes	yes	yes	yes	yes	yes	core
cl01577	WP_002913227.1 MULTISPECIES: aspartate-semialdehyde dehydrogenase [Enterobacteriaceae]	10	yes	yes	yes	yes	yes	yes	yes	yes	yes	yes	core
cl01578	WP_002913197.1 MULTISPECIES: NUDIX hydrolase YfcD [Enterobacteriaceae]	10	yes	yes	yes	yes	yes	yes	yes	yes	yes	yes	core
cl01579	WP_032434934.1 2-succinyl-5-enolpyruvyl-6-hydroxy-3-cyclohexene-1-carboxylic-acid synthase [Klebsiella pneumoniae]	10	yes	yes	yes	yes	yes	yes	yes	yes	yes	yes	core
cl01580	WP_004200501.1 MULTISPECIES: microcin C ABC transporter permease YejB [Klebsiella]	10	yes	yes	yes	yes	yes	yes	yes	yes	yes	yes	core
cl01581	WP_032428355.1 fused PTS fructose transporter subunit IIA/HPr protein [Klebsiella pneumoniae]	10	yes	yes	yes	yes	yes	yes	yes	yes	yes	yes	core
cl01582	WP_002912937.1 MULTISPECIES: deoxyribonuclease IV [Enterobacteriaceae]	10	yes	yes	yes	yes	yes	yes	yes	yes	yes	yes	core
cl01583	WP_002912878.1 MULTISPECIES: galactose/glucose ABC transporter substrate-binding protein MglB [Enterobacteriaceae]	10	yes	yes	yes	yes	yes	yes	yes	yes	yes	yes	core
cl01584	WP_004175198.1 MULTISPECIES: two-component system response regulator BaeR [Enterobacteriaceae]	10	yes	yes	yes	yes	yes	yes	yes	yes	yes	yes	core
cl01585	WP_032435003.1 adenosylcobinamide-GDP ribazoletransferase [Klebsiella pneumoniae]	10	yes	yes	yes	yes	yes	yes	yes	yes	yes	yes	core
cl01586	WP_002911879.1 MULTISPECIES: HPP family protein [Enterobacteriaceae]	10	yes	yes	yes	yes	yes	yes	yes	yes	yes	yes	core
cl01587	WP_002911497.1 MULTISPECIES: glycoside hydrolase family 105 protein [Enterobacteriaceae]	10	yes	yes	yes	yes	yes	yes	yes	yes	yes	yes	core
cl01588	WP_023285315.1 oligopeptidase B [Klebsiella pneumoniae]	10	yes	yes	yes	yes	yes	yes	yes	yes	yes	yes	core
cl01589	WP_032435034.1 membrane integrity lipid transport subunit YebS [Klebsiella pneumoniae]	10	yes	yes	yes	yes	yes	yes	yes	yes	yes	yes	core
cl01590	WP_004175448.1 peptidoglycan glycosyltransferase FtsI [Klebsiella pneumoniae]	10	yes	yes	yes	yes	yes	yes	yes	yes	yes	yes	core
cl01591	WP_002910902.1 MULTISPECIES: cell division topological specificity factor MinE [Enterobacteriaceae]	10	yes	yes	yes	yes	yes	yes	yes	yes	yes	yes	core
cl01592	WP_002910896.1 MULTISPECIES: YcgN family cysteine cluster protein [Enterobacteriaceae]	10	yes	yes	yes	yes	yes	yes	yes	yes	yes	yes	core
cl01593	WP_002910895.1 MULTISPECIES: DUF1971 domain-containing protein [Enterobacteriaceae]	10	yes	yes	yes	yes	yes	yes	yes	yes	yes	yes	core
cl01594	WP_002910762.1 MULTISPECIES: bifunctional threonine ammonia-lyase/L-serine ammonia-lyase TdcB [Enterobacteriaceae]	10	yes	yes	yes	yes	yes	yes	yes	yes	yes	yes	core
cl01595	WP_002910437.1 MULTISPECIES: stress-induced protein YchH [Bacteria]	10	yes	yes	yes	yes	yes	yes	yes	yes	yes	yes	core
cl01596	WP_117255174.1 MerR family transcriptional regulator [Klebsiella pneumoniae]	10	yes	yes	yes	yes	yes	yes	yes	yes	yes	yes	core
cl01597	WP_004891134.1 4-(cytidine 5'-diphospho)-2-C-methyl-D-erythritol kinase [Klebsiella pneumoniae]	10	yes	yes	yes	yes	yes	yes	yes	yes	yes	yes	core
cl01598	WP_004175561.1 MULTISPECIES: ABC transporter substrate-binding protein [Enterobacteriaceae]	10	yes	yes	yes	yes	yes	yes	yes	yes	yes	yes	core
cl01599	AFQ65354.1 Potassium voltage-gated channel subfamily KQT [Klebsiella pneumoniae subsp. pneumoniae 1084]	10	yes	yes	yes	yes	yes	yes	yes	yes	yes	yes	core
cl01600	WP_002908526.1 MULTISPECIES: cysteine dioxygenase [Enterobacteriaceae]	10	yes	yes	yes	yes	yes	yes	yes	yes	yes	yes	core
cl01601	WP_004891261.1 MULTISPECIES: TonB-dependent siderophore receptor [Klebsiella]	10	yes	yes	yes	yes	yes	yes	yes	yes	yes	yes	core
cl01602	WP_032435132.1 formate dehydrogenase subunit alpha [Klebsiella pneumoniae]	10	yes	yes	yes	yes	yes	yes	yes	yes	yes	yes	core
cl01603	WP_072277545.1 cytochrome c [Klebsiella pneumoniae]	10	yes	yes	yes	yes	yes	yes	yes	yes	yes	yes	core
cl01604	WP_004143390.1 MULTISPECIES: heme exporter protein CcmD [Enterobacteriaceae]	10	yes	yes	yes	yes	yes	yes	yes	yes	yes	yes	core
cl01605	WP_032435167.1 DinB family protein [Klebsiella pneumoniae]	10	yes	yes	yes	yes	yes	yes	yes	yes	yes	yes	core
cl01606	WP_004210108.1 DeoR/GlpR family DNA-binding transcription regulator [Klebsiella pneumoniae]	10	yes	yes	yes	yes	yes	yes	yes	yes	yes	yes	core
cl01607	WP_002907768.1 MULTISPECIES: Grx4 family monothiol glutaredoxin [Enterobacteriaceae]	10	yes	yes	yes	yes	yes	yes	yes	yes	yes	yes	core
cl01608	WP_009486422.1 MULTISPECIES: TetR/AcrR family transcriptional regulator [Klebsiella]	10	yes	yes	yes	yes	yes	yes	yes	yes	yes	yes	core
cl01609	ABR77408.1 hypothetical protein KPN_01977 [Klebsiella pneumoniae subsp. pneumoniae MGH 78578]	10	yes	yes	yes	yes	yes	yes	yes	yes	yes	yes	core
cl01610	WP_004175864.1 pyridoxamine 5'-phosphate oxidase [Klebsiella pneumoniae]	10	yes	yes	yes	yes	yes	yes	yes	yes	yes	yes	core
cl01611	WP_002907563.1 MULTISPECIES: metal/formaldehyde-sensitive transcriptional repressor [Enterobacteriaceae]	10	yes	yes	yes	yes	yes	yes	yes	yes	yes	yes	core
cl01612	WP_019705725.1 MULTISPECIES: membrane-bound PQQ-dependent dehydrogenase, glucose/quinate/shikimate family [Klebsiella]	10	yes	yes	yes	yes	yes	yes	yes	yes	yes	yes	core
cl01613	GHK43579.1 GntR family transcriptional regulator [Klebsiella pneumoniae]	10	yes	yes	yes	yes	yes	yes	yes	yes	yes	yes	core
cl01614	WP_032435210.1 amino acid ABC transporter permease [Klebsiella pneumoniae]	10	yes	yes	yes	yes	yes	yes	yes	yes	yes	yes	core
cl01615	WP_004151229.1 ABC transporter ATP-binding protein [Klebsiella pneumoniae]	10	yes	yes	yes	yes	yes	yes	yes	yes	yes	yes	core
cl01616	WP_004143731.1 MULTISPECIES: helix-turn-helix domain-containing GNAT family N-acetyltransferase [Klebsiella]	10	yes	yes	yes	yes	yes	yes	yes	yes	yes	yes	core
cl01617	WP_002906125.1 MULTISPECIES: NAD-dependent malic enzyme [Enterobacteriaceae]	10	yes	yes	yes	yes	yes	yes	yes	yes	yes	yes	core
cl01618	WP_032435241.1 LysR family transcriptional regulator [Klebsiella pneumoniae]	10	yes	yes	yes	yes	yes	yes	yes	yes	yes	yes	core
cl01619	WP_114505234.1 sugar porter family MFS transporter [Klebsiella pneumoniae]	10	yes	yes	yes	yes	yes	yes	yes	yes	yes	yes	core
cl01620	WP_004176258.1 MULTISPECIES: MFS transporter [Klebsiella]	10	yes	yes	yes	yes	yes	yes	yes	yes	yes	yes	core
cl01621	WP_002903733.1 MULTISPECIES: bifunctional NADP-dependent 3-hydroxy acid dehydrogenase/3-hydroxypropionate dehydrogenase YdfG [Klebsiella]	10	yes	yes	yes	yes	yes	yes	yes	yes	yes	yes	core
cl01622	WP_002903724.1 MULTISPECIES: MFS transporter [Enterobacteriaceae]	10	yes	yes	yes	yes	yes	yes	yes	yes	yes	yes	core
cl01623	WP_004143106.1 MULTISPECIES: malonate decarboxylase acyl carrier protein [Enterobacteriaceae]	10	yes	yes	yes	yes	yes	yes	yes	yes	yes	yes	core
cl01624	AHM79732.1 hypothetical protein KPNJ2_02952 [Klebsiella pneumoniae 30684/NJST258_2]	10	yes	yes	yes	yes	yes	yes	yes	yes	yes	yes	core
cl01625	WP_032435382.1 LysR family transcriptional regulator [Klebsiella pneumoniae]	10	yes	yes	yes	yes	yes	yes	yes	yes	yes	yes	core
cl01626	WP_023287559.1 type VI secretion system ATPase TssH [Klebsiella pneumoniae]	10	yes	yes	yes	yes	yes	yes	yes	yes	yes	yes	core
cl01627	APQ26848.1 hypothetical protein BB745_03083 [Klebsiella pneumoniae]	10	yes	yes	yes	yes	yes	yes	yes	yes	yes	yes	core
cl01628	WP_004176450.1 MULTISPECIES: AbrB family transcriptional regulator [Enterobacteriaceae]	10	yes	yes	yes	yes	yes	yes	yes	yes	yes	yes	core
cl01629	OKO66399.1 Cu+ exporting ATPase [Klebsiella pneumoniae]	10	yes	yes	yes	yes	yes	yes	yes	yes	yes	yes	core
cl01630	WP_002891899.1 MULTISPECIES: acyl-CoA thioesterase II [Enterobacterales]	10	yes	yes	yes	yes	yes	yes	yes	yes	yes	yes	core
cl01631	WP_002890414.1 MULTISPECIES: DUF3251 domain-containing protein [Enterobacteriaceae]	10	yes	yes	yes	yes	yes	yes	yes	yes	yes	yes	core
cl01632	WP_002890412.1 MULTISPECIES: nucleoside-specific channel-forming protein Tsx [Enterobacteriaceae]	10	yes	yes	yes	yes	yes	yes	yes	yes	yes	yes	core
cl01633	WP_002890403.1 MULTISPECIES: protein translocase subunit SecF [Enterobacteriaceae]	10	yes	yes	yes	yes	yes	yes	yes	yes	yes	yes	core
cl01634	WP_002890372.1 MULTISPECIES: PfkB family carbohydrate kinase [Enterobacteriaceae]	10	yes	yes	yes	yes	yes	yes	yes	yes	yes	yes	core
cl01635	WP_192452489.1 PsiF family protein, partial [Klebsiella pneumoniae]	10	yes	yes	yes	yes	yes	yes	yes	yes	yes	yes	core
cl01636	WP_004222901.1 MULTISPECIES: ethanolamine ammonia-lyase subunit EutC [Klebsiella]	10	yes	yes	yes	yes	yes	yes	yes	yes	yes	yes	core
cl01637	WP_002890106.1 MULTISPECIES: ABC transporter substrate-binding protein [Enterobacteriaceae]	10	yes	yes	yes	yes	yes	yes	yes	yes	yes	yes	core
cl01638	WP_004151355.1 MULTISPECIES: amino acid ABC transporter ATP-binding protein [Enterobacteriaceae]	10	yes	yes	yes	yes	yes	yes	yes	yes	yes	yes	core
cl01639	WP_004151928.1 MULTISPECIES: proline--tRNA ligase [Enterobacteriaceae]	10	yes	yes	yes	yes	yes	yes	yes	yes	yes	yes	core
cl01640	WP_002889429.1 MULTISPECIES: YaeP family protein [Enterobacteriaceae]	10	yes	yes	yes	yes	yes	yes	yes	yes	yes	yes	core
cl01641	WP_032434212.1 ATP-dependent helicase HrpB [Klebsiella pneumoniae]	10	yes	yes	yes	yes	yes	yes	yes	yes	yes	yes	core
cl01642	WP_104471463.1 pyruvate dehydrogenase complex dihydrolipoyllysine-residue acetyltransferase [Klebsiella pneumoniae]	10	yes	yes	yes	yes	yes	yes	yes	yes	yes	yes	core
cl01643	WP_004186708.1 MULTISPECIES: alpha,alpha-phosphotrehalase [Klebsiella]	10	yes	yes	yes	yes	yes	yes	yes	yes	yes	yes	core
cl01644	WP_002886896.1 MULTISPECIES: DUF4312 family protein [Bacteria]	10	yes	yes	yes	yes	yes	yes	yes	yes	yes	yes	core
cl01645	WP_002886721.1 MULTISPECIES: peptide-methionine (S)-S-oxide reductase MsrA [Enterobacteriaceae]	10	yes	yes	yes	yes	yes	yes	yes	yes	yes	yes	core
cl01646	WP_002886691.1 MULTISPECIES: DMT family transporter [Klebsiella]	10	yes	yes	yes	yes	yes	yes	yes	yes	yes	yes	core
cl01647	WP_002886682.1 MULTISPECIES: 50S ribosomal protein L9 [Enterobacteriaceae]	10	yes	yes	yes	yes	yes	yes	yes	yes	yes	yes	core
cl01648	WP_002885673.1 MULTISPECIES: DUF1471 family protease activator YjfN [Enterobacteriaceae]	10	yes	yes	yes	yes	yes	yes	yes	yes	yes	yes	core
cl01649	WP_110247863.1 RNA chaperone Hfq [Klebsiella pneumoniae]	10	yes	yes	yes	yes	yes	yes	yes	yes	yes	yes	core
cl01650	WP_032434404.1 response regulator [Klebsiella pneumoniae]	10	yes	yes	yes	yes	yes	yes	yes	yes	yes	yes	core
cl01651	WP_002885079.1 MULTISPECIES: NCS2 family permease [Enterobacteriaceae]	10	yes	yes	yes	yes	yes	yes	yes	yes	yes	yes	core
cl01652	WP_002884943.1 MULTISPECIES: alanine racemase [Klebsiella]	10	yes	yes	yes	yes	yes	yes	yes	yes	yes	yes	core
cl01653	WP_002884931.1 MULTISPECIES: zinc uptake transcriptional repressor Zur [Enterobacteriaceae]	10	yes	yes	yes	yes	yes	yes	yes	yes	yes	yes	core
cl01654	WP_002884625.1 MULTISPECIES: DUF3811 domain-containing protein [Enterobacteriaceae]	10	yes	yes	yes	yes	yes	yes	yes	yes	yes	yes	core
cl01655	WP_148621490.1 DUF1481 domain-containing protein [Klebsiella pneumoniae]	10	yes	yes	yes	yes	yes	yes	yes	yes	yes	yes	core
cl01656	WP_023313809.1 MULTISPECIES: phosphomethylpyrimidine synthase ThiC [Klebsiella]	10	yes	yes	yes	yes	yes	yes	yes	yes	yes	yes	core
cl01657	WP_004150456.1 MULTISPECIES: acetyl-CoA C-acyltransferase FadA [Bacteria]	10	yes	yes	yes	yes	yes	yes	yes	yes	yes	yes	core
cl01658	WP_015959231.1 DNA recombination protein RmuC [Klebsiella pneumoniae]	10	yes	yes	yes	yes	yes	yes	yes	yes	yes	yes	core
cl01659	WP_023286996.1 MULTISPECIES: phospholipase A [Enterobacteriaceae]	10	yes	yes	yes	yes	yes	yes	yes	yes	yes	yes	core
cl01660	WP_004144991.1 MULTISPECIES: F0F1 ATP synthase subunit I [Enterobacteriaceae]	10	yes	yes	yes	yes	yes	yes	yes	yes	yes	yes	core
cl01661	WP_032615498.1 MULTISPECIES: F0F1 ATP synthase subunit B [Enterobacteriaceae]	10	yes	yes	yes	yes	yes	yes	yes	yes	yes	yes	core
cl01662	WP_004151550.1 MULTISPECIES: bifunctional UDP-N-acetylglucosamine diphosphorylase/glucosamine-1-phosphate N-acetyltransferase GlmU [Enterobacteriaceae]	10	yes	yes	yes	yes	yes	yes	yes	yes	yes	yes	core
cl01663	WP_004151543.1 MULTISPECIES: NAD(P)H-dependent oxidoreductase [Enterobacteriaceae]	10	yes	yes	yes	yes	yes	yes	yes	yes	yes	yes	core
cl01664	WP_004151524.1 MULTISPECIES: YceK/YidQ family lipoprotein [Enterobacteriaceae]	10	yes	yes	yes	yes	yes	yes	yes	yes	yes	yes	core
cl01665	WP_002923304.1 MULTISPECIES: DUF202 domain-containing protein [Enterobacteriaceae]	10	yes	yes	yes	yes	yes	yes	yes	yes	yes	yes	core
cl01666	WP_002923296.1 MULTISPECIES: DMT family transporter [Enterobacteriaceae]	10	yes	yes	yes	yes	yes	yes	yes	yes	yes	yes	core
cl01667	WP_004186250.1 MULTISPECIES: purine ribonucleoside efflux pump NepI [Klebsiella]	10	yes	yes	yes	yes	yes	yes	yes	yes	yes	yes	core
cl01668	WP_117105021.1 N-acetylmuramic acid 6-phosphate etherase [Klebsiella pneumoniae]	10	yes	yes	yes	yes	yes	yes	yes	yes	yes	yes	core
cl01669	WP_004150236.1 MULTISPECIES: cupin domain-containing protein [Enterobacteriaceae]	10	yes	yes	yes	yes	yes	yes	yes	yes	yes	yes	core
cl01670	WP_002922903.1 MULTISPECIES: class II fructose-bisphosphatase [Enterobacteriaceae]	10	yes	yes	yes	yes	yes	yes	yes	yes	yes	yes	core
cl01671	WP_032423620.1 glycosyltransferase family 4 protein [Klebsiella pneumoniae]	10	yes	yes	yes	yes	yes	yes	yes	yes	yes	yes	core
cl01672	WP_009308758.1 MULTISPECIES: cellulase [Klebsiella]	10	yes	yes	yes	yes	yes	yes	yes	yes	yes	yes	core
cl01673	WP_002921436.1 MULTISPECIES: insulinase family protein [Enterobacteriaceae]	10	yes	yes	yes	yes	yes	yes	yes	yes	yes	yes	core
cl01674	AKE73813.1 flavoprotein, family [Klebsiella pneumoniae subsp. pneumoniae]	10	yes	yes	yes	yes	yes	yes	yes	yes	yes	yes	core
cl01675	WP_002920552.1 MULTISPECIES: thiosulfate sulfurtransferase GlpE [Gammaproteobacteria]	10	yes	yes	yes	yes	yes	yes	yes	yes	yes	yes	core
cl01676	WP_002919132.1 MULTISPECIES: L-threonylcarbamoyladenylate synthase type 1 TsaC [Enterobacteriaceae]	10	yes	yes	yes	yes	yes	yes	yes	yes	yes	yes	core
cl01677	WP_002919126.1 MULTISPECIES: shikimate dehydrogenase [Enterobacteriaceae]	10	yes	yes	yes	yes	yes	yes	yes	yes	yes	yes	core
cl01678	WP_002918641.1 MULTISPECIES: HTH-type transcriptional activator AaeR [Enterobacteriaceae]	10	yes	yes	yes	yes	yes	yes	yes	yes	yes	yes	core
cl01679	WP_016947439.1 XTP/dITP diphosphatase [Klebsiella pneumoniae]	10	yes	yes	yes	yes	yes	yes	yes	yes	yes	yes	core
cl01680	WP_002916607.1 MULTISPECIES: transcriptional regulator CsgD [Enterobacterales]	10	yes	yes	yes	yes	yes	yes	yes	yes	yes	yes	core
cl01681	WP_023282965.1 LacI family DNA-binding transcriptional regulator [Klebsiella pneumoniae]	10	yes	yes	yes	yes	yes	yes	yes	yes	yes	yes	core
cl01682	BAH65040.1 putative family 32 glycoside hydrolase [Klebsiella pneumoniae subsp. pneumoniae NTUH-K2044]	10	yes	yes	yes	yes	yes	yes	yes	yes	yes	yes	core
cl01683	WP_009308578.1 MULTISPECIES: LysR family transcriptional regulator [Enterobacteriaceae]	10	yes	yes	yes	yes	yes	yes	yes	yes	yes	yes	core
cl01684	WP_002915732.1 MULTISPECIES: propanediol diffusion facilitator PduF [Klebsiella]	10	yes	yes	yes	yes	yes	yes	yes	yes	yes	yes	core
cl01685	WP_004181164.1 MULTISPECIES: regulatory protein PocR [Bacteria]	10	yes	yes	yes	yes	yes	yes	yes	yes	yes	yes	core
cl01686	WP_002915470.1 MULTISPECIES: L-fuculose-phosphate aldolase [Enterobacteriaceae]	10	yes	yes	yes	yes	yes	yes	yes	yes	yes	yes	core
cl01687	WP_032434709.1 beta-1,4 mannanase [Klebsiella pneumoniae]	10	yes	yes	yes	yes	yes	yes	yes	yes	yes	yes	core
cl01688	WP_004185353.1 MULTISPECIES: 2-isopropylmalate synthase [Enterobacteriaceae]	10	yes	yes	yes	yes	yes	yes	yes	yes	yes	yes	core
cl01689	WP_002914160.1 MULTISPECIES: outer membrane protein assembly factor BamE [Enterobacteriaceae]	10	yes	yes	yes	yes	yes	yes	yes	yes	yes	yes	core
cl01690	WP_004174805.1 MULTISPECIES: SMP-30/gluconolactonase/LRE family protein [Enterobacteriaceae]	10	yes	yes	yes	yes	yes	yes	yes	yes	yes	yes	core
cl01691	WP_002914095.1 MULTISPECIES: YfiM family lipoprotein [Klebsiella]	10	yes	yes	yes	yes	yes	yes	yes	yes	yes	yes	core
cl01692	WP_002914072.1 MULTISPECIES: anti-sigma-E factor RseA [Enterobacteriaceae]	10	yes	yes	yes	yes	yes	yes	yes	yes	yes	yes	core
cl01693	WP_004185137.1 MULTISPECIES: NO-inducible flavohemoprotein [Klebsiella]	10	yes	yes	yes	yes	yes	yes	yes	yes	yes	yes	core
cl01694	WP_002913993.1 MULTISPECIES: Fe-S cluster assembly transcriptional regulator IscR [Enterobacteriaceae]	10	yes	yes	yes	yes	yes	yes	yes	yes	yes	yes	core
cl01695	WP_004145656.1 MULTISPECIES: phosphoribosylglycinamide formyltransferase [Enterobacteriaceae]	10	yes	yes	yes	yes	yes	yes	yes	yes	yes	yes	core
cl01696	WP_130625166.1 neutral zinc metallopeptidase [Klebsiella pneumoniae]	10	yes	yes	yes	yes	yes	yes	yes	yes	yes	yes	core
cl01697	WP_004174922.1 MULTISPECIES: sulfate transporter CysZ [Enterobacteriaceae]	10	yes	yes	yes	yes	yes	yes	yes	yes	yes	yes	core
cl01698	WP_002912862.1 MULTISPECIES: tRNA dihydrouridine(16) synthase DusC [Klebsiella]	10	yes	yes	yes	yes	yes	yes	yes	yes	yes	yes	core
cl01699	WP_004151128.1 MULTISPECIES: ABC transporter permease [Klebsiella]	10	yes	yes	yes	yes	yes	yes	yes	yes	yes	yes	core
cl01700	WP_002911868.1 EAL domain-containing protein [Klebsiella pneumoniae]	10	yes	yes	yes	yes	yes	yes	yes	yes	yes	yes	core
cl01701	WP_016529443.1 MULTISPECIES: drug/metabolite exporter YedA [Klebsiella]	10	yes	yes	yes	yes	yes	yes	yes	yes	yes	yes	core
cl01702	WP_002911586.1 MULTISPECIES: protein DsrB [Enterobacteriaceae]	10	yes	yes	yes	yes	yes	yes	yes	yes	yes	yes	core
cl01703	AHI36891.2 Cystine-binding periplasmic protein precursor [Klebsiella pneumoniae]	10	yes	yes	yes	yes	yes	yes	yes	yes	yes	yes	core
cl01704	WP_002911505.1 MULTISPECIES: trehalose-phosphatase [Enterobacteriaceae]	10	yes	yes	yes	yes	yes	yes	yes	yes	yes	yes	core
cl01705	WP_002911406.1 MULTISPECIES: DNA polymerase III subunit theta [Enterobacteriaceae]	10	yes	yes	yes	yes	yes	yes	yes	yes	yes	yes	core
cl01706	WP_032435032.1 PqiB family protein [Klebsiella pneumoniae]	10	yes	yes	yes	yes	yes	yes	yes	yes	yes	yes	core
cl01707	WP_004148826.1 MULTISPECIES: ribonuclease D [Klebsiella]	10	yes	yes	yes	yes	yes	yes	yes	yes	yes	yes	core
cl01708	WP_032435057.1 GNAT family N-acetyltransferase [Klebsiella pneumoniae]	10	yes	yes	yes	yes	yes	yes	yes	yes	yes	yes	core
cl01709	WP_032435085.1 nitrate/nitrite two-component system sensor histidine kinase NarX [Klebsiella pneumoniae]	10	yes	yes	yes	yes	yes	yes	yes	yes	yes	yes	core
cl01710	WP_002910108.1 MULTISPECIES: patatin-like phospholipase RssA [Klebsiella]	10	yes	yes	yes	yes	yes	yes	yes	yes	yes	yes	core
cl01711	WP_002909101.1 MULTISPECIES: phenylalanine--tRNA ligase subunit beta [Enterobacteriaceae]	10	yes	yes	yes	yes	yes	yes	yes	yes	yes	yes	core
cl01712	WP_004200258.1 MULTISPECIES: ABC transporter substrate-binding protein [Klebsiella]	10	yes	yes	yes	yes	yes	yes	yes	yes	yes	yes	core
cl01713	WP_032435113.1 bifunctional 3-(3-hydroxy-phenyl)propionate/3-hydroxycinnamic acid hydroxylase [Klebsiella pneumoniae]	10	yes	yes	yes	yes	yes	yes	yes	yes	yes	yes	core
cl01714	WP_002908416.1 MULTISPECIES: ABC transporter ATP-binding protein [Klebsiella]	10	yes	yes	yes	yes	yes	yes	yes	yes	yes	yes	core
cl01715	WP_029602291.1 malate/lactate/ureidoglycolate dehydrogenase [Klebsiella pneumoniae]	10	yes	yes	yes	yes	yes	yes	yes	yes	yes	yes	core
cl01716	WP_019705752.1 MULTISPECIES: ABC transporter permease [Klebsiella]	10	yes	yes	yes	yes	yes	yes	yes	yes	yes	yes	core
cl01717	MBK3292083.1 electron transport complex subunit RsxC [Klebsiella pneumoniae]	10	yes	yes	yes	yes	yes	yes	yes	yes	yes	yes	core
cl01718	WP_032425015.1 MULTISPECIES: glutathione S-transferase family protein [Klebsiella]	10	yes	yes	yes	yes	yes	yes	yes	yes	yes	yes	core
cl01719	WP_004200045.1 MULTISPECIES: polyphosphate kinase 2 [Klebsiella]	10	yes	yes	yes	yes	yes	yes	yes	yes	yes	yes	core
cl01720	WP_004143457.1 MULTISPECIES: type 1 fimbrial protein [Klebsiella]	10	yes	yes	yes	yes	yes	yes	yes	yes	yes	yes	core
cl01721	WP_002904794.1 MULTISPECIES: glycoside hydrolase family 10 protein [Enterobacteriaceae]	10	yes	yes	yes	yes	yes	yes	yes	yes	yes	yes	core
cl01722	AFQ65922.1 hypothetical protein A79E_2621 [Klebsiella pneumoniae subsp. pneumoniae 1084]	10	yes	yes	yes	yes	yes	yes	yes	yes	yes	yes	core
cl01723	WP_004176285.1 MULTISPECIES: universal stress protein [Klebsiella]	10	yes	yes	yes	yes	yes	yes	yes	yes	yes	yes	core
cl01724	WP_002903700.1 MULTISPECIES: LysR family transcriptional regulator [Klebsiella]	10	yes	yes	yes	yes	yes	yes	yes	yes	yes	yes	core
cl01725	WP_002903632.1 MULTISPECIES: LysR family transcriptional regulator [Enterobacteriaceae]	10	yes	yes	yes	yes	yes	yes	yes	yes	yes	yes	core
cl01726	WP_004176326.1 MULTISPECIES: methylated-DNA--[protein]-cysteine S-methyltransferase [Klebsiella]	10	yes	yes	yes	yes	yes	yes	yes	yes	yes	yes	core
cl01727	WP_023287575.1 YdbH family protein [Klebsiella pneumoniae]	10	yes	yes	yes	yes	yes	yes	yes	yes	yes	yes	core
cl01728	WP_032432669.1 YitT family protein [Klebsiella pneumoniae]	10	yes	yes	yes	yes	yes	yes	yes	yes	yes	yes	core
cl01729	WP_002902393.1 MULTISPECIES: methionine-binding protein [Klebsiella]	10	yes	yes	yes	yes	yes	yes	yes	yes	yes	yes	core
cl01730	WP_032435381.1 NmrA/HSCARG family protein [Klebsiella pneumoniae]	10	yes	yes	yes	yes	yes	yes	yes	yes	yes	yes	core
cl01731	WP_004151320.1 MULTISPECIES: UDP-2,3-diacylglucosamine diphosphatase [Enterobacteriaceae]	10	yes	yes	yes	yes	yes	yes	yes	yes	yes	yes	core
cl01732	WP_004142687.1 MULTISPECIES: MGMT family protein [Enterobacteriaceae]	10	yes	yes	yes	yes	yes	yes	yes	yes	yes	yes	core
cl01733	WP_032435573.1 cytochrome o ubiquinol oxidase subunit IV [Klebsiella pneumoniae]	10	yes	yes	yes	yes	yes	yes	yes	yes	yes	yes	core
cl01734	WP_002891541.1 MULTISPECIES: NIPSNAP family protein [Klebsiella]	10	yes	yes	yes	yes	yes	yes	yes	yes	yes	yes	core
cl01735	WP_002890278.1 MULTISPECIES: hypothetical protein [Bacteria]	10	yes	yes	yes	yes	yes	yes	yes	yes	yes	yes	core
cl01736	WP_002889726.1 MULTISPECIES: DNA polymerase IV [Klebsiella]	10	yes	yes	yes	yes	yes	yes	yes	yes	yes	yes	core
cl01737	WP_085765293.1 envelope stress response activation lipoprotein NlpE [Klebsiella pneumoniae]	10	yes	yes	yes	yes	yes	yes	yes	yes	yes	yes	core
cl01738	WP_002889376.1 MULTISPECIES: ribonuclease HII [Enterobacterales]	10	yes	yes	yes	yes	yes	yes	yes	yes	yes	yes	core
cl01739	GHK24111.1 EtpD protein [Klebsiella pneumoniae]	10	yes	yes	yes	yes	yes	yes	yes	yes	yes	yes	core
cl01740	WP_004177380.1 type II secretion system ATPase GspE [Klebsiella pneumoniae]	10	yes	yes	yes	yes	yes	yes	yes	yes	yes	yes	core
cl01741	WP_002889025.1 MULTISPECIES: type II secretion system minor pseudopilin GspI [Enterobacteriaceae]	10	yes	yes	yes	yes	yes	yes	yes	yes	yes	yes	core
cl01742	WP_023286035.1 MULTISPECIES: family 43 glycosylhydrolase [Enterobacteriaceae]	10	yes	yes	yes	yes	yes	yes	yes	yes	yes	yes	core
cl01743	WP_004178596.1 MULTISPECIES: cell division protein ZapD [Enterobacteriaceae]	10	yes	yes	yes	yes	yes	yes	yes	yes	yes	yes	core
cl01744	WP_002888644.1 MULTISPECIES: DNA gyrase inhibitor YacG [Gammaproteobacteria]	10	yes	yes	yes	yes	yes	yes	yes	yes	yes	yes	core
cl01745	WP_002888547.1 MULTISPECIES: 16S rRNA (cytosine(1402)-N(4))-methyltransferase RsmH [Enterobacteriaceae]	10	yes	yes	yes	yes	yes	yes	yes	yes	yes	yes	core
cl01746	WP_000135199.1 MULTISPECIES: 30S ribosomal protein S18 [Bacteria]	10	yes	yes	yes	yes	yes	yes	yes	yes	yes	yes	core
cl01747	WP_004210671.1 MULTISPECIES: L-ribulose-5-phosphate 3-epimerase [Enterobacteriaceae]	10	yes	yes	yes	yes	yes	yes	yes	yes	yes	yes	core
cl01748	WP_002885669.1 MULTISPECIES: 23S rRNA (guanosine(2251)-2'-O)-methyltransferase RlmB [Enterobacteriaceae]	10	yes	yes	yes	yes	yes	yes	yes	yes	yes	yes	core
cl01749	WP_004146726.1 MULTISPECIES: FtsH protease activity modulator HflK [Enterobacteriaceae]	10	yes	yes	yes	yes	yes	yes	yes	yes	yes	yes	core
cl01750	WP_002885537.1 MULTISPECIES: small ribosomal subunit biogenesis GTPase RsgA [Enterobacteriaceae]	10	yes	yes	yes	yes	yes	yes	yes	yes	yes	yes	core
cl01751	WP_002885324.1 MULTISPECIES: chaperone modulator CbpM [Gammaproteobacteria]	10	yes	yes	yes	yes	yes	yes	yes	yes	yes	yes	core
cl01752	WP_032434418.1 quinone oxidoreductase [Klebsiella pneumoniae]	10	yes	yes	yes	yes	yes	yes	yes	yes	yes	yes	core
cl01753	WP_023288114.1 acetolactate synthase 2 catalytic subunit [Klebsiella pneumoniae]	10	yes	yes	yes	yes	yes	yes	yes	yes	yes	yes	core
cl01754	WP_004177977.1 MULTISPECIES: fructose-6-phosphate aldolase [Enterobacteriaceae]	10	yes	yes	yes	yes	yes	yes	yes	yes	yes	yes	core
cl01755	WP_004146243.1 MULTISPECIES: substrate-binding domain-containing protein [Enterobacteriaceae]	10	yes	yes	yes	yes	yes	yes	yes	yes	yes	yes	core
cl01756	WP_002882539.1 MULTISPECIES: multidrug transporter subunit MdtD [Enterobacteriaceae]	10	yes	yes	yes	yes	yes	yes	yes	yes	yes	yes	core
cl01757	WP_002882529.1 MULTISPECIES: ribose ABC transporter ATP-binding protein RbsA [Enterobacteriaceae]	10	yes	yes	yes	yes	yes	yes	yes	yes	yes	yes	core
cl01758	WP_004151539.1 MULTISPECIES: GNAT family N-acetyltransferase [Enterobacteriaceae]	10	yes	yes	yes	yes	yes	yes	yes	yes	yes	yes	core
cl01759	WP_004145074.1 MULTISPECIES: heat shock chaperone IbpB [Enterobacteriaceae]	10	yes	yes	yes	yes	yes	yes	yes	yes	yes	yes	core
cl01760	WP_032415826.1 NAD(P)-dependent oxidoreductase [Klebsiella pneumoniae]	10	yes	yes	yes	yes	yes	yes	yes	yes	yes	yes	core
cl01761	WP_023158789.1 MULTISPECIES: helix-turn-helix domain-containing protein [Klebsiella]	10	yes	yes	yes	yes	yes	yes	yes	yes	yes	yes	core
cl01762	WP_004150228.1 MULTISPECIES: glycoside hydrolase [Enterobacteriaceae]	10	yes	yes	yes	yes	yes	yes	yes	yes	yes	yes	core
cl01763	WP_004150202.1 MULTISPECIES: ABC transporter permease [Enterobacteriaceae]	10	yes	yes	yes	yes	yes	yes	yes	yes	yes	yes	core
cl01764	WP_019705060.1 glycosyltransferase [Klebsiella pneumoniae]	10	yes	yes	yes	yes	yes	yes	yes	yes	yes	yes	core
cl01765	WP_004186128.1 lipopolysaccharide heptosyltransferase RfaC [Klebsiella pneumoniae]	10	yes	yes	yes	yes	yes	yes	yes	yes	yes	yes	core
cl01766	WP_002922459.1 MULTISPECIES: divergent polysaccharide deacetylase family protein [Enterobacterales]	10	yes	yes	yes	yes	yes	yes	yes	yes	yes	yes	core
cl01767	WP_201525230.1 MFS transporter [Klebsiella pneumoniae]	10	yes	yes	yes	yes	yes	yes	yes	yes	yes	yes	core
cl01768	WP_004188345.1 MULTISPECIES: phosphoglycolate phosphatase [Enterobacteriaceae]	10	yes	yes	yes	yes	yes	yes	yes	yes	yes	yes	core
cl01769	WP_004174060.1 MULTISPECIES: FKBP-type peptidyl-prolyl cis-trans isomerase [Enterobacteriaceae]	10	yes	yes	yes	yes	yes	yes	yes	yes	yes	yes	core
cl01770	WP_002919662.1 MULTISPECIES: 50S ribosomal protein L6 [Bacteria]	10	yes	yes	yes	yes	yes	yes	yes	yes	yes	yes	core
cl01771	WP_002916589.1 MULTISPECIES: deoxyribonuclease I [Enterobacteriaceae]	10	yes	yes	yes	yes	yes	yes	yes	yes	yes	yes	core
cl01772	WP_002916128.1 MULTISPECIES: type 3 fimbria major subunit MrkA [Gammaproteobacteria]	10	yes	yes	yes	yes	yes	yes	yes	yes	yes	yes	core
cl01773	WP_002916058.1 MULTISPECIES: amino acid permease [Enterobacteriaceae]	10	yes	yes	yes	yes	yes	yes	yes	yes	yes	yes	core
cl01774	WP_002915724.1 MULTISPECIES: adenosylcobinamide-phosphate synthase CbiB [Klebsiella]	10	yes	yes	yes	yes	yes	yes	yes	yes	yes	yes	core
cl01775	WP_004174645.1 MULTISPECIES: 2-C-methyl-D-erythritol 4-phosphate cytidylyltransferase [Klebsiella]	10	yes	yes	yes	yes	yes	yes	yes	yes	yes	yes	core
cl01776	WP_002914893.1 MULTISPECIES: formate hydrogenlyase complex iron-sulfur subunit [Klebsiella]	10	yes	yes	yes	yes	yes	yes	yes	yes	yes	yes	core
cl01777	WP_002914289.1 MULTISPECIES: L-alanine exporter AlaE [Enterobacteriaceae]	10	yes	yes	yes	yes	yes	yes	yes	yes	yes	yes	core
cl01778	WP_004180966.1 MULTISPECIES: SDR family NAD(P)-dependent oxidoreductase [Klebsiella]	10	yes	yes	yes	yes	yes	yes	yes	yes	yes	yes	core
cl01779	WP_004144351.1 MULTISPECIES: holo-ACP synthase [Enterobacteriaceae]	10	yes	yes	yes	yes	yes	yes	yes	yes	yes	yes	core
cl01780	WP_004144346.1 MULTISPECIES: membrane-bound lytic murein transglycosylase MltF [Enterobacteriaceae]	10	yes	yes	yes	yes	yes	yes	yes	yes	yes	yes	core
cl01781	WP_002913836.1 MULTISPECIES: phosphoribosylformylglycinamidine cyclo-ligase [Enterobacteriaceae]	10	yes	yes	yes	yes	yes	yes	yes	yes	yes	yes	core
cl01782	WP_002913438.1 MULTISPECIES: LysR family transcriptional regulator [Enterobacteriaceae]	10	yes	yes	yes	yes	yes	yes	yes	yes	yes	yes	core
cl01783	WP_004214593.1 MULTISPECIES: ribonuclease Z [Enterobacteriaceae]	10	yes	yes	yes	yes	yes	yes	yes	yes	yes	yes	core
cl01784	WP_023316078.1 MULTISPECIES: isochorismate synthase MenF [Klebsiella]	10	yes	yes	yes	yes	yes	yes	yes	yes	yes	yes	core
cl01785	WP_016532310.1 FAD:protein FMN transferase ApbE [Klebsiella pneumoniae]	10	yes	yes	yes	yes	yes	yes	yes	yes	yes	yes	core
cl01786	WP_194433201.1 DEAD/DEAH box helicase [Klebsiella pneumoniae]	10	yes	yes	yes	yes	yes	yes	yes	yes	yes	yes	core
cl01787	WP_002912977.1 MULTISPECIES: 16S rRNA pseudouridine(516) synthase RsuA [Enterobacteriaceae]	10	yes	yes	yes	yes	yes	yes	yes	yes	yes	yes	core
cl01788	WP_032434979.1 MFS transporter [Klebsiella pneumoniae]	10	yes	yes	yes	yes	yes	yes	yes	yes	yes	yes	core
cl01789	WP_032432426.1 nucleoside recognition family protein [Klebsiella pneumoniae]	10	yes	yes	yes	yes	yes	yes	yes	yes	yes	yes	core
cl01790	WP_004175411.1 MFS transporter [Klebsiella pneumoniae]	10	yes	yes	yes	yes	yes	yes	yes	yes	yes	yes	core
cl01791	WP_023285308.1 MFS transporter [Klebsiella pneumoniae]	10	yes	yes	yes	yes	yes	yes	yes	yes	yes	yes	core
cl01792	WP_004175467.1 MULTISPECIES: TonB-dependent siderophore receptor [Klebsiella]	10	yes	yes	yes	yes	yes	yes	yes	yes	yes	yes	core
cl01793	SPR88624.1 Glycolate dehydrogenase, subunit GlcD [Klebsiella pneumoniae]	10	yes	yes	yes	yes	yes	yes	yes	yes	yes	yes	core
cl01794	WP_032435109.1 shikimate dehydrogenase [Klebsiella pneumoniae]	10	yes	yes	yes	yes	yes	yes	yes	yes	yes	yes	core
cl01795	WP_032435173.1 ABC transporter substrate-binding protein [Klebsiella pneumoniae]	10	yes	yes	yes	yes	yes	yes	yes	yes	yes	yes	core
cl01796	WP_046623426.1 MdtK family multidrug efflux MATE transporter [Klebsiella pneumoniae]	10	yes	yes	yes	yes	yes	yes	yes	yes	yes	yes	core
cl01797	WP_032424032.1 alkene reductase [Klebsiella pneumoniae]	10	yes	yes	yes	yes	yes	yes	yes	yes	yes	yes	core
cl01798	WP_032435197.1 cytochrome d ubiquinol oxidase subunit II [Klebsiella pneumoniae]	10	yes	yes	yes	yes	yes	yes	yes	yes	yes	yes	core
cl01799	WP_004175940.1 MULTISPECIES: small membrane protein [Enterobacteriaceae]	10	yes	yes	yes	yes	yes	yes	yes	yes	yes	yes	core
cl01800	WP_002906888.1 MULTISPECIES: GhoT/OrtT family toxin [Enterobacteriaceae]	10	yes	yes	yes	yes	yes	yes	yes	yes	yes	yes	core
cl01801	WP_004175961.1 carbohydrate porin [Klebsiella pneumoniae]	10	yes	yes	yes	yes	yes	yes	yes	yes	yes	yes	core
cl01802	WP_004200039.1 MULTISPECIES: ABC transporter ATP-binding protein [Klebsiella]	10	yes	yes	yes	yes	yes	yes	yes	yes	yes	yes	core
cl01803	WP_002906226.1 MULTISPECIES: TIGR04028 family ABC transporter substrate-binding protein [Klebsiella]	10	yes	yes	yes	yes	yes	yes	yes	yes	yes	yes	core
cl01804	WP_021313816.1 FdhF/YdeP family oxidoreductase [Klebsiella pneumoniae]	10	yes	yes	yes	yes	yes	yes	yes	yes	yes	yes	core
cl01805	WP_004184040.1 MULTISPECIES: PTS sugar transporter subunit IIA [Klebsiella]	10	yes	yes	yes	yes	yes	yes	yes	yes	yes	yes	core
cl01806	WP_002904605.1 hypothetical protein [Klebsiella pneumoniae]	10	yes	yes	yes	yes	yes	yes	yes	yes	yes	yes	core
cl01807	WP_004190239.1 MULTISPECIES: four-carbon acid sugar kinase family protein [Klebsiella]	10	yes	yes	yes	yes	yes	yes	yes	yes	yes	yes	core
cl01808	WP_002210516.1 MULTISPECIES: aldolase [Gammaproteobacteria]	10	yes	yes	yes	yes	yes	yes	yes	yes	yes	yes	core
cl01809	WP_032435357.1 mechanosensitive ion channel [Klebsiella pneumoniae]	10	yes	yes	yes	yes	yes	yes	yes	yes	yes	yes	core
cl01810	WP_002903233.1 MULTISPECIES: sulfurtransferase-like selenium metabolism protein YedF [Gammaproteobacteria]	10	yes	yes	yes	yes	yes	yes	yes	yes	yes	yes	core
cl01811	WP_002902405.1 MULTISPECIES: Lrp/AsnC family transcriptional regulator [Enterobacteriaceae]	10	yes	yes	yes	yes	yes	yes	yes	yes	yes	yes	core
cl01812	WP_004143002.1 MULTISPECIES: 5-(carboxyamino)imidazole ribonucleotide synthase [Klebsiella]	10	yes	yes	yes	yes	yes	yes	yes	yes	yes	yes	core
cl01813	WP_002892189.1 MULTISPECIES: ferrochelatase [Klebsiella]	10	yes	yes	yes	yes	yes	yes	yes	yes	yes	yes	core
cl01814	WP_204752632.1 Rpn family recombination-promoting nuclease/putative transposase [Klebsiella pneumoniae]	10	yes	yes	yes	yes	yes	yes	yes	yes	yes	yes	core
cl01815	WP_002892050.1 MULTISPECIES: hemolysin expression modulator Hha [Proteobacteria]	10	yes	yes	yes	yes	yes	yes	yes	yes	yes	yes	core
cl01816	WP_009307947.1 MULTISPECIES: PLP-dependent aminotransferase family protein [Klebsiella]	10	yes	yes	yes	yes	yes	yes	yes	yes	yes	yes	core
cl01817	WP_032435570.1 SmdA family multidrug ABC transporter permease/ATP-binding protein [Klebsiella pneumoniae]	10	yes	yes	yes	yes	yes	yes	yes	yes	yes	yes	core
cl01818	WP_004151335.1 MULTISPECIES: HMP-PP phosphatase [Enterobacteriaceae]	10	yes	yes	yes	yes	yes	yes	yes	yes	yes	yes	core
cl01819	WP_002891863.1 MULTISPECIES: 7-cyano-7-deazaguanine synthase QueC [Klebsiella]	10	yes	yes	yes	yes	yes	yes	yes	yes	yes	yes	core
cl01820	WP_004177299.1 MULTISPECIES: HAD-IB family hydrolase [Enterobacterales]	10	yes	yes	yes	yes	yes	yes	yes	yes	yes	yes	core
cl01821	WP_002889277.1 MULTISPECIES: TRIC cation channel family protein [Enterobacteriaceae]	10	yes	yes	yes	yes	yes	yes	yes	yes	yes	yes	core
cl01822	WP_002888324.1 MULTISPECIES: 16S rRNA (adenine(1518)-N(6)/adenine(1519)-N(6))-dimethyltransferase RsmA [Enterobacterales]	10	yes	yes	yes	yes	yes	yes	yes	yes	yes	yes	core
cl01823	WP_020801703.1 AraC family transcriptional regulator [Klebsiella pneumoniae]	10	yes	yes	yes	yes	yes	yes	yes	yes	yes	yes	core
cl01824	WP_002885689.1 MULTISPECIES: DUF1471 domain-containing protein [Gammaproteobacteria]	10	yes	yes	yes	yes	yes	yes	yes	yes	yes	yes	core
cl01825	WP_002885536.1 MULTISPECIES: archaetidylserine decarboxylase [Enterobacteriaceae]	10	yes	yes	yes	yes	yes	yes	yes	yes	yes	yes	core
cl01826	WP_002884559.1 MULTISPECIES: malate synthase A [Enterobacteriaceae]	10	yes	yes	yes	yes	yes	yes	yes	yes	yes	yes	core
cl01827	WP_002883425.1 MULTISPECIES: Sec-independent protein translocase subunit TatA [Bacteria]	10	yes	yes	yes	yes	yes	yes	yes	yes	yes	yes	core
cl01828	WP_032434490.1 DUF554 domain-containing protein [Klebsiella pneumoniae]	10	yes	yes	yes	yes	yes	yes	yes	yes	yes	yes	core
cl01829	WP_004220853.1 MULTISPECIES: ABC transporter permease [Enterobacteriaceae]	10	yes	yes	yes	yes	yes	yes	yes	yes	yes	yes	core
cl01830	WP_002882814.1 ribbon-helix-helix domain-containing protein [Klebsiella pneumoniae]	10	yes	yes	yes	yes	yes	yes	yes	yes	yes	yes	core
cl01831	WP_002882726.1 MULTISPECIES: serine/threonine protein kinase [Enterobacteriaceae]	10	yes	yes	yes	yes	yes	yes	yes	yes	yes	yes	core
cl01832	WP_001251971.1 MULTISPECIES: F0F1 ATP synthase subunit epsilon [Enterobacteriaceae]	10	yes	yes	yes	yes	yes	yes	yes	yes	yes	yes	core
cl01833	WP_004145102.1 MULTISPECIES: 6-phosphogluconate phosphatase [Enterobacteriaceae]	10	yes	yes	yes	yes	yes	yes	yes	yes	yes	yes	core
cl01834	WP_032417693.1 D-serine ammonia-lyase [Klebsiella pneumoniae]	10	yes	yes	yes	yes	yes	yes	yes	yes	yes	yes	core
cl01835	WP_002923294.1 MULTISPECIES: GNAT family N-acetyltransferase [Enterobacteriaceae]	10	yes	yes	yes	yes	yes	yes	yes	yes	yes	yes	core
cl01836	WP_032434443.1 4-carboxy-4-hydroxy-2-oxoadipate aldolase/oxaloacetate decarboxylase [Klebsiella pneumoniae]	10	yes	yes	yes	yes	yes	yes	yes	yes	yes	yes	core
cl01837	WP_032434551.1 phosphatase PAP2 family protein [Klebsiella pneumoniae]	10	yes	yes	yes	yes	yes	yes	yes	yes	yes	yes	core
cl01838	WP_002921032.1 MULTISPECIES: bifunctional UDP-4-amino-4-deoxy-L-arabinose formyltransferase/UDP-glucuronic acid oxidase ArnA [Enterobacteriaceae]	10	yes	yes	yes	yes	yes	yes	yes	yes	yes	yes	core
cl01839	WP_023280617.1 cytosine deaminase [Klebsiella pneumoniae]	10	yes	yes	yes	yes	yes	yes	yes	yes	yes	yes	core
cl01840	WP_002920231.1 MULTISPECIES: YhfG family protein [Enterobacteriaceae]	10	yes	yes	yes	yes	yes	yes	yes	yes	yes	yes	core
cl01841	AHI38396.2 General stress protein 14 [Klebsiella pneumoniae]	10	yes	yes	yes	yes	yes	yes	yes	yes	yes	yes	core
cl01842	WP_002918639.1 MULTISPECIES: p-hydroxybenzoic acid efflux pump subunit AaeA [Enterobacteriaceae]	10	yes	yes	yes	yes	yes	yes	yes	yes	yes	yes	core
cl01843	WP_009484128.1 MULTISPECIES: glutathione synthase [Klebsiella]	10	yes	yes	yes	yes	yes	yes	yes	yes	yes	yes	core
cl01844	WP_002916597.1 MULTISPECIES: 16S rRNA (uracil(1498)-N(3))-methyltransferase [Enterobacteriaceae]	10	yes	yes	yes	yes	yes	yes	yes	yes	yes	yes	core
cl01845	WP_015958932.1 MULTISPECIES: PD40 domain-containing protein [Klebsiella]	10	yes	yes	yes	yes	yes	yes	yes	yes	yes	yes	core
cl01846	WP_002915981.1 MULTISPECIES: HTH-type transcriptional regulator GalR [Enterobacteriaceae]	10	yes	yes	yes	yes	yes	yes	yes	yes	yes	yes	core
cl01847	WP_004174595.1 MULTISPECIES: cobyric acid synthase [Klebsiella]	10	yes	yes	yes	yes	yes	yes	yes	yes	yes	yes	core
cl01848	WP_032434684.1 NADPH-dependent 7-cyano-7-deazaguanine reductase QueF [Klebsiella pneumoniae]	10	yes	yes	yes	yes	yes	yes	yes	yes	yes	yes	core
cl01849	WP_002914359.1 MULTISPECIES: BON domain-containing protein [Enterobacteriaceae]	10	yes	yes	yes	yes	yes	yes	yes	yes	yes	yes	core
cl01850	WP_002913203.1 MULTISPECIES: TIGR01777 family oxidoreductase [Klebsiella]	10	yes	yes	yes	yes	yes	yes	yes	yes	yes	yes	core
cl01851	WP_032418624.1 anaerobic glycerol-3-phosphate dehydrogenase subunit A [Klebsiella pneumoniae]	10	yes	yes	yes	yes	yes	yes	yes	yes	yes	yes	core
cl01852	WP_002913009.1 MULTISPECIES: two-component system sensor histidine kinase RcsC [Klebsiella]	10	yes	yes	yes	yes	yes	yes	yes	yes	yes	yes	core
cl01853	WP_020804249.1 MULTISPECIES: extracellular solute-binding protein [Klebsiella]	10	yes	yes	yes	yes	yes	yes	yes	yes	yes	yes	core
cl01854	WP_004175410.1 MULTISPECIES: YecH family protein [Enterobacteriaceae]	10	yes	yes	yes	yes	yes	yes	yes	yes	yes	yes	core
cl01855	WP_002910764.1 MULTISPECIES: transcriptional regulator TdcA [Enterobacteriaceae]	10	yes	yes	yes	yes	yes	yes	yes	yes	yes	yes	core
cl01856	WP_002910030.1 MULTISPECIES: YdiY family protein [Enterobacteriaceae]	10	yes	yes	yes	yes	yes	yes	yes	yes	yes	yes	core
cl01857	WP_019705819.1 iron ABC transporter permease [Klebsiella pneumoniae]	10	yes	yes	yes	yes	yes	yes	yes	yes	yes	yes	core
cl01858	WP_002907766.1 MULTISPECIES: ribonuclease T [Enterobacterales]	10	yes	yes	yes	yes	yes	yes	yes	yes	yes	yes	core
cl01859	WP_193976830.1 electron transport complex subunit RsxB [Klebsiella pneumoniae]	10	yes	yes	yes	yes	yes	yes	yes	yes	yes	yes	core
cl01860	WP_002907640.1 MULTISPECIES: cytochrome b561 [Enterobacteriaceae]	10	yes	yes	yes	yes	yes	yes	yes	yes	yes	yes	core
cl01861	WP_004184258.1 MULTISPECIES: protocatechuate 3,4-dioxygenase subunit alpha [Klebsiella]	10	yes	yes	yes	yes	yes	yes	yes	yes	yes	yes	core
cl01862	WP_032435191.1 carboxylesterase/lipase family protein [Klebsiella pneumoniae]	10	yes	yes	yes	yes	yes	yes	yes	yes	yes	yes	core
cl01863	WP_004184252.1 MULTISPECIES: DUF3313 domain-containing protein [Klebsiella]	10	yes	yes	yes	yes	yes	yes	yes	yes	yes	yes	core
cl01864	WP_002907469.1 MULTISPECIES: U32 family peptidase [Enterobacteriaceae]	10	yes	yes	yes	yes	yes	yes	yes	yes	yes	yes	core
cl01865	WP_004190181.1 MULTISPECIES: AraC family transcriptional regulator [Klebsiella]	10	yes	yes	yes	yes	yes	yes	yes	yes	yes	yes	core
cl01866	WP_008804934.1 MULTISPECIES: LysR family transcriptional regulator [Klebsiella]	10	yes	yes	yes	yes	yes	yes	yes	yes	yes	yes	core
cl01867	WP_002904491.1 MULTISPECIES: L-lactate dehydrogenase [Klebsiella]	10	yes	yes	yes	yes	yes	yes	yes	yes	yes	yes	core
cl01868	WP_002904407.1 MULTISPECIES: sugar transporter [Enterobacteriaceae]	10	yes	yes	yes	yes	yes	yes	yes	yes	yes	yes	core
cl01869	WP_002903719.1 MULTISPECIES: spermidine N1-acetyltransferase [Enterobacteriaceae]	10	yes	yes	yes	yes	yes	yes	yes	yes	yes	yes	core
cl01870	WP_004199830.1 MULTISPECIES: dimethyl sulfoxide reductase subunit A [Klebsiella]	10	yes	yes	yes	yes	yes	yes	yes	yes	yes	yes	core
cl01871	WP_032435368.1 putative selenium delivery protein YdfZ [Klebsiella pneumoniae]	10	yes	yes	yes	yes	yes	yes	yes	yes	yes	yes	core
cl01872	WP_002892003.1 MULTISPECIES: glucose PTS transporter subunit EIIB [Enterobacteriaceae]	10	yes	yes	yes	yes	yes	yes	yes	yes	yes	yes	core
cl01873	WP_004142688.1 MULTISPECIES: hypothetical protein [Enterobacteriaceae]	10	yes	yes	yes	yes	yes	yes	yes	yes	yes	yes	core
cl01874	WP_002891624.1 MULTISPECIES: helix-turn-helix domain-containing protein [Klebsiella]	10	yes	yes	yes	yes	yes	yes	yes	yes	yes	yes	core
cl01875	WP_002891460.1 MULTISPECIES: protein deglycase YajL [Enterobacteriaceae]	10	yes	yes	yes	yes	yes	yes	yes	yes	yes	yes	core
cl01876	WP_002890353.1 MULTISPECIES: LysR family transcriptional regulator [Enterobacteriaceae]	10	yes	yes	yes	yes	yes	yes	yes	yes	yes	yes	core
cl01877	WP_004183146.1 MULTISPECIES: DUF1615 domain-containing protein [Klebsiella]	10	yes	yes	yes	yes	yes	yes	yes	yes	yes	yes	core
cl01878	WP_004144609.1 isochorismatase family protein [Klebsiella pneumoniae]	10	yes	yes	yes	yes	yes	yes	yes	yes	yes	yes	core
cl01879	WP_002889847.1 MULTISPECIES: carbon starvation induced protein CsiD [Enterobacteriaceae]	10	yes	yes	yes	yes	yes	yes	yes	yes	yes	yes	core
cl01880	QEP91597.1 methionine ABC transporter permease MetI [Klebsiella pneumoniae]	10	yes	yes	yes	yes	yes	yes	yes	yes	yes	yes	core
cl01881	WP_002889443.1 MULTISPECIES: Rcs stress response system protein RcsF [Enterobacteriaceae]	10	yes	yes	yes	yes	yes	yes	yes	yes	yes	yes	core
cl01882	WP_032434196.1 vitamin B12 ABC transporter substrate-binding protein BtuF [Klebsiella pneumoniae]	10	yes	yes	yes	yes	yes	yes	yes	yes	yes	yes	core
cl01883	WP_002888373.1 MULTISPECIES: DedA family protein [Enterobacteriaceae]	10	yes	yes	yes	yes	yes	yes	yes	yes	yes	yes	core
cl01884	AFQ67475.1 Malate Na(+) symporter [Klebsiella pneumoniae subsp. pneumoniae 1084]	10	yes	yes	yes	yes	yes	yes	yes	yes	yes	yes	core
cl01885	WP_004152015.1 MULTISPECIES: helix-turn-helix transcriptional regulator [Enterobacterales]	10	yes	yes	yes	yes	yes	yes	yes	yes	yes	yes	core
cl01886	WP_085898672.1 N-acetylmuramoyl-L-alanine amidase AmiB [Klebsiella pneumoniae]	10	yes	yes	yes	yes	yes	yes	yes	yes	yes	yes	core
cl01887	WP_002884743.1 MULTISPECIES: maltose/maltodextrin ABC transporter ATP-binding protein MalK [Enterobacteriaceae]	10	yes	yes	yes	yes	yes	yes	yes	yes	yes	yes	core
cl01888	WP_002884357.1 MULTISPECIES: phosphoribosylamine--glycine ligase [Enterobacteriaceae]	10	yes	yes	yes	yes	yes	yes	yes	yes	yes	yes	core
cl01889	WP_016947362.1 primosomal protein N' [Klebsiella pneumoniae]	10	yes	yes	yes	yes	yes	yes	yes	yes	yes	yes	core
cl01890	WP_002882891.1 MULTISPECIES: HTH-type transcriptional activator RhaR [Enterobacteriaceae]	10	yes	yes	yes	yes	yes	yes	yes	yes	yes	yes	core
cl01891	WP_004150305.1 MULTISPECIES: carbohydrate porin [Enterobacteriaceae]	10	yes	yes	yes	yes	yes	yes	yes	yes	yes	yes	core
cl01892	WP_020804210.1 multidrug effflux MFS transporter [Klebsiella pneumoniae]	10	yes	yes	yes	yes	yes	yes	yes	yes	yes	yes	core
cl01893	WP_032434519.1 putative lipopolysaccharide heptosyltransferase III [Klebsiella pneumoniae]	10	yes	yes	yes	yes	yes	yes	yes	yes	yes	yes	core
cl01894	WP_032434532.1 acyltransferase [Klebsiella pneumoniae]	10	yes	yes	yes	yes	yes	yes	yes	yes	yes	yes	core
cl01895	WP_032434556.1 MFS transporter [Klebsiella pneumoniae]	10	yes	yes	yes	yes	yes	yes	yes	yes	yes	yes	core
cl01896	WP_004181476.1 MULTISPECIES: PLP-dependent aminotransferase family protein [Klebsiella]	10	yes	yes	yes	yes	yes	yes	yes	yes	yes	yes	core
cl01897	WP_002916620.1 MULTISPECIES: YggL family protein [Enterobacteriaceae]	10	yes	yes	yes	yes	yes	yes	yes	yes	yes	yes	core
cl01898	WP_101970143.1 peptidoglycan DD-metalloendopeptidase family protein [Klebsiella pneumoniae]	10	yes	yes	yes	yes	yes	yes	yes	yes	yes	yes	core
cl01899	WP_004149643.1 MULTISPECIES: ABC transporter ATP-binding protein [Klebsiella]	10	yes	yes	yes	yes	yes	yes	yes	yes	yes	yes	core
cl01900	WP_032434651.1 cupin domain-containing protein [Klebsiella pneumoniae]	10	yes	yes	yes	yes	yes	yes	yes	yes	yes	yes	core
cl01901	WP_002914817.1 MULTISPECIES: DNA-binding transcriptional repressor [Klebsiella]	10	yes	yes	yes	yes	yes	yes	yes	yes	yes	yes	core
cl01902	WP_004174835.1 MULTISPECIES: co-chaperone HscB [Enterobacteriaceae]	10	yes	yes	yes	yes	yes	yes	yes	yes	yes	yes	core
cl01903	WP_002913630.1 MULTISPECIES: RpoE-regulated lipoprotein [Enterobacterales]	10	yes	yes	yes	yes	yes	yes	yes	yes	yes	yes	core
cl01904	WP_002913421.1 MULTISPECIES: Nramp family divalent metal transporter [Enterobacteriaceae]	10	yes	yes	yes	yes	yes	yes	yes	yes	yes	yes	core
cl01905	WP_002913374.1 MULTISPECIES: LytTR family DNA-binding domain-containing protein [Enterobacteriaceae]	10	yes	yes	yes	yes	yes	yes	yes	yes	yes	yes	core
cl01906	WP_023287854.1 DeoR/GlpR family DNA-binding transcription regulator [Klebsiella pneumoniae]	10	yes	yes	yes	yes	yes	yes	yes	yes	yes	yes	core
cl01907	WP_004149095.1 MULTISPECIES: multidrug resistance outer membrane protein MdtQ [Klebsiella]	10	yes	yes	yes	yes	yes	yes	yes	yes	yes	yes	core
cl01908	WP_004175219.1 MULTISPECIES: DNA-3-methyladenine glycosylase 2 [Klebsiella]	10	yes	yes	yes	yes	yes	yes	yes	yes	yes	yes	core
cl01909	#N/A	10	yes	yes	yes	yes	yes	yes	yes	yes	yes	yes	core
cl01910	WP_032435106.1 efflux RND transporter permease subunit [Klebsiella pneumoniae]	10	yes	yes	yes	yes	yes	yes	yes	yes	yes	yes	core
cl01911	WP_002908439.1 MULTISPECIES: ABC transporter ATP-binding protein [Enterobacteriaceae]	10	yes	yes	yes	yes	yes	yes	yes	yes	yes	yes	core
cl01912	WP_002907760.1 MULTISPECIES: aldo/keto reductase family oxidoreductase [Enterobacteriaceae]	10	yes	yes	yes	yes	yes	yes	yes	yes	yes	yes	core
cl01913	WP_004143834.1 MULTISPECIES: DUF1656 domain-containing protein [Enterobacteriaceae]	10	yes	yes	yes	yes	yes	yes	yes	yes	yes	yes	core
cl01914	WP_004180143.1 MULTISPECIES: DUF2474 domain-containing protein [Enterobacterales]	10	yes	yes	yes	yes	yes	yes	yes	yes	yes	yes	core
cl01915	WP_032435224.1 ring-hydroxylating dioxygenase ferredoxin reductase family protein [Klebsiella pneumoniae]	10	yes	yes	yes	yes	yes	yes	yes	yes	yes	yes	core
cl01916	WP_002903384.1 MULTISPECIES: DUF1471 family protein YdgH [Enterobacteriaceae]	10	yes	yes	yes	yes	yes	yes	yes	yes	yes	yes	core
cl01917	WP_004183892.1 MULTISPECIES: amino acid permease [Klebsiella]	10	yes	yes	yes	yes	yes	yes	yes	yes	yes	yes	core
cl01918	WP_032435383.1 aromatic alcohol reductase [Klebsiella pneumoniae]	10	yes	yes	yes	yes	yes	yes	yes	yes	yes	yes	core
cl01919	WP_004176413.1 MULTISPECIES: DUF1471 domain-containing protein [Klebsiella]	10	yes	yes	yes	yes	yes	yes	yes	yes	yes	yes	core
cl01920	WP_002901900.1 MULTISPECIES: M20 family metallopeptidase [Enterobacteriaceae]	10	yes	yes	yes	yes	yes	yes	yes	yes	yes	yes	core
cl01921	WP_004142979.1 MULTISPECIES: NfeD family protein [Enterobacteriaceae]	10	yes	yes	yes	yes	yes	yes	yes	yes	yes	yes	core
cl01922	WP_004177234.1 MULTISPECIES: mechanosensitive channel MscK [Enterobacteriaceae]	10	yes	yes	yes	yes	yes	yes	yes	yes	yes	yes	core
cl01923	WP_004147352.1 MULTISPECIES: hypothetical protein [Klebsiella]	10	yes	yes	yes	yes	yes	yes	yes	yes	yes	yes	core
cl01924	WP_002891866.1 MULTISPECIES: SgrR family transcriptional regulator [Enterobacterales]	10	yes	yes	yes	yes	yes	yes	yes	yes	yes	yes	core
cl01925	WP_032435574.1 FAD-dependent oxidoreductase [Klebsiella pneumoniae]	10	yes	yes	yes	yes	yes	yes	yes	yes	yes	yes	core
cl01926	WP_002890210.1 MULTISPECIES: YaiY family protein [Enterobacteriaceae]	10	yes	yes	yes	yes	yes	yes	yes	yes	yes	yes	core
cl01927	WP_002890053.1 MULTISPECIES: common pilus major fimbrillin subunit EcpA [Gammaproteobacteria]	10	yes	yes	yes	yes	yes	yes	yes	yes	yes	yes	core
cl01928	WP_009309280.1 MULTISPECIES: tRNA lysidine(34) synthetase TilS [Klebsiella]	10	yes	yes	yes	yes	yes	yes	yes	yes	yes	yes	core
cl01929	WP_004213441.1 MULTISPECIES: A24 family peptidase [Klebsiella]	10	yes	yes	yes	yes	yes	yes	yes	yes	yes	yes	core
cl01930	WP_004177389.1 MULTISPECIES: RNA 2',3'-cyclic phosphodiesterase [Klebsiella]	10	yes	yes	yes	yes	yes	yes	yes	yes	yes	yes	core
cl01931	WP_032434226.1 thiamine/thiamine pyrophosphate ABC transporter permease ThiP [Klebsiella pneumoniae]	10	yes	yes	yes	yes	yes	yes	yes	yes	yes	yes	core
cl01932	WP_004178392.1 MULTISPECIES: TIM barrel protein [Enterobacteriaceae]	10	yes	yes	yes	yes	yes	yes	yes	yes	yes	yes	core
cl01933	#N/A	10	yes	yes	yes	yes	yes	yes	yes	yes	yes	yes	core
cl01934	WP_004186571.1 MULTISPECIES: plasmid stabilization protein [Klebsiella]	10	yes	yes	yes	yes	yes	yes	yes	yes	yes	yes	core
cl01935	WP_002885155.1 MULTISPECIES: nucleotidyl transferase AbiEii/AbiGii toxin family protein [Klebsiella]	10	yes	yes	yes	yes	yes	yes	yes	yes	yes	yes	core
cl01936	WP_048292351.1 Na/Pi cotransporter family protein [Klebsiella pneumoniae]	10	yes	yes	yes	yes	yes	yes	yes	yes	yes	yes	core
cl01937	WP_002884331.1 MULTISPECIES: YjaG family protein [Enterobacteriaceae]	10	yes	yes	yes	yes	yes	yes	yes	yes	yes	yes	core
cl01938	WP_029602890.1 MULTISPECIES: thiamine phosphate synthase [Klebsiella]	10	yes	yes	yes	yes	yes	yes	yes	yes	yes	yes	core
cl01939	WP_002884036.1 MULTISPECIES: 50S ribosomal protein L1 [Enterobacteriaceae]	10	yes	yes	yes	yes	yes	yes	yes	yes	yes	yes	core
cl01940	WP_002883422.1 MULTISPECIES: SCP2 domain-containing protein [Bacteria]	10	yes	yes	yes	yes	yes	yes	yes	yes	yes	yes	core
cl01941	WP_004186366.1 MULTISPECIES: lipopolysaccharide N-acetylmannosaminouronosyltransferase [Klebsiella]	10	yes	yes	yes	yes	yes	yes	yes	yes	yes	yes	core
cl01942	WP_002882870.1 MULTISPECIES: L-rhamnose mutarotase [Enterobacteriaceae]	10	yes	yes	yes	yes	yes	yes	yes	yes	yes	yes	core
cl01943	AGT26683.1 coproporphyrinogen III oxidase [Klebsiella pneumoniae JM45]	10	yes	yes	yes	yes	yes	yes	yes	yes	yes	yes	core
cl01944	WP_004150336.1 MULTISPECIES: acyltransferase [Enterobacteriaceae]	10	yes	yes	yes	yes	yes	yes	yes	yes	yes	yes	core
cl01945	WP_002923292.1 MULTISPECIES: type I toxin-antitoxin system toxin TisB [Klebsiella]	10	yes	yes	yes	yes	yes	yes	yes	yes	yes	yes	core
cl01946	WP_004181557.1 MULTISPECIES: NUDIX hydrolase [Klebsiella]	10	yes	yes	yes	yes	yes	yes	yes	yes	yes	yes	core
cl01947	WP_023280662.1 MBL fold metallo-hydrolase [Klebsiella pneumoniae]	10	yes	yes	yes	yes	yes	yes	yes	yes	yes	yes	core
cl01948	WP_002920863.1 MULTISPECIES: 4-amino-4-deoxy-L-arabinose-phosphoundecaprenol flippase subunit ArnF [Enterobacteriaceae]	10	yes	yes	yes	yes	yes	yes	yes	yes	yes	yes	core
cl01949	WP_032434564.1 glycogen debranching protein GlgX [Klebsiella pneumoniae]	10	yes	yes	yes	yes	yes	yes	yes	yes	yes	yes	core
cl01950	WP_002920329.1 MULTISPECIES: Hsp33 family molecular chaperone HslO [Enterobacteriaceae]	10	yes	yes	yes	yes	yes	yes	yes	yes	yes	yes	core
cl01951	WP_002920158.1 MULTISPECIES: OsmC family protein [Enterobacteriaceae]	10	yes	yes	yes	yes	yes	yes	yes	yes	yes	yes	core
cl01952	CDL62514.1 Ribosomal RNA small subunit methyltransferase B [Klebsiella pneumoniae IS39]	10	yes	yes	yes	yes	yes	yes	yes	yes	yes	yes	core
cl01953	WP_009308563.1 MULTISPECIES: SLBB domain-containing protein [Klebsiella]	10	yes	yes	yes	yes	yes	yes	yes	yes	yes	yes	core
cl01954	WP_023282947.1 23S rRNA (uracil(1939)-C(5))-methyltransferase RlmD [Klebsiella pneumoniae]	10	yes	yes	yes	yes	yes	yes	yes	yes	yes	yes	core
cl01955	WP_004185423.1 MULTISPECIES: tRNA pseudouridine(13) synthase TruD [Enterobacteriaceae]	10	yes	yes	yes	yes	yes	yes	yes	yes	yes	yes	core
cl01956	WP_002914281.1 MULTISPECIES: lipid A hydroxylase LpxO [Enterobacteriaceae]	10	yes	yes	yes	yes	yes	yes	yes	yes	yes	yes	core
cl01957	WP_002914116.1 MULTISPECIES: diguanylate cyclase DgcN [Enterobacteriaceae]	10	yes	yes	yes	yes	yes	yes	yes	yes	yes	yes	core
cl01958	WP_002914092.1 MULTISPECIES: tRNA-uridine aminocarboxypropyltransferase [Enterobacteriaceae]	10	yes	yes	yes	yes	yes	yes	yes	yes	yes	yes	core
cl01959	WP_002913764.1 MULTISPECIES: ArsC family reductase [Enterobacteriaceae]	10	yes	yes	yes	yes	yes	yes	yes	yes	yes	yes	core
cl01960	WP_004174991.1 MULTISPECIES: phosphodiesterase [Klebsiella]	10	yes	yes	yes	yes	yes	yes	yes	yes	yes	yes	core
cl01961	WP_004149131.1 MULTISPECIES: ABC transporter permease subunit [Klebsiella]	10	yes	yes	yes	yes	yes	yes	yes	yes	yes	yes	core
cl01962	WP_002912869.1 MULTISPECIES: cytidine deaminase [Enterobacteriaceae]	10	yes	yes	yes	yes	yes	yes	yes	yes	yes	yes	core
cl01963	WP_004175078.1 MULTISPECIES: CidA/LrgA family protein [Enterobacteriaceae]	10	yes	yes	yes	yes	yes	yes	yes	yes	yes	yes	core
cl01964	WP_002912707.1 MULTISPECIES: bifunctional hydroxymethylpyrimidine kinase/phosphomethylpyrimidine kinase [Enterobacterales]	10	yes	yes	yes	yes	yes	yes	yes	yes	yes	yes	core
cl01965	WP_004198803.1 MULTISPECIES: MdtA/MuxA family multidrug efflux RND transporter periplasmic adaptor subunit [Klebsiella]	10	yes	yes	yes	yes	yes	yes	yes	yes	yes	yes	core
cl01966	WP_023287796.1 MULTISPECIES: L,D-transpeptidase [Klebsiella]	10	yes	yes	yes	yes	yes	yes	yes	yes	yes	yes	core
cl01967	WP_004151461.1 MULTISPECIES: cell division protein DrpB [Gammaproteobacteria]	10	yes	yes	yes	yes	yes	yes	yes	yes	yes	yes	core
cl01968	WP_002911499.1 MULTISPECIES: MFS transporter [Klebsiella]	10	yes	yes	yes	yes	yes	yes	yes	yes	yes	yes	core
cl01969	WP_002908876.1 MULTISPECIES: Fe-S cluster assembly ATPase SufC [Enterobacteriaceae]	10	yes	yes	yes	yes	yes	yes	yes	yes	yes	yes	core
cl01970	WP_002908844.1 MULTISPECIES: TetR family transcriptional regulator [Enterobacterales]	10	yes	yes	yes	yes	yes	yes	yes	yes	yes	yes	core
cl01971	WP_023287732.1 MULTISPECIES: VOC family protein [Klebsiella]	10	yes	yes	yes	yes	yes	yes	yes	yes	yes	yes	core
cl01972	WP_002907730.1 MULTISPECIES: electron transport complex subunit RsxD [Enterobacteriaceae]	10	yes	yes	yes	yes	yes	yes	yes	yes	yes	yes	core
cl01973	WP_002907549.1 MULTISPECIES: VOC family protein [Enterobacteriaceae]	10	yes	yes	yes	yes	yes	yes	yes	yes	yes	yes	core
cl01974	WP_004189768.1 MULTISPECIES: cytochrome ubiquinol oxidase subunit I [Klebsiella]	10	yes	yes	yes	yes	yes	yes	yes	yes	yes	yes	core
cl01975	WP_020802144.1 GNAT family N-acetyltransferase [Klebsiella pneumoniae]	10	yes	yes	yes	yes	yes	yes	yes	yes	yes	yes	core
cl01976	WP_002906218.1 MULTISPECIES: inorganic diphosphatase [Klebsiella]	10	yes	yes	yes	yes	yes	yes	yes	yes	yes	yes	core
cl01977	WP_004148352.1 MULTISPECIES: sensor domain-containing diguanylate cyclase [Enterobacteriaceae]	10	yes	yes	yes	yes	yes	yes	yes	yes	yes	yes	core
cl01978	WP_002903234.1 MULTISPECIES: selenium metabolism membrane protein YedE/FdhT [Klebsiella]	10	yes	yes	yes	yes	yes	yes	yes	yes	yes	yes	core
cl01979	WP_115698690.1 HlyD family secretion protein [Klebsiella pneumoniae]	10	yes	yes	yes	yes	yes	yes	yes	yes	yes	yes	core
cl01980	WP_004190389.1 phenylacetic acid degradation operon negative regulatory protein PaaX [Klebsiella pneumoniae]	10	yes	yes	yes	yes	yes	yes	yes	yes	yes	yes	core
cl01981	WP_002902769.1 MULTISPECIES: phenylacetate-CoA oxygenase subunit PaaC [Enterobacteriaceae]	10	yes	yes	yes	yes	yes	yes	yes	yes	yes	yes	core
cl01982	WP_002902519.1 MULTISPECIES: YnbE family lipoprotein [Enterobacterales]	10	yes	yes	yes	yes	yes	yes	yes	yes	yes	yes	core
cl01983	WP_032435380.1 NADP-dependent oxidoreductase [Klebsiella pneumoniae]	10	yes	yes	yes	yes	yes	yes	yes	yes	yes	yes	core
cl01984	WP_004191899.1 MULTISPECIES: 2,5-didehydrogluconate reductase DkgB [Klebsiella]	10	yes	yes	yes	yes	yes	yes	yes	yes	yes	yes	core
cl01985	WP_002889282.1 MULTISPECIES: 5'-methylthioadenosine/S-adenosylhomocysteine nucleosidase [Enterobacteriaceae]	10	yes	yes	yes	yes	yes	yes	yes	yes	yes	yes	core
cl01986	WP_032414529.1 type II secretion system minor pseudopilin GspH [Klebsiella pneumoniae]	10	yes	yes	yes	yes	yes	yes	yes	yes	yes	yes	core
cl01987	ABR75603.1 poly(A) polymerase I [Klebsiella pneumoniae subsp. pneumoniae MGH 78578]	10	yes	yes	yes	yes	yes	yes	yes	yes	yes	yes	core
cl01988	WP_004147109.1 polysaccharide deacetylase family protein [Klebsiella pneumoniae]	10	yes	yes	yes	yes	yes	yes	yes	yes	yes	yes	core
cl01989	WP_002888739.1 MULTISPECIES: adenosylmethionine decarboxylase [Enterobacteriaceae]	10	yes	yes	yes	yes	yes	yes	yes	yes	yes	yes	core
cl01990	WP_002888481.1 MULTISPECIES: 3-isopropylmalate dehydratase small subunit [Gammaproteobacteria]	10	yes	yes	yes	yes	yes	yes	yes	yes	yes	yes	core
cl01991	WP_032434222.1 FAD-dependent oxidoreductase [Klebsiella pneumoniae]	10	yes	yes	yes	yes	yes	yes	yes	yes	yes	yes	core
cl01992	WP_002888455.1 MULTISPECIES: LysR family transcriptional regulator [Enterobacteriaceae]	10	yes	yes	yes	yes	yes	yes	yes	yes	yes	yes	core
cl01993	WP_004192466.1 MULTISPECIES: esterase [Klebsiella]	10	yes	yes	yes	yes	yes	yes	yes	yes	yes	yes	core
cl01994	WP_004178330.1 MULTISPECIES: glutamate/gamma-aminobutyrate family transporter YjeM [Enterobacteriaceae]	10	yes	yes	yes	yes	yes	yes	yes	yes	yes	yes	core
cl01995	WP_032434498.1 Sec-independent protein translocase protein TatB [Klebsiella pneumoniae]	10	yes	yes	yes	yes	yes	yes	yes	yes	yes	yes	core
cl01996	#N/A	10	yes	yes	yes	yes	yes	yes	yes	yes	yes	yes	core
cl01997	WP_002882914.1 MULTISPECIES: 1,4-dihydroxy-2-naphthoate polyprenyltransferase [Enterobacteriaceae]	10	yes	yes	yes	yes	yes	yes	yes	yes	yes	yes	core
cl01998	WP_048333504.1 sugar ABC transporter ATP-binding protein [Klebsiella pneumoniae]	10	yes	yes	yes	yes	yes	yes	yes	yes	yes	yes	core
cl01999	WP_096833938.1 MULTISPECIES: Der GTPase-activating protein YihI [Klebsiella]	10	yes	yes	yes	yes	yes	yes	yes	yes	yes	yes	core
[truncated: 6,520 more rows]
