# Supplementary material for: Multi-omics investigation reveals unique markers in Klebsiella pneumoniae compared to closely related species
Source: Front Microbiol. 2025 Aug 20;16:1657680. doi: 10.3389/fmicb.2025.1657680 (PMC12405260; doi:10.3389/fmicb.2025.1657680)
Supplement: Supplementary file 4 [file Supplementary_file_4.xlsx]

## Sheet: Key
This sheet contains information on the structure of Supplementary table 5
1. Table description:
Supplementary table 5: Accession numbers and Kleborate results for the 6,740 genomes. The table includes accession numbers and the Kleborate output for all the genomes included in the homologous clustering and in the pangenome. The column “Pangenome/Transcriptome/Proteome” indicates whether a strain/genome was included in the pangenome, transcriptome and proteome approach (“yes”) or in the homolo…
2. column structure
Column	content	Description
A	Accession number	-
B	Pangenome/Transcriptome/Proteome	Shows wether the genome included in pangenome, transcriptome and proteome analysis ("yes") or in homologous clustering only ("no")
C	Strain name	If included in further omics analysis.
D	Accession number for Nanopore MinION data	Strains included in further omics analysis were hybrid sequenced.
E-DI	Kleborate v. 2.2.3 output	-
K	MLST (multi locus seqeunce type)	from Kleborate
L	Virulence score	Virulence score: 0: negative for all of yersiniabactin (ybt), colibactin (clb), aerobactin (iuc) 1: yersiniabactin only 2: yersiniabactin and colibactin (or colibactin only) 3: aerobactin (without yersiniabactin or colibactin) 4: aerobactin with yersiniabactin (without colibactin) 5: yersiniabactin, colibactin and aerobactin
M	Resistance score:	Resistance score: 0: no ESBL, no carbapenemase (regardless of colistin resistance) 1: ESBL, no carbapenemase (regardless of colistin resistance) 2: Carbapenemase without colistin resistance (regardless of ESBL genes or OmpK mutations) 3: Carbapenemase with colistin resistance (regardless of ESBL genes or OmpK mutations)

## Sheet: SupplementaryTable5
Accession number	Pangenome/ Transcriptome/ Proteome	Strain name	Accession number for MinION data	species	species_match	contig_count	N50	largest_contig	total_size	ambiguous_bases	QC_warnings	ST	virulence_score	resistance_score	num_resistance_classes	num_resistance_genes	Yersiniabactin	YbST	Colibactin	CbST	Aerobactin	AbST	Salmochelin	SmST	RmpADC	RmST	rmpA2	wzi	K_locus	K_type	K_locus_problems	K_locus_confidence	K_locus_identity	K_locus_missing_genes	O_locus	O_type	O_locus_problems	O_locus_confidence	O_locus_identity	O_locus_missing_genes	AGly_acquired	Col_acquired	Fcyn_acquired	Flq_acquired	Gly_acquired	MLS_acquired	Phe_acquired	Rif_acquired	Sul_acquired
ERR13232685	yes	PBIO3543	ERR13232676	Klebsiella variicola subsp. variicola	strong	7	5668060	5668060	6002803	no	-	ST347	0	2	2	4	-	0	-	0	-	0	-	0	-	0	-	wzi553	KL51	K51	-*	High	0.9654	KL51_14_wcoZ	O5	O5	none	Very high	0.9955		aadA*;sat-2;sat-2	-	-	-	-	-	-	-	-
ERR13232686	yes	PBIO3544	ERR13232677	Klebsiella variicola subsp. variicola	strong	4	5556935	5556935	5917904	no	-	ST906	0	3	2	1	-	0	-	0	-	0	-	0	-	0	-	wzi508	KL10	K10	none	Very high	0.9634		O5	O5	none	Very high	0.9959		-	-	-	-	-	-	-	-	-
ERR13232687	yes	PBIO3546	ERR13232678	Klebsiella pneumoniae	strong	3	5434828	5434828	5502941	no	-	ST15	1	2	2	1	ybt 10; ICEKp4	28	-	0	-	0	-	0	-	0	-	wzi24	KL24	K24	none	Perfect	1		O1/O2v1	O1	none	Very high	0.9852		-	-	-	-	-	-	-	-	-
ERR13232688	yes	PBIO3547	ERR13232679	Klebsiella pneumoniae	strong	6	5374294	5374294	5783615	no	-	ST15	0	1	8	12	-	0	-	0	-	0	-	0	-	0	-	wzi552	KL186	unknown (KL186)	none	Very high	0.9998		O1/O2v1	O1	-+*	Good	0.722	O1/O2v1_03_wbbM,O1/O2v1_05_wbbN,O1/O2v1_07_kfoC	aac(3)-IIa.v1^;aac(6')-Ib-cr.v2;strA.v1^;strB.v1	-	-	qnrB1.v2^	-	-	CatB4.v1	-	sul2
ERR13232689	yes	PBIO3553	ERR13232680	Klebsiella pneumoniae	strong	8	5354873	5354873	5771019	no	-	ST147	0	2	8	12	-	0	-	0	-	0	-	0	-	0	-	wzi64	KL64	K64	none	Perfect	1		O1/O2v1	O2a	none	Very high	0.9864		aac(3)-IIa.v1^;aac(6')-Ib-cr.v2;strA.v1^;strB.v1	-	-	qnrB1.v2^	-	-	CatB4.v1	-	sul2
ERR13232690	yes	PBIO3554	ERR13232681	Klebsiella pneumoniae	strong	8	5315858	5315858	5792220	no	-	ST147	1	3	11	29	ybt 10; ICEKp4	384	-	0	-	0	-	0	-	0	-	wzi64	KL64	K64	none	Perfect	1		O1/O2v1	O2a	none	Very high	0.9864		aac(3)-IId^;aac(3)-IIe*?;aac(6')-Ib-cr.v2;aac(6')-Ib-cr.v2;aph3-Ia.v1^;strA.v1;strA.v1;strA.v1^;strA.v1^;strB.v1;strB.v1;strB.v1;strB.v1	-	-	qnrB1.v2^	-	ermB.v1*	CatB4.v1;CatB4.v1	-	sul2;sul2
ERR13232691	yes	PBIO3556	ERR13232682	Klebsiella pneumoniae	strong	4	5395061	5395061	5687719	no	-	ST258	0	2	8	18	-	0	-	0	-	0	-	0	-	0	-	wzi83	KL23	K23	none	Very high	0.9988		O1/O2v2	O2afg	none	Very high	0.9847		aac(3)-IV;aac(6')-Ib'.v1;aac(6')-Ib'.v1;aadA2;aadA2;aadA2;aadA^;aph(4)-Ia;aph3-Ia.v1^	-	-	-	-	mphA	catA1^;cmlA1*	-	sul1;sul1;sul3
ERR13232692	yes	PBIO3557	ERR13232683	Klebsiella pneumoniae	strong	3	5614208	5614208	5671429	no	-	ST258	0	2	9	10	-	0	-	0	-	0	-	0	-	0	-	wzi29	KL106	unknown (KL106)	?	Good	0.9998		O1/O2v2	O2afg	none	Very high	0.9848		aac(6')-Ib'.v1;aadA2^;aph3-Ia.v1^	-	-	-	-	mphA	catA1^	-	sul1
ERR13232693	yes	PBIO3559	ERR13232684	Klebsiella pneumoniae	strong	4	5291003	5291003	5704207	no	-	ST307	0	2	7	9	-	0	-	0	-	0	-	0	-	0	-	wzi173	KL102	unknown (KL102)	none	Very high	0.9927		O1/O2v2	O2afg	none	Very high	0.9845		aac(3)-IIa.v1^;strA.v1^;strB.v1	-	-	qnrB1.v2^	-	-	-	-	sul2
ERR4422296	yes	PBIO1953	ERR4422314	Klebsiella pneumoniae	strong	6	5452213	5452213	6085864	no	-	ST307	4	2	8	18	ybt 10; ICEKp4	384	-	0	iuc 1	63-1LV	-	0	rmp 1; KpVP-1	147	rmpA2_6*-47%	-	KL102	unknown (KL102)	none	Very high	0.9927		O1/O2v2	O2afg	none	Very high	0.9845		aac(3)-IIa.v1^;aph(3')-VI;aph3-Ia.v1^;armA;strA.v1^;strB.v1	-	-	qnrS1	-	mphA?;mphE.v2;msrE	-	-	sul1;sul2;sul2
ERR1761462	no			Klebsiella pneumoniae	strong	137	144352	492146	5713642	no	-	ST258	1	2	9	10	ybt 13; ICEKp2	299	-	0	-	0	-	0	-	0	-	wzi29	KL106	unknown (KL106)	?	Good	0.9995		O1/O2v2	O2afg	none	Very high	0.9845		aac(6')-Ib'.v1;aadA2^;aph3-Ia.v1^	-	-	-	-	mphA	catA1^	-	sul1
ERR1761464	no			Klebsiella pneumoniae	strong	166	192798	708868	5919776	no	-	ST147	0	2	7	9	-	0	-	0	-	0	-	0	-	0	-	wzi64	KL64	K64	?-	Good	0.9998	KL64_02_cpsACP,KL64_16_wcaJ	O1/O2v1	O2a	none	Very high	0.9864		aadA1.v1^;aadA16*;aph(3')-Ia	-	-	-	-	-	-	arr-3	sul1
ERR1761465	no			Klebsiella pneumoniae	strong	274	117630	246554	5783615	no	-	ST147	0	2	3	2	-	0	-	0	-	0	-	0	-	0	-	-	KL64	K64	?-	Good	0.9999	KL64_03_wzi,KL64_12_wcoT	O1/O2v1	O2a	none	Very high	0.9862		-	-	-	-	-	-	-	-	-
ERR1761467	no			Klebsiella pneumoniae	strong	166	142563	441160	5750083	no	-	ST101	1	2	6	6	ybt 9; ICEKp3 (truncated)	183-3LV	-	0	-	0	-	0	-	0	-	wzi137	KL17	K17	-	Good	0.9982	KL17_01_galF,KL17_02_cpsACP	O1/O2v1	O1	?-	Good	0.9798	O1/O2v1_04_glf	aac(3)-Ia*;aadA	-	-	-	-	-	-	-	sul1*
ERR1761469	no			Klebsiella pneumoniae	strong	137	127713	389743	5724190	no	-	ST258	1	2	6	7	ybt 13; ICEKp2	299-1LV	-	0	-	0	-	0	-	0	-	wzi29	KL106	unknown (KL106)	?	Good	0.9996		O1/O2v2	O2afg	none	Very high	0.9848		aac(6')-Ib'.v1;aadA2^;aph3-Ia.v1^	-	-	-	-	mphA	-	-	sul1
ERR1761470	no			Klebsiella pneumoniae	strong	147	197896	475423	5568312	no	-	ST258	0	2	8	9	-	0	-	0	-	0	-	0	-	0	-	wzi29	KL106	unknown (KL106)	?-	Good	0.9976	KL106_12,KL106_17	O1/O2v2	O2afg	none	Very high	0.9848		aac(6')-Ib'.v1;aadA2^;aph3-Ia.v1^	-	-	-	-	mphA	catA1^	-	-
ERR1761471	no			Klebsiella pneumoniae	strong	128	203931	492431	5667888	no	-	ST258	1	2	8	9	ybt 13; ICEKp2	299	-	0	-	0	-	0	-	0	-	wzi29	KL106	unknown (KL106)	?	Good	0.9997		O1/O2v2	O2afg	none	Very high	0.9848		aac(6')-Ib'.v1;aadA2^;aph3-Ia.v1^	-	-	-	-	mphA	catA1^	-	sul1
ERR1761472	no			Klebsiella pneumoniae	strong	166	177845	786776	6226067	no	-	ST258	0	3	8	8	-	0	-	0	-	0	-	0	-	0	-	wzi29	KL106	unknown (KL106)	?-	Good	0.9994	KL106_15_rfbp	O1/O2v2	O2afg	?	Good	0.9848		aac(6')-Ib'.v1;aadA2^;aph3-Ia.v1^	-	-	-	-	mphA	catA1^	-	sul1
ERR1761473	no			Klebsiella pneumoniae	strong	152	155431	805201	5666969	no	-	ST258	0	2	8	9	-	0	-	0	-	0	-	0	-	0	-	wzi29	KL106	unknown (KL106)	?	Good	0.9997		O1/O2v2	O2afg	none	Very high	0.9848		aac(6')-Ib'.v1;aadA2^;aph3-Ia.v1^	-	-	-	-	mphA	catA1^	-	sul1
ERR1761474	no			Klebsiella pneumoniae	strong	189	170582	422810	6044460	no	-	ST258	0	2	8	8	-	0	-	0	-	0	-	0	-	0	-	wzi29	KL106	unknown (KL106)	?	Good	0.9997		O1/O2v2	O2afg	none	Very high	0.9848		aadA2^;aph3-Ia.v1^	-	-	-	-	mphA	catA1^	-	sul1
ERR1761476	no			Klebsiella pneumoniae	strong	180	114425	282158	5670794	no	-	ST258	0	2	8	9	-	0	-	0	-	0	-	0	-	0	-	wzi154	KL107	unknown (KL107)	none	Very high	0.9999		O1/O2v2	O2afg	none	Very high	0.9835		aac(6')-Ib'.v1*;aadA2^;aph3-Ia.v1^	-	-	-	-	mphA	catA1^	-	sul1
ERR1761477	no			Klebsiella pneumoniae	strong	138	96040	282930	5441807	no	-	ST512	0	2	4	4	-	0	-	0	-	0	-	0	-	0	-	wzi154	KL107	unknown (KL107)	?	Good	0.9999		O1/O2v2	O2afg	?-	Good	0.9836	O1/O2v2_06_wbbO	aac(6')-Ib'.v1;aadA2	-	-	-	-	-	-	-	sul1
ERR1761478	no			Klebsiella pneumoniae	strong	183	149743	324398	5726327	no	-	ST512	0	2	8	9	-	0	-	0	-	0	-	0	-	0	-	wzi154	KL107	unknown (KL107)	none	Very high	1		O1/O2v2	O2afg	none	Very high	0.9837		aac(6')-Ib'.v1;aadA2^;aph3-Ia.v1^	-	-	-	-	mphA	catA1^	-	sul1
ERR1761479	no			Klebsiella pneumoniae	strong	168	196883	512578	5697495	no	-	ST258	0	2	8	10	-	0	-	0	-	0	-	0	-	0	-	wzi154	KL107	unknown (KL107)	none	Very high	1		O1/O2v2	O2afg	none	Very high	0.9838		aac(6')-Ib'.v1*;aac(6')-Ib'.v1*;aadA2;aph3-Ia.v1^	-	-	-	-	mphA	catA1^	-	sul1
ERR1761480	no			Klebsiella pneumoniae	strong	110	203931	544012	5590015	no	-	ST512	0	2	4	4	-	0	-	0	-	0	-	0	-	0	-	wzi154	KL107	unknown (KL107)	none	Very high	1		O1/O2v2	O2afg	none	Very high	0.9837		aac(6')-Ib'.v1;aadA2	-	-	-	-	-	-	-	sul1
ERR1761481	no			Klebsiella pneumoniae	strong	121	218460	541771	5645466	no	-	ST258	0	3	8	8	-	0	-	0	-	0	-	0	-	0	-	wzi154	KL107	unknown (KL107)	?	Good	1		O1/O2v2	O2afg	none	Very high	0.9838		aac(6')-Ib'.v1;aadA2;aph3-Ia.v1^	-	-	-	-	mphA	catA1^	-	sul1
ERR1761482	no			Klebsiella pneumoniae	strong	159	205118	409556	5696250	no	-	ST258	0	2	8	9	-	0	-	0	-	0	-	0	-	0	-	wzi154	KL107	unknown (KL107)	none	Very high	1		O1/O2v2	O2afg	none	Very high	0.9838		aac(6')-Ib'.v1*;aadA2^;aph3-Ia.v1^	-	-	-	-	mphA	catA1^	-	sul1
ERR1761483	no			Klebsiella pneumoniae	strong	216	173271	329027	5741780	no	-	ST512	0	3	9	9	-	0	-	0	-	0	-	0	-	0	-	wzi154	KL107	unknown (KL107)	none	Very high	1		O1/O2v2	O2afg	none	Very high	0.9837		aac(6')-Ib'.v1;aadA2;aph3-Ia.v1^	-	-	-	-	mphA	catA1^	-	sul1
ERR1761487	no			Klebsiella pneumoniae	strong	156	163105	565240	5565646	no	-	ST101	1	2	7	10	ybt 9; ICEKp3	183	-	0	-	0	-	0	-	0	-	wzi137	unknown (KL17)	unknown (K17)	?-	None	0.9999	KL17_07_wzy,KL17_08_wctR,KL17_09_wctS,KL17_10_wctT,KL17_11_wctU,KL17_12_wcaJ,KL17_13_wcmZ,KL17_14_wzx	O1/O2v1	O2a	none	Very high	0.9802		aac(3)-IIa.v1^;aac(6')-Ib-cr.v2*;aadA*	-	-	-	-	-	CatB4.v1	-	-
ERR1761489	no			Klebsiella pneumoniae	strong	122	215409	754485	5694122	no	-	ST147	0	2	5	5	-	0	-	0	-	0	-	0	-	0	-	wzi64	unknown (KL64)	unknown (K64)	?-	None	0.9998	KL64_06_wzc,KL64_07_wzx,KL64_10_wzy,KL64_11_wcoU,KL64_12_wcoT,KL64_13_wcsF,KL64_14_wcuK,KL64_16_wcaJ	O1/O2v1	O2a	none	Very high	0.9864		aac(6')-Ib-cr.v2	-	-	qnrB1.v2^	-	-	-	-	-
ERR1761491	no			Klebsiella pneumoniae	strong	196	157704	370748	5566664	no	-	ST101	1	2	8	11	ybt 9; ICEKp3	183	-	0	-	0	-	0	-	0	-	wzi137	unknown (KL17)	unknown (K17)	?-	None	0.9996	KL17_06_wzc,KL17_07_wzy,KL17_08_wctR,KL17_10_wctT,KL17_11_wctU,KL17_12_wcaJ,KL17_13_wcmZ,KL17_14_wzx	O1/O2v1	O2a	none	Very high	0.9803		aac(3)-IIa.v1^;aac(6')-Ib-cr.v2*;aadA*	-	-	-	-	-	CatB4.v1	-	-
ERR1761492	no			Klebsiella pneumoniae	strong	255	94404	453242	5843723	no	-	ST101	1	2	9	13	ybt 9; ICEKp3	183	-	0	-	0	-	0	-	0	-	wzi137	unknown (KL17)	unknown (K17)	?-	None	0.9996	KL17_06_wzc,KL17_07_wzy,KL17_08_wctR,KL17_09_wctS,KL17_11_wctU,KL17_12_wcaJ,KL17_13_wcmZ,KL17_14_wzx	O1/O2v1	O1	?-	Good	0.9802	O1/O2v1_01_wzm	aac(3)-IId^;aac(6')-Ib-cr.v2;aph3-Ia.v1^;strA.v1*;strB.v1*	-	-	-	-	-	CatB4.v1	-	sul2
ERR1761493	no			Klebsiella pneumoniae	strong	169	140500	374738	5590267	no	-	ST11	0	2	10	13	-	0	-	0	-	0	-	0	-	0	-	wzi177	unknown (KL50)	unknown (K50)	?-+	None	0.9021	KL50_05_wbaZ,KL50_06_wbaP,KL50_07_wcuU,KL50_08_wcuH,KL50_09_wzx	O3b	O3b	none	Very high	0.9905		aac(3)-IId^;aadA2^	-	-	-	-	mphA	CatB4.v1	-	sul1
ERR1761497	no			Klebsiella pneumoniae	strong	125	220576	645049	5831100	no	-	ST23	5	2	9	12	ybt 1; ICEKp10	46-1LV	clb 2	29	iuc 1	1-1LV	iro 1	2	rmp 1; KpVP-1 (incomplete),-	40-1LV,0	rmpA2_8*-0%	wzi1	KL1	K1	none	Very high	0.9999		O1/O2v2	O1	none	Very high	0.9911		aac(6')-Ib-cr.v2;strA.v1^;strB.v1	-	-	qnrB1.v2^	-	-	CatB4.v1	-	sul2
ERR1761498	no			Klebsiella pneumoniae	strong	156	172327	297125	5929991	no	-	ST147	1	2	8	11	ybt 16; ICEKp12	280	-	0	-	0	-	0	-	0	-	wzi64	unknown (KL64)	unknown (K64)	?-	None	0.9998	KL64_06_wzc,KL64_08_wcoV,KL64_09,KL64_10_wzy,KL64_11_wcoU,KL64_12_wcoT,KL64_13_wcsF,KL64_15_wbaZ	O1/O2v1	O2a	none	Very high	0.9864		aac(6')-Ib7*;strA.v1;strB.v1	-	-	-	-	-	floR.v2*	-	sul1;sul2
ERR1761500	no			Klebsiella pneumoniae	strong	423	135051	533503	5791575	no	-	ST101	1	2	4	3	ybt 9; ICEKp3	183	-	0	-	0	-	0	-	0	-	wzi137	unknown (KL17)	unknown (K17)	?-	None	0.9996	KL17_06_wzc,KL17_07_wzy,KL17_08_wctR,KL17_09_wctS,KL17_11_wctU,KL17_12_wcaJ,KL17_14_wzx	O1/O2v1	O1	none	Very high	0.9803		-	-	-	-	-	-	-	-	-
ERR1761501	no			Klebsiella pneumoniae	strong	404	134232	304713	5867299	no	-	ST101	1	2	8	11	ybt 9; ICEKp3	183	-	0	-	0	-	0	-	0	-	wzi137	unknown (KL17)	unknown (K17)	?-	None	0.9999	KL17_06_wzc,KL17_07_wzy,KL17_09_wctS,KL17_10_wctT,KL17_11_wctU,KL17_12_wcaJ,KL17_13_wcmZ,KL17_14_wzx	O1/O2v1	O1	none	Very high	0.9803		aac(3)-IIa.v1^;aac(6')-Ib-cr.v2*;aadA*	-	-	-	-	-	CatB4.v1	-	-
ERR1761502	no			Klebsiella pneumoniae	strong	116	350042	771490	5600240	no	-	ST101	1	2	9	14	ybt 9; ICEKp3	183-1LV	-	0	-	0	-	0	-	0	-	wzi137	KL17	K17	?-	Good	0.9987	KL17_07_wzy	O1/O2v1	O1	none	Very high	0.98		aac(3)-IIa.v1^;aac(6')-Ib'.v1;aadA2;aph(3')-VIb*;strA.v1	-	-	-	-	mphA	cmlA1*;floR.v1*	-	sul3
ERR1761503	no			Klebsiella pneumoniae	strong	148	155858	360293	5605650	no	-	ST147	1	2	7	7	ybt 16; ICEKp12	287	-	0	-	0	-	0	-	0	-	wzi12	unknown (KL112)	unknown (KL112)	?-	None	0.9902	KL112_08,KL112_09_wzy,KL112_10_wcaO,KL112_11_wcaN,KL112_13_wcuV,KL112_14_wzx	O1/O2v2	O2afg	none	Very high	0.9853		strA.v1^;strB.v1	-	-	-	-	-	-	-	sul2*
ERR1761506	no			Klebsiella pneumoniae	strong	198	173982	533677	5518235	no	-	ST101	1	2	8	7	ybt 9; ICEKp3	183	-	0	-	0	-	0	-	0	-	wzi137	unknown (KL17)	unknown (K17)	?-	None	0.9997	KL17_07_wzy,KL17_09_wctS,KL17_10_wctT,KL17_11_wctU,KL17_12_wcaJ,KL17_13_wcmZ,KL17_14_wzx	O1/O2v1	O1	?-	Good	0.9802	O1/O2v1_06_wbbO	aac(6')-Ib-cr.v2	-	-	-	-	-	CatB4.v1	-	-
ERR1761511	no			Klebsiella pneumoniae	strong	140	174041	621880	5586825	no	-	ST101	1	2	9	13	ybt 9; ICEKp3	183-1LV	-	0	-	0	-	0	-	0	-	wzi137	unknown (KL17)	unknown (K17)	?-	None	0.9998	KL17_07_wzy,KL17_11_wctU,KL17_12_wcaJ,KL17_13_wcmZ,KL17_14_wzx	O1/O2v1	O1	none	Very high	0.9803		aac(3)-IIa.v1^;aac(6')-Ib'.v1;aadA2;strA.v1	-	-	-	-	mphA	cmlA1*;floR.v1*	-	sul3
ERR1761514	no			Klebsiella pneumoniae	strong	138	222925	429763	5542937	no	-	ST15	0	2	5	10	-	0	-	0	-	0	-	0	-	0	-	wzi19	unknown (KL19)	unknown (K19)	?-*	Low	0.9488	KL19_08_wcuF,KL19_10_wzx,KL19_13_wzy	O1/O2v2	O1	none	Perfect	1		aac(3)-IId^;aac(6')-Ib'.v1;aadA*;aph(3')-VI;aph3-Ia.v1^	-	-	qnrS1	-	-	-	-	-
ERR1761515	no			Klebsiella pneumoniae	strong	129	169778	595843	5713182	no	-	ST147	1	3	9	11	ybt 10; ICEKp4	384	-	0	-	0	-	0	-	0	-	wzi64	unknown (KL64)	unknown (K64)	?-	None	1	KL64_06_wzc,KL64_07_wzx,KL64_08_wcoV,KL64_10_wzy,KL64_11_wcoU,KL64_12_wcoT,KL64_13_wcsF	O1/O2v1	O2a	none	Very high	0.9864		aac(6')-Ib;rmtF;strA.v1;strB.v1	-	-	qnrB1.v2^	-	mphA	-	arr-2	sul1
ERR1761517	no			Klebsiella pneumoniae	strong	208	146571	446682	5888387	no	-	ST258	0	2	7	8	-	0	-	0	-	0	-	0	-	0	-	wzi29	KL106	unknown (KL106)	?-	Good	0.9997	KL106_17	O1/O2v2	O2afg	?-	Good	0.9845	O1/O2v2_06_wbbO	aac(6')-Ib'.v1;aadA2^;aph3-Ia.v1^	-	-	-	-	mphA	catA1^	-	sul1
ERR1761518	no			Klebsiella pneumoniae	strong	136	219642	804286	5602927	no	-	ST258	0	2	7	9	-	0	-	0	-	0	-	0	-	0	-	wzi29	KL106	unknown (KL106)	?-	Good	0.9995	KL106_17	O1/O2v2	O2afg	none	Very high	0.9848		aac(6')-Ib'.v1;aadA2^;aph3-Ia.v1^	-	-	-	-	ermB.v2*;mphA	catA1^	-	sul1
ERR1761519	no			Klebsiella pneumoniae	strong	154	212579	488912	5893144	no	-	ST258	0	3	9	10	-	0	-	0	-	0	-	0	-	0	-	wzi29	unknown (KL106)	unknown (KL106)	?-	None	0.9986	KL106_06_wzc,KL106_07_wzy,KL106_08,KL106_09,KL106_10_wecB,KL106_11_wzx,KL106_12,KL106_16_gnd,KL106_17	O1/O2v2	O2afg	none	Very high	0.9848		aac(6')-Ib'.v1;aadA2^;aph3-Ia.v1^	-	-	-	-	ermB.v2*;mphA	catA1^	-	sul1
ERR1761520	no			Klebsiella pneumoniae	strong	177	197299	453718	5626892	no	-	ST258	0	2	8	9	-	0	-	0	-	0	-	0	-	0	-	wzi29	KL106	unknown (KL106)	?-	Good	0.9997	KL106_07_wzy,KL106_08	O1/O2v2	O2afg	none	Very high	0.9848		aac(6')-Ib'.v1;aadA2^;aph3-Ia.v1^	-	-	-	-	mphA	catA1^	-	sul1
ERR1761521	no			Klebsiella pneumoniae	strong	192	140736	450821	5587903	no	-	ST258	0	3	8	8	-	0	-	0	-	0	-	0	-	0	-	wzi29	unknown (KL106)	unknown (KL106)	?-	None	0.9982	KL106_06_wzc,KL106_07_wzy,KL106_08,KL106_09,KL106_10_wecB,KL106_11_wzx,KL106_12,KL106_13_wzx,KL106_17	O1/O2v2	O2afg	?-	Good	0.9848	O1/O2v2_09_gmlB	aac(6')-Ib'.v1;aadA2^;aph3-Ia.v1^	-	-	-	-	mphA	catA1^	-	sul1
ERR1761522	no			Klebsiella pneumoniae	strong	150	240701	805237	5673320	no	-	ST258	0	2	8	9	-	0	-	0	-	0	-	0	-	0	-	wzi29	KL106	unknown (KL106)	?-	Good	0.9996	KL106_10_wecB	O1/O2v2	O2afg	none	Very high	0.9848		aac(6')-Ib'.v1;aadA2^;aph3-Ia.v1^	-	-	-	-	mphA	catA1^	-	sul1
ERR1761524	no			Klebsiella pneumoniae	strong	117	213103	527834	5644107	no	-	ST512	0	2	8	8	-	0	-	0	-	0	-	0	-	0	-	wzi154	KL107	unknown (KL107)	none	Very high	1		O1/O2v2	O2afg	?-	Good	0.9836	O1/O2v2_06_wbbO	aac(6')-Ib'.v1;aadA2^	-	-	-	-	mphA	catA1^	-	sul1
ERR1761525	no			Klebsiella pneumoniae	strong	129	209412	840068	5642967	no	-	ST512	0	2	7	7	-	0	-	0	-	0	-	0	-	0	-	wzi154	KL107	unknown (KL107)	none	Very high	1		O1/O2v2	O2afg	?-	Good	0.9836	O1/O2v2_06_wbbO	aac(6')-Ib'.v1;aadA2	-	-	-	-	mphA	catA1^	-	sul1
ERR1761526	no			Klebsiella pneumoniae	strong	120	206928	840946	5644249	no	-	ST512	0	2	8	8	-	0	-	0	-	0	-	0	-	0	-	wzi154	KL107	unknown (KL107)	none	Very high	1		O1/O2v2	O2afg	?-	Good	0.9836	O1/O2v2_06_wbbO	aac(6')-Ib'.v1;aadA2	-	-	-	-	mphA	catA1^	-	sul1
ERR1761527	no			Klebsiella pneumoniae	strong	144	127208	653711	5641387	no	-	ST512	0	2	8	8	-	0	-	0	-	0	-	0	-	0	-	wzi154	KL107	unknown (KL107)	none	Very high	0.9999		O1/O2v2	O2afg	?-	Good	0.9836	O1/O2v2_06_wbbO	aac(6')-Ib'.v1;aadA2	-	-	-	-	mphA	catA1^	-	sul1
ERR1761528	no			Klebsiella pneumoniae	strong	116	210936	840433	5647953	no	-	ST512	0	2	8	9	-	0	-	0	-	0	-	0	-	0	-	wzi154	KL107	unknown (KL107)	none	Very high	0.9999		O1/O2v2	O2afg	none	Very high	0.9837		aac(6')-Ib'.v1;aadA2^;ant(2'')-Ia	-	-	-	-	mphA	catA1^	-	sul1
ERR1761529	no			Klebsiella pneumoniae	strong	154	115765	449818	5648601	no	-	ST512	0	2	8	9	-	0	-	0	-	0	-	0	-	0	-	wzi154	KL107	unknown (KL107)	?-	Good	0.9999	KL107_02_cpsACP	O1/O2v2	O2afg	?-	Good	0.9837	O1/O2v2_08_gmlC	aac(6')-Ib'.v1;aadA2^;ant(2'')-Ia	-	-	-	-	mphA	catA1^	-	sul1
ERR1761530	no			Klebsiella pneumoniae	strong	151	186649	449394	5718573	no	-	ST512	0	2	8	9	-	0	-	0	-	0	-	0	-	0	-	wzi154	KL107	unknown (KL107)	none	Very high	1		O1/O2v2	O2afg	?-	Good	0.9836	O1/O2v2_06_wbbO	aac(6')-Ib'.v1;aadA2;aph3-Ia.v1^	-	-	-	-	mphA	catA1^	-	sul1
ERR1761531	no			Klebsiella pneumoniae	strong	166	186646	498462	5726313	no	-	ST512	0	3	9	9	-	0	-	0	-	0	-	0	-	0	-	wzi154	KL107	unknown (KL107)	?	Good	0.9999		O1/O2v2	O2afg	?-	Good	0.9836	O1/O2v2_06_wbbO	aac(6')-Ib'.v1;aadA2;aph3-Ia.v1^	-	-	-	-	mphA	catA1^	-	sul1
ERR1761533	no			Klebsiella pneumoniae	strong	114	213103	527813	5567387	no	-	ST512	0	2	8	8	-	0	-	0	-	0	-	0	-	0	-	wzi154	KL107	unknown (KL107)	none	Very high	1		O1/O2v2	O2afg	?-	Good	0.9836	O1/O2v2_06_wbbO	aac(6')-Ib'.v1;aadA2^	-	-	-	-	mphA	catA1^	-	sul1
ERR1761534	no			Klebsiella pneumoniae	strong	159	99526	406950	5559090	no	-	ST512	0	2	8	7	-	0	-	0	-	0	-	0	-	0	-	wzi154	KL107	unknown (KL107)	?	Good	1		O1/O2v2	O2afg	?-	Good	0.9836	O1/O2v2_06_wbbO	aadA2^	-	-	-	-	mphA	catA1^	-	sul1
ERR1761535	no			Klebsiella pneumoniae	strong	148	209773	449813	5732616	no	-	ST512	0	3	9	9	-	0	-	0	-	0	-	0	-	0	-	wzi154	KL107	unknown (KL107)	none	Very high	1		O1/O2v2	O2afg	?-	Good	0.9835	O1/O2v2_06_wbbO	aac(6')-Ib'.v1;aadA2;aph3-Ia.v1^	-	-	-	-	mphA	catA1^	-	sul1
ERR1761537	no			Klebsiella pneumoniae	strong	210	115343	438827	5728937	no	-	ST512	0	3	9	9	-	0	-	0	-	0	-	0	-	0	-	wzi154	KL107	unknown (KL107)	none	Very high	1		O1/O2v2	O2afg	?-	Good	0.9835	O1/O2v2_06_wbbO	aac(6')-Ib'.v1;aadA2;aph3-Ia.v1^	-	-	-	-	mphA	catA1^	-	sul1
ERR1761539	no			Klebsiella pneumoniae	strong	178	203931	616607	5720422	no	-	ST512	0	2	8	9	-	0	-	0	-	0	-	0	-	0	-	wzi154	KL107	unknown (KL107)	none	Very high	0.9999		O1/O2v2	O2afg	none	Very high	0.9837		aac(6')-Ib'.v1;aadA2^;aph3-Ia.v1^	-	-	-	-	mphA	catA1^	-	sul1
ERR1761541	no			Klebsiella pneumoniae	strong	185	157877	604222	5738390	no	-	ST258	1	3	9	9	ybt 13; ICEKp2	299	-	0	-	0	-	0	-	0	-	wzi29	KL106	unknown (KL106)	?	Good	0.9998		O1/O2v2	O2afg	none	Very high	0.9848		aac(6')-Ib'.v1;aadA2^;aph3-Ia.v1^	-	-	-	-	mphA	catA1^	-	sul1
ERR1761542	no			Klebsiella pneumoniae	strong	158	201440	497827	5613331	no	-	ST258	0	2	4	4	-	0	-	0	-	0	-	0	-	0	-	wzi29	KL106	unknown (KL106)	?-	Good	0.9997	KL106_07_wzy	O1/O2v2	O2afg	none	Very high	0.9848		aac(6')-Ib'.v1;aph3-Ia.v1^	-	-	-	-	-	-	-	-
ERR1761543	no			Klebsiella pneumoniae	strong	173	154465	805091	5665486	no	-	ST258	0	3	9	9	-	0	-	0	-	0	-	0	-	0	-	wzi29	unknown (KL106)	unknown (KL106)	?-	None	0.9981	KL106_07_wzy,KL106_09,KL106_10_wecB,KL106_11_wzx,KL106_12,KL106_13_wzx	O1/O2v2	O2afg	none	Very high	0.9848		aac(6')-Ib'.v1;aadA2^;aph3-Ia.v1^	-	-	-	-	mphA	catA1^	-	sul1
ERR1761544	no			Klebsiella pneumoniae	strong	102	270334	805088	5592698	no	-	ST258	0	2	7	8	-	0	-	0	-	0	-	0	-	0	-	wzi29	KL106	unknown (KL106)	?	Good	0.9997		O1/O2v2	O2afg	none	Very high	0.9848		aac(6')-Ib'.v1;aadA2^;aph3-Ia.v1^	-	-	-	-	mphA	catA1^	-	sul1
ERR1761545	no			Klebsiella pneumoniae	strong	175	96684	421105	5578503	no	-	ST258	0	2	7	8	-	0	-	0	-	0	-	0	-	0	-	wzi29	unknown (KL106)	unknown (KL106)	?-	None	0.9984	KL106_07_wzy,KL106_08,KL106_09,KL106_10_wecB,KL106_11_wzx,KL106_15_rfbp,KL106_17	O1/O2v2	O2afg	none	Very high	0.9847		aac(6')-Ib'.v1;aadA2^;aph3-Ia.v1^	-	-	-	-	mphA	catA1^	-	sul1
ERR1761546	no			Klebsiella pneumoniae	strong	110	247438	522505	5591743	no	-	ST258	0	2	7	8	-	0	-	0	-	0	-	0	-	0	-	wzi29	KL106	unknown (KL106)	?-	Good	0.9997	KL106_17	O1/O2v2	O2afg	none	Very high	0.9848		aac(6')-Ib'.v1;aadA2^;aph3-Ia.v1^	-	-	-	-	mphA	catA1^	-	sul1
ERR1761547	no			Klebsiella pneumoniae	strong	97	247438	804979	5570709	no	-	ST258	0	2	7	8	-	0	-	0	-	0	-	0	-	0	-	wzi29	KL106	unknown (KL106)	?-	Good	0.9996	KL106_07_wzy	O1/O2v2	O2afg	none	Very high	0.9848		aac(6')-Ib'.v1;aadA2^;aph3-Ia.v1^	-	-	-	-	mphA	catA1^	-	sul1
ERR1761548	no			Klebsiella pneumoniae	strong	112	197895	552758	5530655	no	-	ST258	1	2	4	4	ybt 13; ICEKp2	299	-	0	-	0	-	0	-	0	-	wzi29	KL106	unknown (KL106)	?	Good	1		O1/O2v2	O2afg	none	Very high	0.9847		aac(6')-Ib'.v1;aph3-Ia.v1^	-	-	-	-	-	-	-	-
ERR1761549	no			Klebsiella pneumoniae	strong	111	159037	705937	5776138	no	-	ST147	0	2	10	17	-	0	-	0	-	0	-	0	-	0	-	wzi64	KL64	K64	?	Good	1		O1/O2v1	O2a	none	Very high	0.9861		aac(6')-Ib'.v1;aadA*;ant(2'')-Ia;rmtB;strA.v1^;strB.v1	-	-	-	-	-	cmlA5	arr-2	sul2
ERR1761550	no			Klebsiella pneumoniae	strong	145	247438	805088	5669029	no	-	ST258	0	2	8	9	-	0	-	0	-	0	-	0	-	0	-	wzi29	KL106	unknown (KL106)	?	Good	0.9997		O1/O2v2	O2afg	none	Very high	0.9848		aac(6')-Ib'.v1;aadA2^;aph3-Ia.v1^	-	-	-	-	mphA	catA1^	-	sul1
ERR1761551	no			Klebsiella pneumoniae	strong	132	247441	804182	5718017	no	-	ST258	1	3	10	10	ybt 13; ICEKp2 (truncated)	299-1LV	-	0	-	0	-	0	-	0	-	wzi29	KL106	unknown (KL106)	?	Good	0.9998		O1/O2v2	O2afg	none	Very high	0.9848		aac(6')-Ib'.v1;aadA2^;aph3-Ia.v1^	-	-	-	-	mphA	catA1^	-	sul1
ERR1761552	no			Klebsiella pneumoniae	strong	136	270451	450865	5660427	no	-	ST258	0	2	8	9	-	0	-	0	-	0	-	0	-	0	-	wzi29	KL106	unknown (KL106)	?	Good	0.9997		O1/O2v2	O2afg	none	Very high	0.9848		aac(6')-Ib'.v1;aadA2^;aph3-Ia.v1^	-	-	-	-	mphA	catA1^	-	sul1
ERR1761553	no			Klebsiella pneumoniae	strong	132	270452	805092	5665605	no	-	ST258	0	2	8	9	-	0	-	0	-	0	-	0	-	0	-	wzi29	KL106	unknown (KL106)	?	Good	0.9997		O1/O2v2	O2afg	none	Very high	0.9848		aac(6')-Ib'.v1;aadA2^;aph3-Ia.v1^	-	-	-	-	mphA	catA1^	-	sul1
ERR1761554	no			Klebsiella pneumoniae	strong	96	231267	555586	5636472	no	-	ST147	1	2	5	6	ybt 9; ICEKp3	174	-	0	-	0	-	0	-	0	-	wzi64	KL64	K64	none	Very high	1		O1/O2v1	O2ac	none	Very high	0.9864		aac(3)-IId^;aac(6')-Ib'.v1;aadA*	-	-	-	-	ereB	-	-	-
ERR1761555	no			Klebsiella pneumoniae	strong	109	270788	729066	6005206	no	-	ST147	1	2	5	6	ybt 9; ICEKp3	174	-	0	-	0	-	0	-	0	-	wzi64	KL64	K64	none	Perfect	1		O1/O2v1	O2ac	none	Very high	0.9864		aac(3)-IId^;aac(6')-Ib'.v1;aadA*	-	-	-	-	ereB	-	-	-
ERR1761556	no			Klebsiella pneumoniae	strong	182	235911	664581	5590774	no	-	ST101	1	2	8	10	ybt 9; ICEKp3	183	-	0	-	0	-	0	-	0	-	wzi137	KL17	K17	none	Very high	1		O1/O2v1	O1	none	Very high	0.9803		aac(3)-IIa.v1^;aadA*	-	-	-	-	-	CatB4.v1	-	-
ERR1761557	no			Klebsiella pneumoniae	strong	165	357387	708878	5862401	no	-	ST147	0	2	6	9	-	0	-	0	-	0	-	0	-	0	-	wzi64	KL64	K64	none	Perfect	1		O1/O2v1	O2a	none	Very high	0.9864		aac(3)-IIa.v1;aac(6')-Ib-cr.v2	-	-	qnrB1.v2^	-	-	-	-	-
ERR1761558	no			Klebsiella pneumoniae	strong	110	350491	661127	5564346	no	-	ST101	1	2	7	10	ybt 9; ICEKp3	183-1LV	-	0	-	0	-	0	-	0	-	wzi137	KL17	K17	none	Very high	1		O1/O2v1	O1	?-	Good	0.9803	O1/O2v1_04_glf	aac(3)-IIa.v1^;aac(6')-Ib-cr.v2*;aadA*	-	-	-	-	-	CatB4.v1	-	-
ERR1761559	no			Klebsiella pneumoniae	strong	220	213696	724150	5566937	no	-	ST101	1	2	7	7	ybt 9; ICEKp3	183	-	0	-	0	-	0	-	0	-	wzi137	KL17	K17	none	Very high	0.9998		O1/O2v1	O1	none	Very high	0.9803		aac(6')-Ib-cr.v2	-	-	-	-	-	CatB4.v1	-	-
ERR1761560	no			Klebsiella pneumoniae	strong	106	370748	771490	5601074	no	-	ST101	1	3	10	14	ybt 9; ICEKp3	183-1LV	-	0	-	0	-	0	-	0	-	wzi137	KL17	K17	none	Very high	0.9999		O1/O2v1	O1	none	Very high	0.9803		aac(3)-IIa.v1^;aac(6')-Ib'.v1;aadA2;aph(3')-VIb*;strA.v1	-	-	-	-	mphA	cmlA1*;floR.v1*	-	sul3
ERR1761561	no			Klebsiella pneumoniae	strong	130	304713	771490	5585836	no	-	ST101	1	2	7	8	ybt 9; ICEKp3	183	-	0	-	0	-	0	-	0	-	wzi137	KL17	K17	none	Very high	0.9999		O1/O2v1	O1	none	Very high	0.9803		aac(3)-IIa.v1^;aadA*	-	-	-	-	-	CatB4.v1	-	-
ERR1761562	no			Klebsiella pneumoniae	strong	229	156236	466597	5874970	no	-	ST147	1	2	9	15	ybt 16; ICEKp12	280	-	0	-	0	-	0	-	0	-	wzi64	KL64	K64	none	Very high	0.9999		O1/O2v1	O2a	none	Very high	0.9864		aac(3)-IIa.v1^;aac(6')-Ib-cr5^;strA.v1;strB.v1	-	-	qnrS1	-	-	CatB4.v1;floR.v2*	-	sul1;sul2
ERR1761563	no			Klebsiella pneumoniae	strong	147	246108	592700	5740095	no	-	ST101	1	2	8	9	ybt 9; ICEKp3	183	-	0	-	0	-	0	-	0	-	wzi137	KL17	K17	?	Good	0.9998		O1/O2v1	O1	none	Very high	0.9803		aac(6')-Ib-cr.v2	-	-	-	-	-	CatB4.v1	-	-
ERR1761564	no			Klebsiella pneumoniae	strong	156	237760	839957	5740603	no	-	ST512	0	2	8	9	-	0	-	0	-	0	-	0	-	0	-	wzi154	KL107	unknown (KL107)	none	Very high	1		O1/O2v2	O2afg	none	Very high	0.9838		aac(6')-Ib'.v1;aadA2;aph3-Ia.v1^	-	-	-	-	mphA	catA1^	-	sul1
ERR1761565	no			Klebsiella pneumoniae	strong	121	285345	771338	5607919	no	-	ST101	1	2	9	14	ybt 9; ICEKp3	183-1LV	-	0	-	0	-	0	-	0	-	wzi137	KL17	K17	none	Very high	0.9999		O1/O2v1	O1	none	Very high	0.9803		aac(3)-IIa.v1^;aac(6')-Ib'.v1;aadA2;aph(3')-VIb*;strA.v1	-	-	-	-	mphA	cmlA1*;floR.v1*	-	sul3
ERR1761566	no			Klebsiella pneumoniae	strong	176	164622	348024	5904742	no	-	ST15	1	2	10	21	ybt 10; ICEKp4	162	-	0	-	0	-	0	-	0	-	wzi24	KL24	K24	none	Perfect	1		O1/O2v1	O1	none	Very high	0.9852		aac(3)-IIa.v1^;aac(6')-Ib-cr.v2;aadA2^;aadA^;aph(3')-Ia;strA.v1^;strB.v1	-	-	-	-	erm(42)*;mphA	CatB4.v1;floR.v2*	-	sul1^;sul2
ERR1761568	no			Klebsiella pneumoniae	strong	155	225020	525847	5789235	no	-	ST512	0	2	8	9	-	0	-	0	-	0	-	0	-	0	-	wzi154	KL107	unknown (KL107)	none	Very high	1		O1/O2v2	O2afg	?-	Good	0.9836	O1/O2v2_06_wbbO	aac(6')-Ib'.v1;aadA2;aph3-Ia.v1^	-	-	-	-	mphA	catA1^	-	sul1
ERR4422522	no			Klebsiella pneumoniae	strong	110	149471	283329	5439940	no	-	ST11	1	2	6	5	ybt 15; ICEKp11	230	-	0	-	0	-	0	-	0	-	wzi24	KL24	K24	?	Good	0.9999		O1/O2v1	O2a	none	Very high	0.9852		aac(6')-Ib-cr.v2	-	-	-	-	-	CatB4.v1	-	-
GCA_000019565.1_ASM1956v1_genomic	no			Klebsiella variicola subsp. variicola	strong	3	5641239	5641239	5920257	no	-	ST146	0	0	0	0	-	0	-	0	-	0	-	0	-	0	-	wzi159	KL30	K30	*	Very high	0.954		O3/O3a	O3/O3a	none	Very high	0.9872		-	-	-	-	-	-	-	-	-
GCA_000025465.1_ASM2546v1_genomic	no			Klebsiella variicola subsp. variicola	strong	1	5458505	5458505	5458505	no	-	ST1220	0	0	0	0	-	0	-	0	-	0	-	0	-	0	-	wzi170	KL134	unknown (KL134)	*	Very high	0.9795		O3/O3a	O3/O3a	none	Very high	0.9924		-	-	-	-	-	-	-	-	-
GCA_000163075.1_ASM16307v1_genomic	no			Klebsiella variicola subsp. variicola	strong	19	1084691	1875766	5459739	yes (42263)	ambiguous_bases	ST848	0	0	0	0	-	0	-	0	-	0	-	0	-	0	-	wzi161	KL13	K13	?-+*	Good	0.959	KL13_17_manC	O5	O5	?-	Good	0.996	O5_01_manC	-	-	-	-	-	-	-	-	-
GCA_000349245.1_KP700603_01152013_genomic	no			Klebsiella quasipneumoniae subsp. similipneumoniae	strong	103	226688	564135	5461663	yes (6)	ambiguous_bases	ST489	0	1	4	4	-	0	-	0	-	0	-	0	-	0	-	wzi171	KL53	K53	?-+	Good	0.9838	KL53_17_manC,KL53_18_manB	O3/O3a	O3/O3a	?-	Good	0.9594	O3/O3a_01_manC,O3/O3a_02_manB	ant(2'')-Ia	-	-	-	-	-	-	-	sul1*
GCA_000364385.3_ASM36438v3_genomic	no			Klebsiella pneumoniae	strong	5	5435746	5435746	5781501	no	-	ST11	0	2	10	22	-	0	-	0	-	0	-	0	-	0	-	wzi174	unknown (KL74)	unknown (K74)	?+	Low	0.9888		O3b	O3b	*	High	0.9171		aac(3)-IIa.v1^;aac(6')-Ib'.v1;aac(6')-Ib-cr.v2;aac(6')-Ib3^;aadA2;rmtC;strA.v1^;strB.v1	-	-	qnrB9.2^	-	mphA	CatB4.v1	-	sul1;sul1;sul2
GCA_000492415.1_Kleb_pneu_UCI_14_V1_genomic	no			Klebsiella quasipneumoniae subsp. quasipneumoniae	strong	10	5263297	5263297	5539132	yes (21956)	ambiguous_bases	ST1437	0	0	4	6	-	0	-	0	-	0	-	0	-	0	-	wzi185	unknown (KL46)	unknown (K46)	?+*	Low	0.9802		O3/O3a	O3/O3a	none	Very high	0.9596		aac(6')-Ib'.v1;strA.v1*;strB.v1*	-	-	-	-	-	catII.2*	-	sul2
GCA_000492475.1_Kleb_pneu_UCI_10_V1_genomic	no			Klebsiella variicola subsp. variicola	strong	1	5380268	5380268	5380268	yes (3762)	ambiguous_bases	ST596	0	0	0	0	-	0	-	0	-	0	-	0	-	0	-	wzi184	unknown (KL45)	unknown (K45)	-+	Low	0.939	KL45_05_wzb,KL45_06_wzc	O3/O3a	O3/O3a	none	Very high	0.9925		-	-	-	-	-	-	-	-	-
GCA_000492795.1_Kleb_pneu_MGH_44_V1_genomic	no			Klebsiella quasipneumoniae subsp. similipneumoniae	strong	2	5142035	5142035	5241816	yes (1275)	ambiguous_bases	ST1435	0	0	0	0	-	0	-	0	-	0	-	0	-	0	-	wzi183	KL21	K21	*	Very high	0.9681		O12	O12	none	Very high	0.9901		-	-	-	-	-	-	-	-	-
GCA_000492835.1_Kleb_pneu_MGH_40_V1_genomic	no			Klebsiella variicola subsp. variicola	strong	3	3494260	3494260	5379986	yes (4718)	ambiguous_bases	ST1434	0	0	0	0	-	0	-	0	-	0	-	0	-	0	-	wzi182	KL57	K57	*	Very high	0.971		O5	O5	none	Very high	0.9969		-	-	-	-	-	-	-	-	-
GCA_000493095.1_Kleb_pneu_MGH_20_V1_genomic	no			Klebsiella variicola subsp. variicola	strong	6	4726856	4726856	5667878	yes (16818)	ambiguous_bases	ST1433	1	0	0	0	ybt 21; ICEKp11	224	-	0	-	0	-	0	-	0	-	wzi32	KL31	K31	*	High	0.9044		O3/O3a	O3/O3a	none	Very high	0.9924		-	-	-	-	-	-	-	-	-
GCA_000567005.1_Kleb_pneu_UCI_18_V1_genomic	no			Klebsiella variicola subsp. variicola	strong	9	3320953	3320953	6035862	yes (1912)	ambiguous_bases	ST641	0	0	0	0	-	0	-	0	-	0	-	0	-	0	-	wzi201	KL60	K60	none	Very high	0.9906		O5	O5	none	Very high	0.996		-	-	-	-	-	-	-	-	-
GCA_000613225	no			Klebsiella quasipneumoniae subsp. similipneumoniae	strong	46	257097	488431	5109717	no	-	ST1215	0	0	0	0	-	0	-	0	-	0	-	0	-	0	-	wzi164	KL53	K53	none	Very high	0.9804		O3/O3a	O3/O3a	?	Good	0.9598		-	-	-	-	-	-	-	-	-
GCA_000613225.1_SB30_PRJEB5159_genomic	no			Klebsiella quasipneumoniae subsp. similipneumoniae	strong	46	257097	488431	5109717	no	-	ST1215	0	0	0	0	-	0	-	0	-	0	-	0	-	0	-	wzi164	KL53	K53	none	Very high	0.9804		O3/O3a	O3/O3a	?	Good	0.9598		-	-	-	-	-	-	-	-	-
GCA_000692995.1_Kleb_pneu_BIDMC_61_V1_genomic	no			Klebsiella variicola subsp. variicola	strong	7	4094299	4094299	5580642	yes (14921)	ambiguous_bases	ST3923	0	0	0	0	-	0	-	0	-	0	-	0	-	0	-	wzi413	KL61	K61	?-	Good	0.9981	KL61_17_manC,KL61_18_manB	O5	O5	-	Good	0.9958	O5_01_manC,O5_02_manB	-	-	-	-	-	-	-	-	-
GCA_000694595.1_Kleb_pneu_MGH_68_V1_genomic	no			Klebsiella variicola subsp. variicola	strong	5	3513863	3513863	5521224	yes (21445)	ambiguous_bases	ST3946	0	0	0	0	-	0	-	0	-	0	-	0	-	0	-	wzi367	KL133	unknown (KL133)	none	Very high	0.9861		O1/O2v1	O2a	*	High	0.9384		-	-	-	-	-	-	-	-	-
GCA_000694735.1_Kleb_pneu_MGH_76_V1_genomic	no			Klebsiella variicola subsp. variicola	strong	16	1088681	1902273	5960376	yes (595615)	ambiguous_bases	ST2634-1LV	0	0	1	0	-	0	-	0	-	0	-	0	-	0	-	wzi414	KL142	unknown (KL142)	?*	Good	0.9405		O5	O5	none	Very high	0.9937		-	-	-	-	-	-	-	-	-
GCA_000694775.1_Kleb_pneu_MGH_80_V1_genomic	no			Klebsiella variicola subsp. variicola	strong	10	3206802	3206802	5775155	yes (17994)	ambiguous_bases	ST3947	0	0	0	0	-	0	-	0	-	0	-	0	-	0	-	wzi66	KL19	K19	none	Very high	0.996		O3/O3a	O3/O3a	none	Very high	0.9924		-	-	-	-	-	-	-	-	-
GCA_000714635.1_ASM71463v1_genomic	no			Klebsiella variicola subsp. variicola	strong	2	5365144	5365144	5551467	no	-	ST3940	0	0	0	0	-	0	-	0	-	0	-	0	-	0	-	wzi406	KL3	K3	-*	High	0.9702	KL3_08,KL3_14	O1/O2v1	O2a	*	High	0.9379		-	-	-	-	-	-	-	-	-
GCA_000722485.1_ASM72248v1_genomic	no			Klebsiella pneumoniae	strong	121	203680	356084	5580539	no	-	ST11	1	2	8	11	ybt 10; ICEKp4	112	-	0	-	0	-	0	-	0	-	wzi24	unknown (KL24)	unknown (K24)	?-	None	0.9999	KL24_05_wzb,KL24_06_wzc,KL24_07_wcuD,KL24_08_wcuC,KL24_09_wcuV,KL24_10_wbaZ,KL24_11_wcaJ,KL24_12_wcuE,KL24_13_wcuG,KL24_14_wzy,KL24_15_wzx	unknown (O1/O2v1)	unknown (O2a)	?-	Low	0.9834	O1/O2v1_03_wbbM,O1/O2v1_07_kfoC	aac(3)-IIa.v1^;aac(6')-Ib-cr.v2;aadA2^;aph3-Ia.v1^	-	-	qnrB1.v1	-	mphA	catA1^	-	sul1
GCA_000738865.1_ASM73886v1_genomic	no			Klebsiella pneumoniae	strong	181	105746	276762	5537366	no	-	ST258	0	3	9	11	-	0	-	0	-	0	-	0	-	0	-	wzi29	KL106	unknown (KL106)	?	Good	0.9982		O1/O2v2	O2afg	none	Very high	0.9847		aac(3)-IV;aadA2;aph(4)-Ia;aph3-Ia.v1^	-	-	-	-	mphA	catA1^;cmlA1*	-	sul1
GCA_000738875.1_ASM73887v1_genomic	no			Klebsiella pneumoniae	strong	184	122964	339188	5543516	no	-	ST258	0	2	8	12	-	0	-	0	-	0	-	0	-	0	-	wzi29	KL106	unknown (KL106)	?	Good	0.9988		O1/O2v2	O2afg	none	Very high	0.9847		aac(3)-IV;aadA2;aph(4)-Ia;aph3-Ia.v1^	-	-	-	-	mphA	catA1^;cmlA1*	-	sul1;sul3
GCA_000751755.1_KQQSB11_PRJEB6037_genomic	no			Klebsiella quasipneumoniae subsp. quasipneumoniae	strong	65	151149	504820	5465736	no	-	ST1528	0	1	3	4	-	0	-	0	-	0	-	0	-	0	-	wzi15	KL35	K35	?-+*	Good	0.953	KL35_19_manB	O3/O3a	O3/O3a	?-	Good	0.9589	O3/O3a_02_manB	aadA^;aph(3')-IIa^	-	-	-	-	-	-	-	sul1
GCA_000763925.1_CDPH5262-4_genomic	no			Klebsiella pneumoniae	strong	102	172934	558083	5351951	no	-	ST147	0	2	9	12	-	0	-	0	-	0	-	0	-	0	-	wzi64	KL64	K64	none	Perfect	1		O1/O2v1	O2a	none	Very high	0.9864		aac(6')-Ib-cr.v2;armA;strA.v1;strB.v1	-	-	-	-	mphE.v2;msrE	CatB4.v1?	-	sul1
GCA_000763935.1_CDPH3823-4_genomic	no			Klebsiella pneumoniae	strong	112	206548	559077	5360573	no	-	ST147	0	2	9	13	-	0	-	0	-	0	-	0	-	0	-	wzi64	KL64	K64	none	Perfect	1		O1/O2v1	O2a	none	Very high	0.9864		aac(6')-Ib-cr.v2;armA;strA.v1;strB.v1	-	-	qnrB1.v2^	-	mphE.v2;msrE	CatB4.v1?	-	sul1
GCA_000764615.1_ASM76461v1_genomic	no			Klebsiella pneumoniae	strong	5	5317001	5317001	5990738	no	-	ST15	1	2	10	19	ybt 16; ICEKp12	290	-	0	-	0	-	0	-	0	-	wzi93	unknown (KL112)	unknown (KL112)	?-	None	0.9828	KL112_08,KL112_09_wzy,KL112_10_wcaO,KL112_11_wcaN,KL112_12_wbaZ,KL112_13_wcuV	O1/O2v1	O1	none	Very high	0.9852		aac(6')-Ib-cr.v2;aadA2^;armA;strA.v1;strB.v1	-	-	qnrB1.v2^	-	mphE.v2;msrE	CatB4.v1;catA1^	-	sul1
GCA_000786375.2_ASM78637v2_genomic	no			Klebsiella variicola subsp. variicola	strong	12	5584553	5584553	6161067	no	-	ST3915	0	2	11	17	-	0	-	0	-	0	-	0	-	0	-	wzi422	KL126	unknown (KL126)	*	Very high	0.9518		OL103	unknown (OL103)	none	Very high	0.9656		aac(6')-Ib-cr.v2	-	-	qnrS1	-	mphA;mphA	catB3.v2	arr-3	sul1;sul1;sul1
GCA_000807475.2_ASM80747v2_genomic	no			Klebsiella pneumoniae	strong	16	3099419	3099419	5602072	no	-	ST258	0	2	9	22	-	0	-	0	-	0	-	0	-	0	-	wzi150	unknown (KL63)	unknown (K63)	?-	None	0.9778	KL63_05_wzb,KL63_06_wzc,KL63_07_wbaP,KL63_08_wcsD,KL63_09_wzx,KL63_10_wzy,KL63_11_wcsE,KL63_12_gmd,KL63_13_wcaG,KL63_14,KL63_15_wcaI	unknown (O1/O2v2)	unknown (O2afg)	?-	None	0.9922	O1/O2v2_01_wzm,O1/O2v2_02_wzt,O1/O2v2_03_wbbM,O1/O2v2_04_glf,O1/O2v2_07_kfoC	aac(3)-IIa.v1^;aac(3)-IV;aac(6')-Ib'.v1;aac(6')-Ib-cr.v2;aadA2;aadA2;aadA^;aph(4)-Ia;strA.v1^;strB.v1	-	-	qnrB1.v2^	-	-	CatB4.v1;cmlA1*	-	sul1;sul2
GCA_000807495.2_ASM80749v2_genomic	no			Klebsiella pneumoniae	strong	19	510586	1255699	5508625	no	-	ST258	1	2	6	11	ybt 10; ICEKp4	98	-	0	-	0	-	0	-	0	-	wzi83	KL23	K23	none	Very high	0.9988		O1/O2v2	O2afg	-	High	0.9847	O1/O2v2_07_kfoC	aac(3)-IV;aac(6')-Ib'.v1;aadA2;aadA2;aadA^;aph(4)-Ia	-	-	-	-	-	cmlA1*	-	sul1;sul3
GCA_000812205.2_ASM81220v2_genomic	no			Klebsiella variicola subsp. variicola	strong	3	5501013	5501013	5718434	no	-	ST3926	0	0	0	0	-	0	-	0	-	0	-	0	-	0	-	wzi210	KL103	unknown (KL103)	none	Very high	0.9994		O3/O3a	O3/O3a	none	Very high	0.9924		-	-	-	-	-	-	-	-	-
GCA_000814305.1_ASM81430v1_genomic	no			Klebsiella pneumoniae	strong	5	5313576	5313576	5649912	no	-	ST258	0	2	9	18	-	0	-	0	-	0	-	0	-	0	-	wzi150	KL63	K63	none	Very high	0.9881		O1/O2v2	O2afg	none	Very high	0.992		aac(3)-IV;aac(6')-Ib'.v1;aac(6')-Ib'.v1;aadA2;aadA2;aadA2^;aadA^;aph(4)-Ia;aph3-Ia.v1^	-	-	-	-	mphA	catA1^;cmlA1*	-	sul1;sul1
GCA_000817855.1_ASM81785v1_genomic	no			Klebsiella pneumoniae	strong	75	295611	532547	5738717	yes (998)	ambiguous_bases	ST147	1	3	10	14	ybt 16; ICEKp12	280	-	0	-	0	-	0	-	0	-	wzi64	KL64	K64	?-	Good	1	KL64_07_wzx,KL64_08_wcoV,KL64_12_wcoT	O1/O2v1	O2a	none	Very high	0.9864		aac(3)-IIa.v1^;aac(6')-Ib-cr.v2;strA.v1;strB.v1	-	-	qnrA1;qnrS1	-	-	catII.2*	-	sul1
GCA_000821385.1_101BO_genomic	no			Klebsiella pneumoniae	strong	229	129786	665146	5654379	yes (28)	ambiguous_bases	ST512	0	2	7	8	-	0	-	0	-	0	-	0	-	0	-	wzi154	KL107	unknown (KL107)	none	Very high	1		O1/O2v2	O2afg	?-	Good	0.9837	O1/O2v2_05_wbbN	aac(6')-Ib'.v1;aadA2^;aph3-Ia.v1^	-	-	-	-	mphA	catA1^	-	sul1
GCA_000821405.1_102BO_genomic	no			Klebsiella pneumoniae	strong	224	117088	365953	5732166	yes (120)	ambiguous_bases	ST512	0	2	6	7	-	0	-	0	-	0	-	0	-	0	-	wzi154	KL107	unknown (KL107)	none	Very high	0.9999		O1/O2v2	O2afg	?-	Good	0.9835	O1/O2v2_05_wbbN	aac(6')-Ib'.v1;aadA2^;aph3-Ia.v1^	-	-	-	-	-	catA1^	-	sul1
GCA_000821445.1_104BO_genomic	no			Klebsiella pneumoniae	strong	169	207270	498112	5780340	yes (51)	ambiguous_bases	ST512	0	2	7	8	-	0	-	0	-	0	-	0	-	0	-	wzi154	KL107	unknown (KL107)	none	Very high	1		O1/O2v2	O2afg	none	Very high	0.9837		aac(6')-Ib'.v1;aadA2^;aph3-Ia.v1^	-	-	-	-	mphA	catA1^	-	-
GCA_000821465.1_10PV_genomic	no			Klebsiella pneumoniae	strong	72	170339	441201	5527733	yes (34)	ambiguous_bases	ST307	1	1	7	11	ybt 9; ICEKp3 (truncated)	157	-	0	-	0	-	0	-	0	-	wzi173	KL102	unknown (KL102)	none	Very high	0.9927		O1/O2v2	O2afg	none	Very high	0.9845		aac(3)-IIa.v1^;aac(6')-Ib-cr.v2;strA.v1^;strB.v1	-	-	qnrB1.v2^	-	-	CatB4.v1	-	sul2
GCA_000821485.1_11PV_genomic	no			Klebsiella pneumoniae	strong	105	123770	333288	5556556	yes (14)	ambiguous_bases	ST258	1	2	6	7	ybt 13; ICEKp2	299	-	0	-	0	-	0	-	0	-	wzi29	KL106	unknown (KL106)	?-+	Good	0.9998	KL106_10_wecB,KL106_16_gnd	O1/O2v2	O2afg	none	Very high	0.9848		aac(6')-Ib'.v1;aadA5	-	-	-	-	-	-	-	sul2
GCA_000821525.1_13PV_genomic	no			Klebsiella pneumoniae	strong	84	148744	544659	5554071	yes (10)	ambiguous_bases	ST258	1	2	6	6	ybt 13; ICEKp2	299	-	0	-	0	-	0	-	0	-	wzi29	KL106	unknown (KL106)	?-+	Good	0.9995	KL106_06_wzc,KL106_10_wecB,KL106_16_gnd	O1/O2v2	O2afg	none	Very high	0.9848		aac(6')-Ib'.v1;aadA5	-	-	-	-	-	-	-	sul2
GCA_000821605.1_17PV_genomic	no			Klebsiella pneumoniae	strong	127	109319	359768	5492080	yes (62)	ambiguous_bases	ST307	0	1	8	11	-	0	-	0	-	0	-	0	-	0	-	wzi173	KL102	unknown (KL102)	?-	Good	0.9926	KL102_09	O1/O2v2	O2afg	none	Very high	0.9845		aac(3)-IIa.v1^;aac(6')-Ib-cr.v2;strA.v1^	-	-	qnrB1.v2^	-	-	CatB4.v1	-	sul2
GCA_000821625.1_18PV_genomic	no			Klebsiella pneumoniae	strong	112	188234	392441	5524333	yes (20)	ambiguous_bases	ST15	0	1	8	10	-	0	-	0	-	0	-	0	-	0	-	wzi93	KL112	unknown (KL112)	?	Good	0.9865		O1/O2v1	O1	none	Very high	0.9852		aac(3)-IIa.v1^;aac(6')-Ib-cr.v2;strA.v1^;strB.v1	-	-	-	-	-	CatB4.v1	-	sul2
GCA_000821845.1_29BO_genomic	no			Klebsiella pneumoniae	strong	85	145360	445184	5511086	yes (33)	ambiguous_bases	ST512	0	2	4	4	-	0	-	0	-	0	-	0	-	0	-	wzi154	KL107	unknown (KL107)	none	Very high	1		O1/O2v2	O2afg	none	Very high	0.9837		aac(6')-Ib'.v1;aadA2	-	-	-	-	-	-	-	sul1
GCA_000821885.1_31AVR_genomic	no			Klebsiella pneumoniae	strong	128	181738	451600	5750994	yes (36)	ambiguous_bases	ST512	0	2	6	7	-	0	-	0	-	0	-	0	-	0	-	wzi154	KL107	unknown (KL107)	none	Very high	1		O1/O2v2	O2afg	none	Very high	0.9837		aac(6')-Ib'.v1;aadA2^;aph3-Ia.v1^	-	-	-	-	mphA	catA1^	-	-
GCA_000822005.1_40AVR_genomic	no			Klebsiella pneumoniae	strong	67	409029	705315	5641921	yes (8)	ambiguous_bases	ST307	1	1	7	11	ybt 9; ICEKp3	158	-	0	-	0	-	0	-	0	-	wzi173	KL102	unknown (KL102)	none	Very high	0.9925		O1/O2v2	O2afg	none	Very high	0.9845		aac(3)-IIa.v1^;aac(6')-Ib-cr.v2;strA.v1^;strB.v1	-	-	qnrB1.v2^	-	-	CatB4.v1	-	sul2
GCA_000822045.1_42AVR_genomic	no			Klebsiella pneumoniae	strong	112	173638	449596	5739627	yes (20)	ambiguous_bases	ST512	0	2	7	8	-	0	-	0	-	0	-	0	-	0	-	wzi154	KL107	unknown (KL107)	none	Very high	1		O1/O2v2	O2afg	none	Very high	0.9837		aac(6')-Ib'.v1;aadA2^;aph3-Ia.v1^	-	-	-	-	mphA	catA1^	-	-
GCA_000822065.1_43AVR_genomic	no			Klebsiella pneumoniae	strong	135	136252	420009	5715137	yes (8)	ambiguous_bases	ST512	0	2	7	8	-	0	-	0	-	0	-	0	-	0	-	wzi154	KL107	unknown (KL107)	none	Very high	1		O1/O2v2	O2afg	none	Very high	0.9837		aac(6')-Ib'.v1;aadA2;aph3-Ia.v1^	-	-	-	-	mphA	catA1^	-	sul1
GCA_000822085.1_44AVR_genomic	no			Klebsiella pneumoniae	strong	183	226594	368090	5721374	yes (45)	ambiguous_bases	ST512	0	0	4	4	-	0	-	0	-	0	-	0	-	0	-	wzi154	KL107	unknown (KL107)	none	Very high	1		O1/O2v2	O2afg	none	Very high	0.9837		aac(6')-Ib'.v1;aph3-Ia.v1^	-	-	-	-	mphA	catA1^	-	-
GCA_000822165.1_48AVR_genomic	no			Klebsiella pneumoniae	strong	121	253907	524227	5653209	yes (19)	ambiguous_bases	ST512	0	2	4	5	-	0	-	0	-	0	-	0	-	0	-	wzi154	KL107	unknown (KL107)	none	Very high	1		O1/O2v2	O2afg	none	Very high	0.9837		aac(3)-IIa.v1;aadA*;aadA2	-	-	-	-	-	-	-	-
GCA_000822185.1_49BG_genomic	no			Klebsiella pneumoniae	strong	58	201724	436378	5277120	yes (9)	ambiguous_bases	ST147	0	0	0	0	-	0	-	0	-	0	-	0	-	0	-	wzi56	KL55	K55	*	Very high	0.9628		O3/O3a	O3/O3a	*	Very high	0.9595		-	-	-	-	-	-	-	-	-
GCA_000822205.1_50BG_genomic	no			Klebsiella pneumoniae	strong	77	254934	758819	5570749	yes (7)	ambiguous_bases	ST258	1	2	2	1	ybt 13; ICEKp2 (incomplete)	299-1LV	-	0	-	0	-	0	-	0	-	wzi29	KL106	unknown (KL106)	?-	Good	0.9999	KL106_15_rfbp	O1/O2v2	O2afg	none	Very high	0.9848		-	-	-	-	-	-	-	-	-
GCA_000822285.1_54BG_genomic	no			Klebsiella pneumoniae	strong	134	211015	585914	5712711	yes (40)	ambiguous_bases	ST258	1	2	7	13	ybt 13; ICEKp2	299	-	0	-	0	-	0	-	0	-	wzi29	KL106	unknown (KL106)	?	Good	0.9999		O1/O2v2	O2afg	none	Very high	0.9848		aac(3)-IIa.v1^;aac(6')-Ib'.v1;aac(6')-Ib-cr.v2;aadA2^;aph3-Ia.v1^;strA.v1;strB.v1	-	-	qnrA1	-	-	catII.2*	-	sul1
GCA_000822325.1_56BG_genomic	no			Klebsiella pneumoniae	strong	129	129590	438927	5627486	yes (9)	ambiguous_bases	ST258	1	2	7	13	ybt 13; ICEKp2	299	-	0	-	0	-	0	-	0	-	wzi29	KL106	unknown (KL106)	?-	Good	0.9999	KL106_08,KL106_09,KL106_17	O1/O2v2	O2afg	none	Very high	0.9848		aac(3)-IIa.v1^;aac(6')-Ib'.v1;aac(6')-Ib-cr.v1^;aadA2^;strA.v1;strB.v1	-	-	qnrA1	-	-	CatB4.v1;catII.2*	-	sul1
GCA_000822565.1_71RE_genomic	no			Klebsiella pneumoniae	strong	166	108940	272051	5670204	yes (12)	ambiguous_bases	ST258	0	2	9	10	-	0	-	0	-	0	-	0	-	0	-	wzi29	KL106	unknown (KL106)	?-	Good	0.9998	KL106_17	O1/O2v2	O2afg	none	Very high	0.9848		aac(6')-Ib'.v1;aadA2^;aph3-Ia.v1^	-	-	-	-	mphA	catA1^	-	sul1
GCA_000822585.1_72RE_genomic	no			Klebsiella pneumoniae	strong	224	100395	290394	5636370	yes (25)	ambiguous_bases	ST258	0	2	5	6	-	0	-	0	-	0	-	0	-	0	-	wzi29	unknown (KL106)	unknown (KL106)	?-	None	0.9987	KL106_06_wzc,KL106_07_wzy,KL106_09,KL106_10_wecB,KL106_11_wzx	O1/O2v2	O2afg	none	Very high	0.9848		aac(6')-Ib'.v1;aadA2^;aph3-Ia.v1^	-	-	-	-	-	catA1^	-	sul1
GCA_000822605.1_73RE_genomic	no			Klebsiella pneumoniae	strong	142	146334	327944	5671175	yes (8)	ambiguous_bases	ST258	0	2	8	9	-	0	-	0	-	0	-	0	-	0	-	wzi29	unknown (KL106)	unknown (KL106)	?-	None	0.9995	KL106_07_wzy,KL106_10_wecB,KL106_13_wzx,KL106_15_rfbp,KL106_17	O1/O2v2	O2afg	?	Good	0.9848		aac(6')-Ib'.v1;aadA2^;aph3-Ia.v1^	-	-	-	-	mphA	catA1^	-	sul1
GCA_000822625.1_74RE_genomic	no			Klebsiella pneumoniae	strong	131	104783	271064	5641055	yes (7)	ambiguous_bases	ST512	0	2	6	7	-	0	-	0	-	0	-	0	-	0	-	wzi154	unknown (KL107)	unknown (KL107)	?-	Low	0.9999	KL107_09,KL107_10	O1/O2v2	O2afg	?	Good	0.9836		aac(6')-Ib'.v1;aadA2^;aph3-Ia.v1^	-	-	-	-	mphA	catA1^	-	-
GCA_000822645.1_75RE_genomic	no			Klebsiella pneumoniae	strong	121	154454	388590	5680671	yes (15)	ambiguous_bases	ST258	0	2	8	9	-	0	-	0	-	0	-	0	-	0	-	wzi29	KL106	unknown (KL106)	?	Good	0.9998		O1/O2v2	O2afg	none	Very high	0.9848		aac(6')-Ib'.v1;aadA2^;aph3-Ia.v1^	-	-	-	-	mphA	catA1^	-	sul1
GCA_000822845.1_86SGR_genomic	no			Klebsiella pneumoniae	strong	242	110750	475134	5751744	yes (50)	ambiguous_bases	ST512	0	0	6	6	-	0	-	0	-	0	-	0	-	0	-	wzi154	KL107	unknown (KL107)	none	Very high	1		O1/O2v2	O2afg	?-	Good	0.9835	O1/O2v2_05_wbbN,O1/O2v2_09_gmlB	aac(6')-Ib'.v1;aph3-Ia.v1^	-	-	-	-	mphA	catA1^	-	-
GCA_000822865.1_87SGR_genomic	no			Klebsiella pneumoniae	strong	228	76672	425170	5762195	yes (68)	ambiguous_bases	ST512	0	2	8	9	-	0	-	0	-	0	-	0	-	0	-	wzi154	KL107	unknown (KL107)	?-+	Good	0.9999	KL107_04_wza	O1/O2v2	O2afg	none	Very high	0.9837		aac(6')-Ib'.v1;aadA2^;aph3-Ia.v1^	-	-	-	-	mphA	catA1^	-	sul1
GCA_000822885.1_88SGR_genomic	no			Klebsiella pneumoniae	strong	152	114755	444722	5765964	yes (56)	ambiguous_bases	ST512	0	2	7	8	-	0	-	0	-	0	-	0	-	0	-	wzi154	KL107	unknown (KL107)	none	Very high	1		O1/O2v2	O2afg	none	Very high	0.9837		aac(6')-Ib'.v1;aadA2^;aph3-Ia.v1^	-	-	-	-	mphA	catA1^	-	-
GCA_000822925.1_90SGR_genomic	no			Klebsiella pneumoniae	strong	216	81356	297783	5755772	yes (50)	ambiguous_bases	ST512	0	2	8	8	-	0	-	0	-	0	-	0	-	0	-	wzi154	KL107	unknown (KL107)	none	Very high	1		O1/O2v2	O2afg	none	Very high	0.9837		aadA2^;aph3-Ia.v1^	-	-	-	-	mphA	catA1^	-	sul1
GCA_000823065.1_97SGR_genomic	no			Klebsiella pneumoniae	strong	146	168081	434827	5611091	yes (70)	ambiguous_bases	ST512	0	1	6	9	-	0	-	0	-	0	-	0	-	0	-	wzi154	KL107	unknown (KL107)	?-	Good	0.9999	KL107_04_wza	O1/O2v2	O2afg	?-	Good	0.9837	O1/O2v2_03_wbbM	aac(3)-IIa.v1^;aac(6')-Ib'.v1*;aac(6')-Ib-cr.v2*;aadA2	-	-	qnrB1.v2^	-	-	-	-	sul1
GCA_000823105.1_99SGR_genomic	no			Klebsiella pneumoniae	strong	247	108607	359653	5584653	yes (25)	ambiguous_bases	ST15	0	1	6	7	-	0	-	0	-	0	-	0	-	0	-	wzi93	KL112	unknown (KL112)	none	Very high	0.9865		O1/O2v1	O1	?-	Good	0.9845	O1/O2v1_05_wbbN	aac(3)-IIa.v1^;aac(6')-Ib-cr.v2;strB.v1	-	-	-	-	-	-	-	sul2
GCA_000823125.1_9PV_genomic	no			Klebsiella pneumoniae	strong	80	180241	389251	5545509	yes (29)	ambiguous_bases	ST307	0	1	7	11	-	0	-	0	-	0	-	0	-	0	-	wzi173	KL102	unknown (KL102)	?-	Good	0.9927	KL102_09,KL102_13	O1/O2v2	O2afg	none	Very high	0.9845		aac(3)-IIa.v1^;aac(6')-Ib-cr.v2;strA.v1^;strB.v1	-	-	qnrB1.v2^	-	-	-	-	sul2
GCA_000826565.1_KVR801v1_PRJEB6019_wgs.embl.gzip_genomic	no			Klebsiella variicola subsp. variicola	strong	91	186152	376398	5781474	yes (4)	ambiguous_bases	ST919	0	1	4	5	-	0	-	0	-	0	-	0	-	0	-	wzi198	unknown (KL67)	unknown (K67)	?-*	None	0.9746	KL67_07_wzy,KL67_10_wclH,KL67_11_wcqG,KL67_13_wzx,KL67_16_wcaJ	OL103	unknown (OL103)	none	Very high	0.9648		ant(2'')-Ia;aphA15	-	-	-	-	-	-	-	sul1*
GCA_000826605.1_Klebsiella_pneumoniae_KMP_nasey_genomic	no			Klebsiella pneumoniae	strong	47	301023	902219	5647379	no	-	ST11	0	2	10	15	-	0	-	0	-	0	-	0	-	0	-	wzi174	KL74	K74	?	Good	0.9895		O3b	O3b	?*	Good	0.9171		aac(3)-IIa.v1^;aac(6')-Ib;rmtF;strB.v1	-	-	qnrB9.2^	-	mphA	CatB4.v1;catII.2*	arr-2	sul2
GCA_000827665.1_ASM82766v1_genomic	no			Klebsiella quasipneumoniae subsp. similipneumoniae	strong	52	286307	615991	5177610	no	-	ST2045	0	0	0	0	-	0	-	0	-	0	-	0	-	0	-	wzi225	KL56	K56	?-*	Good	0.9686	KL56_20_rmlC	O12	O12	?-+	Good	0.9948	O12_04_rfbC	-	-	-	-	-	-	-	-	-
GCA_000828055.2_ASM82805v2_genomic	no			Klebsiella variicola subsp. variicola	strong	1	5521203	5521203	5521203	no	-	ST2263	0	0	0	0	-	0	-	0	-	0	-	0	-	0	-	wzi251	KL16	K16	*	Very high	0.9735		O3/O3a	O3/O3a	none	Very high	0.9936		-	-	-	-	-	-	-	-	-
GCA_000943095.1_ST15_genomic	no			Klebsiella pneumoniae	strong	97	271770	537599	5987607	yes (21)	ambiguous_bases	ST15	1	2	10	21	ybt 16; ICEKp12	277	-	0	-	0	-	0	-	0	-	wzi93	KL112	unknown (KL112)	none	Very high	0.9865		O1/O2v1	O1	none	Very high	0.9852		aac(6')-Ib-cr.v2;aadA2^;aph3-Ia.v1*?;armA;strA.v1;strB.v1	-	-	qnrB1.v2^	-	ermB.v1*;mphA;mphE.v2;msrE	CatB4.v1?;catA1^	-	sul1
GCA_000956385.1_CDPH3707-4_genomic	no			Klebsiella pneumoniae	strong	116	206548	558005	5359393	no	-	ST147	0	2	9	15	-	0	-	0	-	0	-	0	-	0	-	wzi64	KL64	K64	none	Perfect	1		O1/O2v1	O2a	none	Very high	0.9864		aac(6')-Ib-cr.v2;aadA2^;armA;strA.v1;strB.v1	-	-	qnrB1.v2^	-	mphE.v2;msrE	CatB4.v1?	-	sul1
GCA_000956395.1_CDPH_3020-4_genomic	no			Klebsiella pneumoniae	strong	93	214475	558316	5468355	no	-	ST147	0	2	9	15	-	0	-	0	-	0	-	0	-	0	-	wzi64	KL64	K64	none	Very high	1		O1/O2v1	O2a	none	Very high	0.9864		aac(6')-Ib-cr.v2;aadA2^;armA;strA.v1;strB.v1	-	-	qnrB1.v2^	-	mphE.v2;msrE	CatB4.v1?	-	sul1
GCA_000958945.1_matepair3_genomic	no			Klebsiella pneumoniae	strong	54	2989036	2989036	5371617	yes (77)	ambiguous_bases	ST147	0	2	9	13	-	0	-	0	-	0	-	0	-	0	-	wzi64	KL64	K64	none	Perfect	1		O1/O2v1	O2a	none	Very high	0.9864		aac(6')-Ib-cr.v2;armA;strA.v1;strB.v1	-	-	qnrB1.v2^	-	mphE.v2;msrE	CatB4.v1	-	sul1
GCA_000958955.1_matepair02_genomic	no			Klebsiella pneumoniae	strong	58	2989016	2989016	5368188	no	-	ST147	0	2	9	15	-	0	-	0	-	0	-	0	-	0	-	wzi64	KL64	K64	none	Perfect	1		O1/O2v1	O2a	none	Very high	0.9864		aac(6')-Ib-cr.v2;aadA2^;armA;strA.v1;strB.v1	-	-	qnrB1.v2^	-	mphE.v2;msrE	CatB4.v1	-	sul1
GCA_000958965.1_matepair4_genomic	no			Klebsiella pneumoniae	strong	59	2989036	2989036	5378024	yes (1100)	ambiguous_bases	ST147	0	2	9	12	-	0	-	0	-	0	-	0	-	0	-	wzi64	KL64	K64	none	Perfect	1		O1/O2v1	O2a	none	Very high	0.9864		aac(6')-Ib-cr.v2;armA;strA.v1;strB.v1	-	-	-	-	mphE.v2;msrE	CatB4.v1	-	sul1
GCA_000958975.1_matepair01_genomic	no			Klebsiella pneumoniae	strong	68	2988282	2988282	5494465	no	-	ST147	0	2	9	15	-	0	-	0	-	0	-	0	-	0	-	wzi64	KL64	K64	none	Very high	1		O1/O2v1	O2a	none	Very high	0.9864		aac(6')-Ib-cr.v2;aadA2^;armA;strA.v1;strB.v1	-	-	qnrB1.v2^	-	mphE.v2;msrE	CatB4.v1	-	sul1
GCA_000986855.1_ASM98685v1_genomic	no			Klebsiella variicola subsp. variicola	strong	58	159676	856167	5666217	no	-	ST3924	0	0	0	0	-	0	-	0	-	0	-	0	-	0	-	wzi269	KL25	K25	-*	High	0.9764	KL25_09_wfeD	O5	O5	none	Very high	0.9957		-	-	-	-	-	-	-	-	-
GCA_001006575.1_ASM100657v1_genomic	no			Klebsiella variicola subsp. variicola	strong	90	152679	480072	5484200	no	-	ST3922	0	0	0	0	-	0	-	0	-	0	-	0	-	0	-	wzi423	KL56	K56	?-*	Good	0.9518	KL56_17_rmlB	OL103	unknown (OL103)	?-+	Good	0.9655	OL103_01_rmlC	-	-	-	-	-	-	-	-	-
GCA_001006625.1_ASM100662v1_genomic	no			Klebsiella variicola subsp. variicola	strong	95	131443	363915	5480893	no	-	ST697	0	0	0	0	-	0	-	0	-	0	-	0	-	0	-	wzi413	KL61	K61	?-	Good	0.9987	KL61_17_manC,KL61_18_manB	O5	O5	?-	Good	0.9954	O5_01_manC,O5_02_manB	-	-	-	-	-	-	-	-	-
GCA_001022035.1_ASM102203v1_genomic	no			Klebsiella pneumoniae	strong	4	5328319	5328319	5552491	no	-	ST11	0	2	6	9	-	0	-	0	-	0	-	0	-	0	-	wzi177	KL125	unknown (KL125)	*	High	0.9039		O3b	O3b	none	Very high	0.9905		aac(3)-IIa.v1^;aac(6')-Ib-cr.v2	-	-	-	-	-	CatB4.v1;catII.2*	-	-
GCA_001022235.1_ASM102223v1_genomic	no			Klebsiella pneumoniae	strong	5	5402147	5402147	5620516	no	-	ST258	1	2	7	13	ybt 9; ICEKp3 (truncated)	198	-	0	-	0	-	0	-	0	-	wzi154	KL107	unknown (KL107)	none	Very high	0.9998		O1/O2v2	O2afg	none	Very high	0.9837		aac(3)-IV;aac(6')-Ib'.v1*;aadA*;aadA2;aadA^;aph(4)-Ia	-	-	-	-	-	cmlA1*	-	sul3
GCA_001030715.1_Kleb_oxyt_CHS153_V1_genomic	no			Klebsiella pneumoniae	strong	7	1442822	2714225	5654902	yes (12653)	ambiguous_bases	ST258	2	2	6	13	ybt 17; ICEKp10	251	clb 3 (truncated)	62-1LV	-	0	-	0	-	0	-	wzi154	KL107	unknown (KL107)	none	Very high	0.9999		O1/O2v2	O2afg	none	Very high	0.9838		aac(6')-Ib'.v1;aac(6')-Ib'.v1;aac(6')-Ib'.v1*;aadA*;aadA2;strA.v1^;strB.v1	-	-	-	-	-	-	-	sul1;sul2
GCA_001030745.1_Kleb_oxyt_CHS222_V1_genomic	no			Klebsiella pneumoniae	strong	5	5140834	5140834	5676248	yes (8137)	ambiguous_bases	ST258	2	2	9	18	ybt 17; ICEKp10	251	clb 3 (truncated)	62-1LV	-	0	-	0	-	0	-	wzi154	KL107	unknown (KL107)	none	Very high	0.9999		O1/O2v2	O2afg	none	Very high	0.9838		aac(6')-Ib'.v1;aadA*;aadA2;aadA2^;aph3-Ia.v1^;strA.v1^;strB.v1	-	-	-	-	mphA	catA1^	-	sul1;sul1;sul2
GCA_001030795.1_Kleb_pneu_CHS81_V1_genomic	no			Klebsiella pneumoniae	strong	10	3529974	3529974	5866388	yes (10917)	ambiguous_bases	ST258	2	2	9	16	ybt 17; ICEKp10	251	clb 3 (truncated)	62-1LV	-	0	-	0	-	0	-	wzi154	KL107	unknown (KL107)	none	Very high	0.9999		O1/O2v2	O2afg	none	Very high	0.9838		aac(6')-Ib'.v1;aac(6')-Ib'.v1*;aadA*;aadA2;aph3-Ia.v1^;strA.v1^;strB.v1	-	-	-	-	mphA	catA1^	-	sul1;sul2
GCA_001030825.1_Kleb_pneu_CHS82_V1_genomic	no			Klebsiella pneumoniae	strong	8	2974767	2974767	5864026	yes (15427)	ambiguous_bases	ST258	2	2	9	16	ybt 17; ICEKp10	251	clb 3 (truncated)	62-1LV	-	0	-	0	-	0	-	wzi154	KL107	unknown (KL107)	none	Very high	0.9998		O1/O2v2	O2afg	none	Very high	0.9838		aac(6')-Ib'.v1;aac(6')-Ib'.v1*;aadA*;aadA2;aph3-Ia.v1^;strA.v1^;strB.v1	-	-	-	-	mphA	catA1^	-	sul1;sul2
GCA_001030835.1_Kleb_pneu_CHS83_V1_genomic	no			Klebsiella pneumoniae	strong	11	3536975	3536975	5891931	yes (63729)	ambiguous_bases	ST258	2	2	7	14	ybt 17; ICEKp10	251	clb 3 (truncated)	62-1LV	-	0	-	0	-	0	-	wzi154	KL107	unknown (KL107)	none	Very high	0.9999		O1/O2v2	O2afg	none	Very high	0.9838		aac(6')-Ib'.v1;aadA*;aadA2;strA.v1^;strB.v1;strB.v1	-	-	-	-	-	-	-	sul1;sul2;sul2
GCA_001030845.1_Kleb_pneu_CHS84_V1_genomic	no			Klebsiella pneumoniae	strong	13	956679	1457464	5867503	yes (13715)	ambiguous_bases	ST258	2	2	7	13	ybt 17; ICEKp10	251	clb 3 (truncated)	62-1LV	-	0	-	0	-	0	-	wzi154	KL107	unknown (KL107)	none	Very high	0.9999		O1/O2v2	O2afg	none	Very high	0.9838		aac(6')-Ib'.v1;aadA*;aadA2;aph3-Ia.v1^;strA.v1^;strB.v1	-	-	-	-	mphA	-	-	sul1;sul2
GCA_001030875.1_Kleb_pneu_CHS85_V1_genomic	no			Klebsiella pneumoniae	strong	5	5479219	5479219	5812809	yes (46220)	ambiguous_bases	ST258	2	2	9	15	ybt 17; ICEKp10	251	clb 3 (truncated)	62-1LV	-	0	-	0	-	0	-	wzi154	KL107	unknown (KL107)	none	Very high	0.9999		O1/O2v2	O2afg	none	Very high	0.9838		aac(6')-Ib'.v1;aadA*;aadA2;aph3-Ia.v1^;strA.v1^;strB.v1	-	-	-	-	mphA	catA1^	-	sul1;sul2
GCA_001030905.1_Kleb_pneu_CHS88_V1_genomic	no			Klebsiella pneumoniae	strong	11	2044251	2048922	5912405	yes (5500)	ambiguous_bases	ST258	2	3	10	20	ybt 17; ICEKp10	256	clb 3 (truncated)	62-1LV	-	0	-	0	-	0	-	wzi154	KL107	unknown (KL107)	none	Very high	0.9999		O1/O2v2	O2afg	none	Very high	0.9838		aac(6')-Ib'.v1;aac(6')-Ib'.v1;aac(6')-Ib'.v1;aac(6')-Ib'.v1;aac(6')-Ib'.v1*;aadA*;aadA*;aadA2;aph3-Ia.v1^;strA.v1^;strB.v1	-	-	-	-	mphA	catA1^	-	sul1;sul2
GCA_001030915.1_Kleb_pneu_CHS89_V1_genomic	no			Klebsiella pneumoniae	strong	8	3269260	3269260	5911295	yes (38072)	ambiguous_bases	ST258	2	2	8	16	ybt 17; ICEKp10	240	clb 3 (truncated)	62-1LV	-	0	-	0	-	0	-	wzi154	KL107	unknown (KL107)	none	Very high	0.9999		O1/O2v2	O2afg	none	Very high	0.9838		aac(6')-Ib'.v1;aadA*;aadA2;aph3-Ia.v1^;aph3-Ia.v1^;strA.v1^;strB.v1	-	-	-	-	mphA	catA1^	-	sul1;sul2
GCA_001030935.1_Kleb_pneu_CHS90_V1_genomic	no			Klebsiella pneumoniae	strong	9	5024275	5024275	5814756	yes (19627)	ambiguous_bases	ST258	2	2	9	16	ybt 17; ICEKp10	251	clb 3 (truncated)	62-1LV	-	0	-	0	-	0	-	wzi154	KL107	unknown (KL107)	none	Very high	0.9999		O1/O2v2	O2afg	none	Very high	0.9838		aac(6')-Ib'.v1*;aadA*;aadA2;aph3-Ia.v1^;aph3-Ia.v1^;strA.v1^;strB.v1	-	-	-	-	mphA	catA1^	-	sul1;sul2
GCA_001030945.1_Kleb_pneu_CHS91_V1_genomic	no			Klebsiella pneumoniae	strong	4	3396581	3396581	5585013	yes (38039)	ambiguous_bases	ST258	0	0	4	5	-	0	-	0	-	0	-	0	-	0	-	wzi154	KL107	unknown (KL107)	none	Very high	0.9999		O1/O2v2	O2afg	-	High	0.9837	O1/O2v2_06_wbbO	aac(6')-Ib'.v1;aac(6')-Ib'.v1;aadA2	-	-	-	-	-	-	-	sul1
GCA_001030985.1_Kleb_pneu_CHS92_V1_genomic	no			Klebsiella pneumoniae	strong	5	3554395	3554395	5870525	yes (21326)	ambiguous_bases	ST258	2	2	8	15	ybt 17; ICEKp10	251	clb 3 (truncated)	62-1LV	-	0	-	0	-	0	-	wzi154	KL107	unknown (KL107)	none	Very high	0.9999		O1/O2v2	O2afg	none	Very high	0.9838		aac(6')-Ib'.v1;aac(6')-Ib'.v1*;aadA*;aadA2;aph3-Ia.v1^;strA.v1^;strB.v1	-	-	-	-	mphA	catA1^	-	sul1;sul2
GCA_001030995.1_Kleb_pneu_CHS93_V1_genomic	no			Klebsiella pneumoniae	strong	17	4740897	4740897	5589429	yes (19216)	ambiguous_bases	ST11	0	1	7	12	-	0	-	0	-	0	-	0	-	0	-	wzi177	KL125	unknown (KL125)	*	High	0.9039		O3b	O3b	none	Very high	0.9905		aac(3)-IIa.v1^;aac(3)-IIa.v1^;aac(6')-Ib'.v1;aadA*	-	-	-	-	mphA	CatB4.v1?	-	-
GCA_001031015.1_Kleb_pneu_CHS94_V1_genomic	no			Klebsiella pneumoniae	strong	10	3021012	3021012	5850421	yes (7042)	ambiguous_bases	ST258	2	2	8	15	ybt 17; ICEKp10	251	clb 3 (truncated)	62-1LV	-	0	-	0	-	0	-	wzi154	KL107	unknown (KL107)	none	Very high	0.9999		O1/O2v2	O2afg	none	Very high	0.9838		aac(6')-Ib'.v1;aac(6')-Ib'.v1*;aadA*;aadA2;aph3-Ia.v1^;strA.v1^;strB.v1	-	-	-	-	mphA	catA1^	-	sul1;sul2
GCA_001031025.1_Kleb_pneu_CHS95_V1_genomic	no			Klebsiella pneumoniae	strong	14	1267964	2045752	5739259	yes (2644)	ambiguous_bases	ST258	2	2	9	15	ybt 17; ICEKp10	251	clb 3 (truncated)	62-2LV	-	0	-	0	-	0	-	wzi154	KL107	unknown (KL107)	none	Very high	0.9999		O1/O2v2	O2afg	none	Very high	0.9838		aac(6')-Ib'.v1;aadA*;aadA2;aph3-Ia.v1^;strA.v1^;strB.v1	-	-	-	-	mphA	catA1^	-	sul1;sul2
GCA_001031065.1_Kleb_pneu_CHS96_V1_genomic	no			Klebsiella pneumoniae	strong	5	5494656	5494656	5874055	yes (11627)	ambiguous_bases	ST258	2	2	8	16	ybt 17; ICEKp10	251	clb 3 (truncated)	62-1LV	-	0	-	0	-	0	-	wzi154	KL107	unknown (KL107)	none	Very high	0.9999		O1/O2v2	O2afg	none	Very high	0.9838		aac(6')-Ib'.v1;aadA*;aadA2;aph3-Ia.v1^;strA.v1^;strB.v1	-	-	-	-	mphA;mphA	catA1^;catA1^	-	sul1;sul2
GCA_001031075.1_Kleb_pneu_CHS97_V1_genomic	no			Klebsiella pneumoniae	strong	9	3592103	3592103	5870684	yes (57596)	ambiguous_bases	ST258	2	2	9	17	ybt 17; ICEKp10	257	clb 3 (truncated)	62-1LV	-	0	-	0	-	0	-	wzi154	KL107	unknown (KL107)	none	Very high	0.9999		O1/O2v2	O2afg	none	Very high	0.9838		aac(6')-Ib'.v1;aadA*;aadA2;aph3-Ia.v1^;strA.v1^;strB.v1	-	-	-	-	mphA	catA1^	-	sul1;sul2
GCA_001031095.1_Kleb_pneu_CHS98_V1_genomic	no			Klebsiella pneumoniae	strong	5	5570815	5570815	5917684	yes (52770)	ambiguous_bases	ST258	2	2	8	12	ybt 17; ICEKp10	258	clb 3 (truncated)	62-1LV	-	0	-	0	-	0	-	wzi154	KL107	unknown (KL107)	none	Very high	0.9998		O1/O2v1	O2a	-	Good	0.9843	O1/O2v1_06_wbbO,O1/O2v1_07_kfoC	aac(6')-Ib'.v1;aadA2;aph3-Ia.v1^;strA.v1^;strB.v1	-	-	-	-	mphA	catA1^	-	sul1;sul2
GCA_001031105.1_Kleb_pneu_CHS99_V1_genomic	no			Klebsiella pneumoniae	strong	9	2918083	2918083	5770702	yes (46159)	ambiguous_bases	ST258	2	2	9	18	ybt 17; ICEKp10	251	clb 3 (truncated)	62-1LV	-	0	-	0	-	0	-	wzi154	KL107	unknown (KL107)	none	Very high	0.9999		O1/O2v2	O2afg	-	High	0.9838	O1/O2v2_02_wzt	aac(6')-Ib'.v1;aac(6')-Ib'.v1*;aac(6')-Ib'.v1*;aadA*;aadA*;aph3-Ia.v1^;strA.v1^;strB.v1	-	-	-	-	mphA	catA1^	-	sul1;sul2
GCA_001031145.1_Kleb_pneu_CHS100_V1_genomic	no			Klebsiella pneumoniae	strong	11	1351805	2045062	5721219	yes (9503)	ambiguous_bases	ST258	2	2	9	16	ybt 17; ICEKp10	251	clb 3 (truncated)	62-1LV	-	0	-	0	-	0	-	wzi154	KL107	unknown (KL107)	none	Very high	0.9999		O1/O2v2	O2afg	none	Very high	0.9838		aac(6')-Ib'.v1;aac(6')-Ib'.v1*;aadA*;aadA2;aph3-Ia.v1^;strA.v1^;strB.v1	-	-	-	-	mphA	catA1^	-	sul1;sul2
GCA_001031155.1_Kleb_pneu_CHS101_V1_genomic	no			Klebsiella pneumoniae	strong	7	3427985	3427985	5810073	yes (6666)	ambiguous_bases	ST258	2	2	9	17	ybt 17; ICEKp10	251	clb 3 (truncated)	62-1LV	-	0	-	0	-	0	-	wzi154	KL107	unknown (KL107)	none	Very high	0.9999		O1/O2v2	O2afg	none	Very high	0.9838		aac(6')-Ib'.v1;aac(6')-Ib'.v1*;aadA*;aadA2;aph3-Ia.v1^;strA.v1^;strB.v1	-	-	-	-	mphA	catA1^	-	sul1;sul2
GCA_001031175.1_Kleb_pneu_CHS102_V1_genomic	no			Klebsiella pneumoniae	strong	5	4703453	4703453	5686533	yes (7843)	ambiguous_bases	ST258	0	2	9	18	-	0	-	0	-	0	-	0	-	0	-	wzi154	KL107	unknown (KL107)	none	Very high	0.9998		O1/O2v2	O2afg	none	Very high	0.9838		aac(6')-Ib'.v1;aac(6')-Ib'.v1;aadA*;aadA2;aph3-Ia.v1^;strA.v1^;strB.v1	-	-	-	-	mphA	catA1^	-	sul1;sul2
GCA_001031185.1_Kleb_pneu_CHS104_V1_genomic	no			Klebsiella pneumoniae	strong	5	5283954	5283954	5825388	yes (25919)	ambiguous_bases	ST258	2	2	9	14	ybt 17; ICEKp10 (truncated)	262	clb 3 (truncated)	62-1LV	-	0	-	0	-	0	-	wzi154	KL107	unknown (KL107)	none	Very high	0.9998		O1/O2v2	O2afg	none	Very high	0.9838		aac(6')-Ib'.v1;aac(6')-Ib'.v1;aadA*;aph3-Ia.v1^;strA.v1^;strB.v1	-	-	-	-	mphA	catA1^	-	sul2
GCA_001031225.1_Kleb_pneu_CHS105_V1_genomic	no			Klebsiella pneumoniae	strong	6	5568344	5568344	5858674	yes (33414)	ambiguous_bases	ST258	2	2	8	14	ybt 17; ICEKp10	251	clb 3 (truncated)	62-1LV	-	0	-	0	-	0	-	wzi154	KL107	unknown (KL107)	none	Very high	0.9999		O1/O2v2	O2afg	-	High	0.9838	O1/O2v2_03_wbbM	aac(6')-Ib'.v1;aadA*;aadA2;aph3-Ia.v1^;strA.v1^;strB.v1	-	-	-	-	mphA	catA1^	-	sul1;sul2
GCA_001031235.1_Kleb_pneu_CHS106_V1_genomic	no			Klebsiella pneumoniae	strong	10	1974913	2551285	5836506	yes (17933)	ambiguous_bases	ST258	2	3	10	17	ybt 17; ICEKp10	251	clb 3 (truncated)	62-1LV	-	0	-	0	-	0	-	wzi154	KL107	unknown (KL107)	none	Very high	0.9999		O1/O2v2	O2afg	none	Very high	0.9838		aac(6')-Ib'.v1;aac(6')-Ib'.v1*;aadA*;aadA2^;aph3-Ia.v1^;strA.v1^;strB.v1	-	-	-	-	mphA	catA1^	-	sul1;sul2
GCA_001031265.1_Kleb_pneu_CHS109_V1_genomic	no			Klebsiella pneumoniae	strong	9	4830577	4830577	5936627	yes (8360)	ambiguous_bases	ST258	2	2	9	20	ybt 17; ICEKp10	251	clb 3 (truncated)	62-1LV	-	0	-	0	-	0	-	wzi154	KL107	unknown (KL107)	none	Very high	0.9999		O1/O2v2	O2afg	none	Very high	0.9838		aac(6')-Ib'.v1;aac(6')-Ib'.v1*;aadA*;aadA2;aph3-Ia.v1^;strA.v1^;strB.v1	-	-	-	-	mphA	catA1^	-	sul1;sul2
GCA_001031305.1_Kleb_pneu_CHS110_V1_genomic	no			Klebsiella pneumoniae	strong	8	5577907	5577907	5976846	yes (48153)	ambiguous_bases	ST258	2	1	8	14	ybt 17; ICEKp10	251	clb 3 (truncated)	62-1LV	-	0	-	0	-	0	-	wzi154	KL107	unknown (KL107)	none	Very high	0.9999		O1/O2v2	O2afg	none	Very high	0.9838		aac(6')-Ib'.v1;aadA*;aadA2;aph3-Ia.v1^;strA.v1^;strB.v1	-	-	-	-	mphA	catA1^	-	sul1;sul2
GCA_001031315.1_Kleb_pneu_CHS111_V1_genomic	no			Klebsiella pneumoniae	strong	15	1440716	1717545	5848630	yes (22793)	ambiguous_bases	ST258	2	2	8	15	ybt 17; ICEKp10	251	clb 3 (truncated)	62-1LV	-	0	-	0	-	0	-	wzi154	KL107	unknown (KL107)	none	Very high	0.9999		O1/O2v2	O2afg	none	Very high	0.9837		aac(6')-Ib'.v1;aadA*;aadA2;aph3-Ia.v1^;strA.v1^;strB.v1	-	-	-	-	mphA	catA1^	-	sul1;sul2
GCA_001031325.1_Kleb_pneu_CHS112_V1_genomic	no			Klebsiella pneumoniae	strong	4	5276457	5276457	5348955	yes (14296)	ambiguous_bases	ST15	0	1	8	14	-	0	-	0	-	0	-	0	-	0	-	wzi118	KL146	unknown (KL146)	*	Very high	0.9516		O1/O2v2	O1	none	Very high	0.9837		aac(3)-IId^;aac(6')-Ib-cr.v2;aadA16*;strA.v1*;strB.v1*	-	-	qnrB6^	-	-	-	arr-3	sul1;sul1;sul2
GCA_001031345.1_Kleb_pneu_CHS113_V1_genomic	no			Klebsiella pneumoniae	strong	12	1439562	2077999	5869452	yes (7821)	ambiguous_bases	ST258	2	2	8	14	ybt 17; ICEKp10	251	clb 3 (truncated)	62-1LV	-	0	-	0	-	0	-	wzi154	KL107	unknown (KL107)	none	Very high	0.9999		O1/O2v2	O2afg	none	Very high	0.9838		aac(6')-Ib'.v1;aadA*;aadA2;strA.v1^;strB.v1	-	-	-	-	-	catA1^	-	sul1;sul2
GCA_001031385.1_Kleb_pneu_CHS114_V1_genomic	no			Klebsiella pneumoniae	strong	8	5332620	5332620	5759324	yes (6909)	ambiguous_bases	ST258	0	2	8	18	-	0	-	0	-	0	-	0	-	0	-	wzi154	KL107	unknown (KL107)	none	Very high	0.9998		O1/O2v2	O2afg	none	Very high	0.9838		aac(6')-Ib'.v1;aac(6')-Ib'.v1*;aadA*;aadA2;aph3-Ia.v1^;aph3-Ia.v1^;aph3-Ia.v1^;strA.v1^;strB.v1	-	-	-	-	mphA	catA1^	-	sul1;sul2
GCA_001031395.1_Kleb_pneu_CHS115_V1_genomic	no			Klebsiella pneumoniae	strong	7	3534150	3534150	5848223	yes (3777)	ambiguous_bases	ST258	2	2	8	14	ybt 17; ICEKp10	251	clb 3 (truncated)	62-1LV	-	0	-	0	-	0	-	wzi154	KL107	unknown (KL107)	none	Very high	0.9999		O1/O2v2	O2afg	none	Very high	0.9838		aac(6')-Ib'.v1;aac(6')-Ib'.v1*;aadA*;aadA2;strA.v1^;strB.v1	-	-	-	-	-	catA1^	-	sul1;sul2
GCA_001031405.1_Kleb_pneu_CHS116_V1_genomic	no			Klebsiella pneumoniae	strong	6	4833193	4833193	5893745	yes (24849)	ambiguous_bases	ST258	2	2	8	13	ybt 17; ICEKp10	240-2LV	clb 3 (truncated)	60-5LV	-	0	-	0	-	0	-	wzi154	KL107	unknown (KL107)	none	Very high	0.9998		O1/O2v2	O2afg	none	Very high	0.9838		aac(6')-Ib'.v1;aadA2;aph3-Ia.v1^;strA.v1^;strB.v1	-	-	-	-	mphA	catA1^	-	sul1;sul2
GCA_001031415.1_Kleb_pneu_CHS117_V1_genomic	no			Klebsiella pneumoniae	strong	13	1557251	1652250	5896200	yes (62187)	ambiguous_bases	ST258	2	2	9	17	ybt 17; ICEKp10	251	clb 3 (truncated)	62-1LV	-	0	-	0	-	0	-	wzi154	KL107	unknown (KL107)	none	Very high	0.9999		O1/O2v2	O2afg	none	Very high	0.9838		aac(6')-Ib'.v1;aadA*;aadA2^;aph3-Ia.v1^;aph3-Ia.v1^;strA.v1^;strB.v1	-	-	-	-	mphA	catA1^	-	sul1;sul2
GCA_001031465.1_Kleb_pneu_CHS118_V1_genomic	no			Klebsiella pneumoniae	strong	7	3540150	3540150	5914114	yes (19510)	ambiguous_bases	ST258	2	2	9	13	ybt 17; ICEKp10	251	clb 3 (truncated)	62-1LV	-	0	-	0	-	0	-	wzi154	KL107	unknown (KL107)	none	Very high	0.9999		O1/O2v2	O2afg	none	Very high	0.9838		aac(6')-Ib'.v1;aadA2;aph3-Ia.v1^;strA.v1^;strB.v1	-	-	-	-	mphA	catA1^	-	sul1;sul2
GCA_001031485.1_Kleb_pneu_CHS122_V1_genomic	no			Klebsiella pneumoniae	strong	5	3483395	3483395	5810536	yes (16459)	ambiguous_bases	ST258	5	2	9	15	ybt 17; ICEKp10 (truncated)	241	clb 3 (incomplete) (truncated)	62-2LV	iuc 5	59	iro 5	34	-	0	-	wzi154	KL107	unknown (KL107)	none	Very high	0.9999		O1/O2v2	O2afg	-	High	0.9837	O1/O2v2_06_wbbO	aac(6')-Ib'.v1*;aadA2;strA.v1^;strB.v1	-	-	-	-	-	catA1^	-	sul1;sul2
GCA_001031515.1_Kleb_pneu_CHS123_V1_genomic	no			Klebsiella pneumoniae	strong	12	5351805	5351805	5793090	yes (62906)	ambiguous_bases	ST258	0	2	8	14	-	0	-	0	-	0	-	0	-	0	-	wzi154	KL107	unknown (KL107)	none	Very high	0.9997		O1/O2v2	O2afg	none	Very high	0.9837		aac(6')-Ib'.v1;aadA*;aadA2;aph3-Ia.v1^;strA.v1^;strB.v1	-	-	-	-	mphA	catA1^	-	sul1;sul2
GCA_001031545.1_Kleb_pneu_CHS126_V1_genomic	no			Klebsiella pneumoniae	strong	7	3534379	3534379	5958392	yes (21438)	ambiguous_bases	ST258	2	2	9	13	ybt 17; ICEKp10	242	clb 3 (truncated)	62-1LV	-	0	-	0	-	0	-	wzi154	KL107	unknown (KL107)	none	Very high	0.9999		O1/O2v2	O2afg	none	Very high	0.9838		aac(6')-Ib'.v1*;aadA2*;aph3-Ia.v1^;strA.v1^;strB.v1	-	-	-	-	mphA	catA1^	-	sul1;sul2
GCA_001031555.1_Kleb_pneu_CHS125_V1_genomic	no			Klebsiella pneumoniae	strong	7	4916296	4916296	5735740	yes (19216)	ambiguous_bases	ST258	2	2	9	15	ybt 17; ICEKp10	251	clb 3 (truncated)	62-1LV	-	0	-	0	-	0	-	wzi154	KL107	unknown (KL107)	none	Very high	0.9999		O1/O2v2	O2afg	none	Very high	0.9838		aac(6')-Ib'.v1;aadA*;aadA2;aph3-Ia.v1^;strA.v1^;strB.v1	-	-	-	-	mphA	catA1^	-	sul1;sul2
GCA_001031565.1_Kleb_pneu_CHS127_V1_genomic	no			Klebsiella pneumoniae	strong	8	4776830	4776830	5755890	yes (29996)	ambiguous_bases	ST258	2	2	9	16	ybt 17; ICEKp10	251	clb 3 (truncated)	62-1LV	-	0	-	0	-	0	-	wzi154	KL107	unknown (KL107)	none	Very high	0.9999		O1/O2v2	O2afg	none	Very high	0.9838		aac(6')-Ib'.v1;aadA*;aadA2;aph3-Ia.v1^;aph3-Ia.v1^;strA.v1^;strB.v1	-	-	-	-	mphA	catA1^	-	sul1;sul2
GCA_001031595.1_Kleb_pneu_CHS128_V1_genomic	no			Klebsiella pneumoniae	strong	16	1441989	1786625	5847194	yes (10772)	ambiguous_bases	ST258	2	2	7	13	ybt 17; ICEKp10	251	clb 3 (truncated)	62-1LV	-	0	-	0	-	0	-	wzi154	KL107	unknown (KL107)	none	Very high	0.9999		O1/O2v2	O2afg	none	Very high	0.9838		aac(6')-Ib'.v1;aac(6')-Ib'.v1*;aadA*;aadA2;strA.v1^;strB.v1	-	-	-	-	-	catA1^	-	sul1;sul2
GCA_001031625.1_Kleb_pneu_CHS129_V1_genomic	no			Klebsiella pneumoniae	strong	13	3002766	3002766	5668344	yes (23453)	ambiguous_bases	ST258	0	2	9	18	-	0	-	0	-	0	-	0	-	0	-	wzi154	KL107	unknown (KL107)	none	Very high	0.9998		O1/O2v2	O2afg	none	Very high	0.9838		aac(6')-Ib'.v1;aac(6')-Ib'.v1;aadA*;aadA2;aph3-Ia.v1^;strA.v1^;strB.v1	-	-	-	-	mphA	catA1^	-	sul1;sul2
GCA_001031635.1_Kleb_pneu_CHS131_V1_genomic	no			Klebsiella pneumoniae	strong	13	2034857	2036072	5872050	yes (19640)	ambiguous_bases	ST258	2	2	8	18	ybt 17; ICEKp10	251	clb 3 (truncated)	62-1LV	-	0	-	0	-	0	-	wzi154	KL107	unknown (KL107)	none	Very high	0.9999		O1/O2v2	O2afg	none	Very high	0.9837		aac(6')-Ib'.v1;aac(6')-Ib'.v1;aadA*;aadA2;aph3-Ia.v1^;strA.v1^;strB.v1	-	-	-	-	mphA	catA1^	-	sul1;sul2
GCA_001031645.1_Kleb_pneu_CHS132_V1_genomic	no			Klebsiella pneumoniae	strong	5	4669153	4669153	5735790	yes (19868)	ambiguous_bases	ST258	2	2	9	15	ybt 17; ICEKp10	251	clb 3 (truncated)	62-1LV	-	0	-	0	-	0	-	wzi154	KL107	unknown (KL107)	none	Very high	0.9999		O1/O2v2	O2afg	none	Very high	0.9838		aac(6')-Ib'.v1;aadA*;aadA2;aph3-Ia.v1^;strA.v1^;strB.v1	-	-	-	-	mphA	catA1^	-	sul1;sul2
GCA_001031675.1_Kleb_pneu_CHS133_V1_genomic	no			Klebsiella pneumoniae	strong	6	5536631	5536631	5883276	yes (27718)	ambiguous_bases	ST258	2	2	9	21	ybt 17; ICEKp10	251	clb 3 (truncated)	62-1LV	-	0	-	0	-	0	-	wzi154	KL107	unknown (KL107)	none	Very high	0.9998		O1/O2v2	O2afg	none	Very high	0.9838		aac(6')-Ib'.v1;aac(6')-Ib'.v1;aac(6')-Ib'.v1*;aadA*;aadA2;aadA2^;aph3-Ia.v1^;aph3-Ia.v1^;strA.v1^;strB.v1	-	-	-	-	mphA	catA1^	-	sul1;sul1;sul2
GCA_001031705.1_Kleb_pneu_CHS134_V1_genomic	no			Klebsiella pneumoniae	strong	3	5569579	5569579	5846556	yes (4530)	ambiguous_bases	ST258	2	2	7	13	ybt 17; ICEKp10	251	clb 3 (truncated)	62-1LV	-	0	-	0	-	0	-	wzi154	KL107	unknown (KL107)	none	Very high	0.9999		O1/O2v2	O2afg	none	Very high	0.9836		aac(6')-Ib'.v1;aac(6')-Ib'.v1*;aadA*;aadA2;strA.v1^;strB.v1	-	-	-	-	-	catA1^	-	sul1;sul2
GCA_001031715.1_Kleb_pneu_CHS135_V1_genomic	no			Klebsiella pneumoniae	strong	11	1718995	2285557	5860523	yes (34153)	ambiguous_bases	ST258	2	2	9	15	ybt 17; ICEKp10	251	clb 3 (truncated)	62-1LV	-	0	-	0	-	0	-	wzi154	KL107	unknown (KL107)	none	Very high	0.9998		O1/O2v2	O2afg	none	Very high	0.9838		aadA*;aadA2;aph3-Ia.v1^;strA.v1^;strB.v1	-	-	-	-	mphA	catA1^	-	sul1;sul2
GCA_001031725.1_Kleb_pneu_CHS137_V1_genomic	no			Klebsiella pneumoniae	strong	6	4875182	4875182	5663672	yes (68300)	ambiguous_bases	ST258	0	2	8	12	-	0	-	0	-	0	-	0	-	0	-	wzi154	KL107	unknown (KL107)	none	Very high	0.9999		O1/O2v2	O2afg	-	Good	0.9835	O1/O2v2_01_wzm,O1/O2v2_02_wzt	aadA*;aph3-Ia.v1^;strA.v1^;strB.v1	-	-	-	-	mphA	catA1^	-	sul1;sul2
GCA_001031745.1_Kleb_pneu_CHS138_V1_genomic	no			Klebsiella pneumoniae	strong	12	3115959	3115959	5803470	yes (21386)	ambiguous_bases	ST258	2	2	7	10	ybt 17; ICEKp10	251	clb 3 (truncated)	62-1LV	-	0	-	0	-	0	-	wzi154	KL107	unknown (KL107)	none	Very high	0.9999		O1/O2v2	O2afg	none	Very high	0.9838		aadA2;strA.v1^;strB.v1	-	-	-	-	-	-	-	sul1;sul2
GCA_001031785.1_Kleb_pneu_CHS139_V1_genomic	no			Klebsiella pneumoniae	strong	4	5632746	5632746	5914089	yes (23768)	ambiguous_bases	ST258	2	2	7	13	ybt 17; ICEKp10	251	clb 3 (truncated)	62-1LV	-	0	-	0	-	0	-	wzi154	KL107	unknown (KL107)	-	High	0.9994	KL107_07_wbaP	O1/O2v2	O2afg	none	Very high	0.9838		aac(6')-Ib'.v1;aadA*;aadA2;aph3-Ia.v1^;strA.v1^;strB.v1	-	-	-	-	mphA	-	-	sul1;sul2
GCA_001031805.1_Kleb_pneu_CHS141_V1_genomic	no			Klebsiella pneumoniae	strong	15	1438511	1618811	5904572	yes (16981)	ambiguous_bases	ST258	2	2	8	13	ybt 17; ICEKp10	251	clb 3 (truncated)	62-1LV	-	0	-	0	-	0	-	wzi154	KL107	unknown (KL107)	none	Very high	0.9999		O1/O2v2	O2afg	none	Very high	0.9838		aac(6')-Ib'.v1;aadA*;aadA2;aph3-Ia.v1^;strA.v1^;strB.v1	-	-	-	-	mphA	catA1^	-	sul1;sul2
GCA_001031825.1_Kleb_pneu_CHS142_V1_genomic	no			Klebsiella pneumoniae	strong	12	1441553	1936783	5730204	yes (13135)	ambiguous_bases	ST258	2	2	7	12	ybt 17; ICEKp10	297	clb 3 (truncated)	62-2LV	-	0	-	0	-	0	-	wzi154	KL107	unknown (KL107)	none	Very high	0.9998		O1/O2v2	O2afg	none	Very high	0.9838		aac(6')-Ib'.v1;aac(6')-Ib'.v1*;aadA*;aadA2;strA.v1^;strB.v1	-	-	-	-	-	catA1^	-	sul1;sul2
GCA_001031865.1_Kleb_pneu_CHS144_V1_genomic	no			Klebsiella pneumoniae	strong	6	4753393	4753393	5559730	yes (10039)	ambiguous_bases	ST258	0	2	6	10	-	0	-	0	-	0	-	0	-	0	-	wzi29	KL106	unknown (KL106)	none	Very high	0.998		O1/O2v2	O2afg	none	Very high	0.9848		aac(3)-IV*;aac(6')-Ib'.v1;aadA2;aadA^;aph(4)-Ia;aph3-Ia.v1^	-	-	-	-	-	cmlA1*	-	sul3
GCA_001031905.1_Kleb_pneu_CHS147_V1_genomic	no			Klebsiella pneumoniae	strong	9	3417385	3417385	5872245	yes (58812)	ambiguous_bases	ST258	2	2	9	16	ybt 17; ICEKp10	251	clb 3 (truncated)	62-1LV	-	0	-	0	-	0	-	wzi154	KL107	unknown (KL107)	none	Very high	0.9998		O1/O2v2	O2afg	none	Very high	0.9838		aac(6')-Ib'.v1;aadA*;aadA2;aph3-Ia.v1^;strA.v1^;strB.v1	-	-	-	-	mphA	catA1^	-	sul1;sul2
GCA_001031945.1_Kleb_pneu_CHS148_V1_genomic	no			Klebsiella pneumoniae	strong	7	4801846	4801846	5866557	yes (76899)	ambiguous_bases	ST258	2	2	6	6	ybt 17; ICEKp10	251	clb 3 (truncated)	62-1LV	-	0	-	0	-	0	-	wzi154	KL107	unknown (KL107)	none	Very high	0.9998		O1/O2v2	O2afg	none	Very high	0.9838		aac(6')-Ib'.v1;aadA2	-	-	-	-	-	-	-	sul1
GCA_001031955.1_Kleb_pneu_CHS150_V1_genomic	no			Klebsiella pneumoniae	strong	7	3544396	3544396	5870964	yes (27523)	ambiguous_bases	ST258	2	2	8	14	ybt 17; ICEKp10	251	clb 3 (truncated)	62-1LV	-	0	-	0	-	0	-	wzi154	KL107	unknown (KL107)	none	Very high	0.9999		O1/O2v2	O2afg	none	Very high	0.9838		aac(6')-Ib'.v1;aac(6')-Ib'.v1*;aadA*;aadA2;strA.v1^;strB.v1	-	-	-	-	-	catA1^	-	sul1;sul2
GCA_001031965.1_Kleb_pneu_CHS149_V1_genomic	no			Klebsiella pneumoniae	strong	4	3193236	3193236	5680180	yes (14393)	ambiguous_bases	ST258	2	2	6	14	ybt 17; ICEKp10 (truncated)	241	clb 3 (incomplete) (truncated)	62-2LV	-	0	-	0	-	0	-	wzi154	KL107	unknown (KL107)	none	Very high	0.9999		O1/O2v2	O2afg	none	Very high	0.9838		aac(6')-Ib'.v1;aac(6')-Ib'.v1*;aadA*;aadA2;aadA2;strA.v1^;strB.v1	-	-	-	-	-	-	-	sul1;sul2
GCA_001031995.1_Kleb_pneu_CHS151_V1_genomic	no			Klebsiella pneumoniae	strong	6	5157154	5157154	5530657	yes (24846)	ambiguous_bases	ST258	0	2	4	4	-	0	-	0	-	0	-	0	-	0	-	wzi29	KL106	unknown (KL106)	?	Good	1		O1/O2v2	O2afg	none	Very high	0.9848		aac(6')-Ib'.v1;aadA2	-	-	-	-	-	-	-	sul1
GCA_001032025.1_Kleb_pneu_CHS152_V1_genomic	no			Klebsiella pneumoniae	strong	14	1443438	1712460	5866160	yes (8212)	ambiguous_bases	ST258	2	2	9	18	ybt 17; ICEKp10	259	clb 3 (truncated)	62-1LV	-	0	-	0	-	0	-	wzi154	KL107	unknown (KL107)	none	Very high	0.9998		O1/O2v2	O2afg	none	Very high	0.9838		aac(6')-Ib'.v1;aac(6')-Ib'.v1*;aadA*;aadA2;aph3-Ia.v1^;strA.v1^;strB.v1	-	-	-	-	mphA	catA1^	-	sul1;sul2
GCA_001032035.1_Kleb_pneu_CHS154_V1_genomic	no			Klebsiella pneumoniae	strong	7	3548656	3548656	5906443	yes (19763)	ambiguous_bases	ST258	2	2	9	16	ybt 17; ICEKp10	251	clb 3 (truncated)	62-1LV	-	0	-	0	-	0	-	wzi154	KL107	unknown (KL107)	none	Very high	0.9998		O1/O2v2	O2afg	none	Very high	0.9838		aac(6')-Ib'.v1;aadA*;aadA2;aph3-Ia.v1^;strA.v1^;strB.v1	-	-	-	-	mphA	catA1^	-	sul1;sul2
GCA_001032045.1_Kleb_pneu_CHS155_V1_genomic	no			Klebsiella pneumoniae	strong	11	3216890	3216890	5886883	yes (26720)	ambiguous_bases	ST258	2	2	8	13	ybt 17; ICEKp10	251	clb 3 (truncated)	62-2LV	-	0	-	0	-	0	-	wzi154	KL107	unknown (KL107)	none	Very high	0.9999		O1/O2v2	O2afg	none	Very high	0.9838		aac(6')-Ib'.v1;aadA*;aadA2;strA.v1^;strB.v1	-	-	-	-	-	catA1^	-	sul1;sul2
GCA_001032075.1_Kleb_pneu_CHS156_V1_genomic	no			Klebsiella pneumoniae	strong	7	3019336	3019336	5686145	yes (55413)	ambiguous_bases	ST258	2	2	9	15	ybt 17; ICEKp10	251	clb 3 (truncated)	62-1LV	-	0	-	0	-	0	-	wzi154	KL107	unknown (KL107)	none	Very high	0.9999		O1/O2v2	O2afg	none	Very high	0.9838		aac(6')-Ib'.v1;aadA*;aadA2;aph3-Ia.v1^;strA.v1^;strB.v1	-	-	-	-	mphA	catA1^	-	sul1;sul2
GCA_001032105.1_Kleb_pneu_CHS157_V1_genomic	no			Klebsiella pneumoniae	strong	15	1457787	2281863	5826763	yes (35918)	ambiguous_bases	ST258	2	2	8	12	ybt 17; ICEKp10	251	clb 3 (truncated)	62-1LV	-	0	-	0	-	0	-	wzi154	KL107	unknown (KL107)	none	Very high	0.9999		O1/O2v2	O2afg	none	Very high	0.9838		aadA*;aadA2;strA.v1^;strB.v1	-	-	-	-	-	catA1^	-	sul1;sul2
GCA_001032115.1_Kleb_pneu_CHS158_V1_genomic	no			Klebsiella pneumoniae	strong	12	3203499	3203499	5882761	yes (20637)	ambiguous_bases	ST258	2	2	6	12	ybt 17; ICEKp10	251	clb 3 (truncated)	62-1LV	-	0	-	0	-	0	-	wzi154	KL107	unknown (KL107)	none	Very high	0.9999		O1/O2v2	O2afg	none	Very high	0.9838		aac(6')-Ib'.v1;aac(6')-Ib'.v1*;aadA*;aadA2;strA.v1^;strB.v1	-	-	-	-	-	-	-	sul1;sul2
GCA_001032145.1_Kleb_pneu_CHS160_V1_genomic	no			Klebsiella pneumoniae	strong	17	1339900	1682664	5648299	yes (20791)	ambiguous_bases	ST258	2	2	9	13	ybt 17; ICEKp10	251	clb 3 (truncated)	62-1LV	-	0	-	0	-	0	-	wzi154	KL107	unknown (KL107)	none	Very high	0.9998		O1/O2v2	O2afg	none	Very high	0.9838		aac(6')-Ib'.v1;aadA*;aph3-Ia.v1^;strA.v1^;strB.v1	-	-	-	-	mphA	catA1^	-	sul2
GCA_001032195.1_Kleb_pneu_CHS163_V1_genomic	no			Klebsiella pneumoniae	strong	13	3147520	3147520	5924443	yes (88101)	ambiguous_bases	ST258	2	2	8	11	ybt 17; ICEKp10	251	clb 3 (truncated)	62-1LV	-	0	-	0	-	0	-	wzi154	KL107	unknown (KL107)	-	High	0.9994	KL107_07_wbaP	O1/O2v2	O2afg	none	Very high	0.9837		aph3-Ia.v1^;strA.v1^;strB.v1	-	-	-	-	mphA	-	-	sul1;sul2
GCA_001032225.1_Kleb_pneu_CHS164_V1_genomic	no			Klebsiella pneumoniae	strong	6	3543958	3543958	5882730	yes (34252)	ambiguous_bases	ST258	2	2	9	17	ybt 17; ICEKp10	251	clb 3 (truncated)	62-1LV	-	0	-	0	-	0	-	wzi154	KL107	unknown (KL107)	none	Very high	0.9999		O1/O2v2	O2afg	none	Very high	0.9838		aac(6')-Ib'.v1;aac(6')-Ib'.v1*;aadA*;aadA2;aph3-Ia.v1^;aph3-Ia.v1^;strA.v1^;strB.v1	-	-	-	-	mphA	catA1^	-	sul1;sul2
GCA_001032265.1_Kleb_pneu_CHS165_V1_genomic	no			Klebsiella pneumoniae	strong	6	3948763	3948763	5906860	yes (70594)	ambiguous_bases	ST258	2	2	9	10	ybt 17; ICEKp10	251	clb 3 (truncated)	62-1LV	-	0	-	0	-	0	-	wzi154	KL107	unknown (KL107)	none	Very high	0.9998		O1/O2v2	O2afg	-	High	0.9838	O1/O2v2_07_kfoC	aadA*;strA.v1^;strB.v1	-	-	-	-	mphA	catA1^	-	sul2
GCA_001032275.1_Kleb_pneu_CHS166_V1_genomic	no			Klebsiella pneumoniae	strong	12	3228857	3228857	5924305	yes (6807)	ambiguous_bases	ST258	2	2	8	15	ybt 17; ICEKp10	251	clb 3 (truncated)	62-1LV	-	0	-	0	-	0	-	wzi154	KL107	unknown (KL107)	none	Very high	0.9999		O1/O2v2	O2afg	none	Very high	0.9838		aac(6')-Ib'.v1;aac(6')-Ib'.v1*;aadA*;aadA2;strA.v1^;strB.v1	-	-	-	-	-	-	-	sul1;sul2
GCA_001032285.1_Kleb_pneu_CHS167_V1_genomic	no			Klebsiella pneumoniae	strong	8	3528725	3528725	5892438	yes (6915)	ambiguous_bases	ST258	2	2	8	11	ybt 17; ICEKp10	251	clb 3 (truncated)	62-2LV	-	0	-	0	-	0	-	wzi154	KL107	unknown (KL107)	none	Very high	0.9999		O1/O2v2	O2afg	none	Very high	0.9838		aadA2;strA.v1^;strB.v1	-	-	-	-	-	catA1^	-	sul1;sul2
GCA_001032305.1_Kleb_pneu_CHS168_V1_genomic	no			Klebsiella pneumoniae	strong	8	3539673	3539673	5884935	yes (22959)	ambiguous_bases	ST258	2	2	7	12	ybt 17; ICEKp10	251	clb 3 (truncated)	62-2LV	-	0	-	0	-	0	-	wzi154	KL107	unknown (KL107)	none	Very high	0.9999		O1/O2v2	O2afg	none	Very high	0.9838		aac(6')-Ib'.v1;aadA*;aadA2;strA.v1^;strB.v1	-	-	-	-	-	-	-	sul1;sul2
GCA_001032345.1_Kleb_pneu_CHS169_V1_genomic	no			Klebsiella pneumoniae	strong	8	5531590	5531590	5868790	yes (63167)	ambiguous_bases	ST258	2	2	8	12	ybt 17; ICEKp10	251	clb 3 (truncated)	62-1LV	-	0	-	0	-	0	-	wzi154	KL107	unknown (KL107)	none	Very high	0.9999		O1/O2v2	O2afg	-	Good	0.9842	O1/O2v2_01_wzm,O1/O2v2_02_wzt,O1/O2v2_03_wbbM	aac(6')-Ib'.v1;aadA2;aph3-Ia.v1^;strA.v1^;strB.v1	-	-	-	-	mphA	catA1^	-	sul1;sul2
GCA_001032355.1_Kleb_pneu_CHS170_V1_genomic	no			Klebsiella pneumoniae	strong	10	5449189	5449189	5861821	yes (16262)	ambiguous_bases	ST258	2	2	8	16	ybt 17; ICEKp10 (truncated)	243	clb 3 (truncated)	62-1LV	-	0	-	0	-	0	-	wzi154	KL107	unknown (KL107)	none	Very high	0.9998		O1/O2v2	O2afg	none	Very high	0.9838		aac(6')-Ib'.v1;aadA*;aadA2;aph3-Ia.v1^;aph3-Ia.v1^;aph3-Ia.v1^;strA.v1^;strB.v1	-	-	-	-	mphA	catA1^	-	sul1;sul2
GCA_001032365.1_Kleb_pneu_CHS172_V1_genomic	no			Klebsiella pneumoniae	strong	12	3478966	3478966	5858756	yes (6690)	ambiguous_bases	ST258	2	2	9	16	ybt 17; ICEKp10	251	clb 3 (truncated)	62-1LV	-	0	-	0	-	0	-	wzi154	KL107	unknown (KL107)	none	Very high	0.9999		O1/O2v2	O2afg	none	Very high	0.9838		aac(6')-Ib'.v1;aadA*;aadA2;aph3-Ia.v1^;strA.v1^;strB.v1	-	-	-	-	mphA	catA1^	-	sul1;sul2
GCA_001032375.1_Kleb_pneu_CHS173_V1_genomic	no			Klebsiella pneumoniae	strong	13	1551456	2027723	5938168	yes (23425)	ambiguous_bases	ST258	2	2	8	13	ybt 17; ICEKp10	251	clb 3 (truncated)	62-2LV	-	0	-	0	-	0	-	wzi154	KL107	unknown (KL107)	none	Very high	0.9999		O1/O2v2	O2afg	none	Very high	0.9838		aac(6')-Ib'.v1;aadA*;aadA2;strA.v1^;strB.v1	-	-	-	-	-	catA1^	-	sul1;sul2
GCA_001032435.1_Kleb_pneu_CHS176_V1_genomic	no			Klebsiella pneumoniae	strong	10	1435414	1500353	5792846	yes (32321)	ambiguous_bases	ST258	2	2	9	16	ybt 17; ICEKp10	251	clb 3 (truncated)	62-1LV	-	0	-	0	-	0	-	wzi154	KL107	unknown (KL107)	none	Very high	0.9999		O1/O2v2	O2afg	none	Very high	0.9838		aac(6')-Ib'.v1;aadA*;aadA2?;aph3-Ia.v1^;strA.v1^;strB.v1	-	-	-	-	mphA	catA1^	-	sul1;sul2
GCA_001032445.1_Kleb_pneu_CHS177_V1_genomic	no			Klebsiella pneumoniae	strong	10	1517262	2293297	5828944	yes (10539)	ambiguous_bases	ST258	2	2	8	14	ybt 17; ICEKp10	251	clb 3 (truncated)	62-1LV	-	0	-	0	-	0	-	wzi154	KL107	unknown (KL107)	none	Very high	0.9999		O1/O2v2	O2afg	none	Very high	0.9838		aac(6')-Ib'.v1;aac(6')-Ib'.v1*;aadA*;aadA2;strA.v1^;strB.v1	-	-	-	-	-	catA1^	-	sul1;sul2
GCA_001032455.1_Kleb_pneu_CHS179_V1_genomic	no			Klebsiella pneumoniae	strong	6	5024380	5024380	5806254	yes (40327)	ambiguous_bases	ST258	2	2	8	14	ybt 17; ICEKp10	244	clb 3 (truncated)	62-1LV	-	0	-	0	-	0	-	wzi154	KL107	unknown (KL107)	none	Very high	0.9999		O1/O2v2	O2afg	none	Very high	0.9838		aac(6')-Ib'.v1;aadA*;aadA2;aph3-Ia.v1^;strA.v1^;strB.v1	-	-	-	-	mphA	catA1^	-	sul1;sul2
GCA_001032505.1_Kleb_pneu_CHS181_V1_genomic	no			Klebsiella pneumoniae	strong	12	1301999	2799340	5896922	yes (19798)	ambiguous_bases	ST258	2	2	6	14	ybt 17; ICEKp10	251	clb 3 (truncated)	62-1LV	-	0	-	0	-	0	-	wzi154	KL107	unknown (KL107)	none	Very high	0.9999		O1/O2v2	O2afg	none	Very high	0.9838		aac(6')-Ib'.v1;aac(6')-Ib'.v1;aac(6')-Ib'.v1;aac(6')-Ib'.v1;aadA*;aadA2;strA.v1^;strB.v1	-	-	-	-	-	-	-	sul1;sul2
GCA_001032525.1_Kleb_pneu_CHS182_V1_genomic	no			Klebsiella pneumoniae	strong	10	3481087	3481087	5862898	yes (19628)	ambiguous_bases	ST258	2	2	9	13	ybt 17; ICEKp10	251	clb 3 (truncated)	62-1LV	-	0	-	0	-	0	-	wzi154	KL107	unknown (KL107)	none	Very high	0.9999		O1/O2v2	O2afg	-	Good	0.9842	O1/O2v2_01_wzm,O1/O2v2_02_wzt,O1/O2v2_03_wbbM	aac(6')-Ib'.v1;aadA2;aph3-Ia.v1^;strA.v1^;strB.v1	-	-	-	-	mphA	catA1^	-	sul1;sul2
GCA_001032535.1_Kleb_pneu_CHS183_V1_genomic	no			Klebsiella pneumoniae	strong	12	3286321	3286321	5881140	yes (29142)	ambiguous_bases	ST258	2	2	9	17	ybt 17; ICEKp10	251	clb 3 (truncated)	62-1LV	-	0	-	0	-	0	-	wzi154	KL107	unknown (KL107)	none	Very high	0.9999		O1/O2v2	O2afg	none	Very high	0.9838		aac(6')-Ib'.v1;aac(6')-Ib'.v1;aadA*;aadA2;aph3-Ia.v1^;aph3-Ia.v1^;strA.v1^;strB.v1	-	-	-	-	mphA	catA1^	-	sul1;sul2
GCA_001032545.1_Kleb_pneu_CHS184_V1_genomic	no			Klebsiella pneumoniae	strong	12	3496172	3496172	5915952	yes (21775)	ambiguous_bases	ST258	2	2	8	16	ybt 17; ICEKp10	257	clb 3 (truncated)	62-1LV	-	0	-	0	-	0	-	wzi154	KL107	unknown (KL107)	none	Very high	0.9999		O1/O2v2	O2afg	none	Very high	0.9838		aac(6')-Ib'.v1;aac(6')-Ib'.v1*;aadA*;aadA2;aph3-Ia.v1^;strA.v1^;strB.v1	-	-	-	-	mphA	catA1^	-	sul1;sul2
GCA_001032585.1_Kleb_pneu_CHS185_V1_genomic	no			Klebsiella pneumoniae	strong	7	3835835	3835835	5683889	yes (24929)	ambiguous_bases	ST258	2	2	9	16	ybt 17; ICEKp10	251	clb 3 (truncated)	62-1LV	-	0	-	0	-	0	-	wzi154	KL107	unknown (KL107)	none	Very high	0.9999		O1/O2v2	O2afg	none	Very high	0.9838		aac(6')-Ib'.v1;aac(6')-Ib'.v1*;aadA*;aadA2;aph3-Ia.v1^;strA.v1^;strB.v1	-	-	-	-	mphA	catA1^	-	sul1;sul2
GCA_001032605.1_Kleb_pneu_CHS186_V1_genomic	no			Klebsiella pneumoniae	strong	8	2115353	2547025	5704799	yes (62565)	ambiguous_bases	ST258	2	2	9	15	ybt 17; ICEKp10	251	clb 3 (truncated)	62-2LV	-	0	-	0	-	0	-	wzi154	KL107	unknown (KL107)	none	Very high	0.9999		O1/O2v2	O2afg	none	Very high	0.9838		aac(6')-Ib'.v1;aadA*;aadA2;aph3-Ia.v1^;strA.v1^;strB.v1	-	-	-	-	mphA	catA1^	-	sul1;sul2
GCA_001032615.1_Kleb_pneu_CHS189_V1_genomic	no			Klebsiella pneumoniae	strong	10	2815189	2815189	5611102	yes (8606)	ambiguous_bases	ST258	2	2	7	12	ybt 17; ICEKp10	251-1LV	clb 3 (incomplete) (truncated)	62-2LV	-	0	-	0	-	0	-	wzi154	KL107	unknown (KL107)	none	Very high	0.9998		O1/O2v2	O2afg	none	Very high	0.9838		aac(6')-Ib'.v1;aac(6')-Ib'.v1*;aac(6')-Ib'.v1*;aadA*;strA.v1^;strB.v1	-	-	-	-	-	-	-	sul2
GCA_001032625.1_Kleb_pneu_CHS191_V1_genomic	no			Klebsiella pneumoniae	strong	8	2050690	2793439	5874097	yes (68791)	ambiguous_bases	ST258	2	2	9	15	ybt 17; ICEKp10	251	clb 3 (truncated)	62-1LV	-	0	-	0	-	0	-	wzi154	KL107	unknown (KL107)	none	Very high	0.9999		O1/O2v2	O2afg	none	Very high	0.9838		aac(6')-Ib'.v1;aadA*;aadA2;aph3-Ia.v1^;strA.v1^;strB.v1	-	-	-	-	mphA	catA1^	-	sul1;sul2
GCA_001032665.1_Kleb_pneu_CHS192_V1_genomic	no			Klebsiella pneumoniae	strong	10	1457724	1967180	5831986	yes (11950)	ambiguous_bases	ST258	2	3	10	13	ybt 17; ICEKp10	251	clb 3 (truncated)	62-1LV	-	0	-	0	-	0	-	wzi154	KL107	unknown (KL107)	none	Very high	0.9999		O1/O2v2	O2afg	none	Very high	0.9838		aac(6')-Ib'.v1;aadA*;aph3-Ia.v1^;strA.v1^;strB.v1	-	-	-	-	mphA	catA1^	-	sul2
GCA_001032685.1_Kleb_pneu_CHS194_V1_genomic	no			Klebsiella pneumoniae	strong	7	3798985	3798985	5622118	yes (63646)	ambiguous_bases	ST258	0	1	6	5	-	0	-	0	-	0	-	0	-	0	-	wzi29	KL106	unknown (KL106)	?	Good	0.9999		O1/O2v2	O2afg	none	Very high	0.9848		aac(6')-Ib'.v1	-	-	-	-	mphA	-	-	sul1
GCA_001032695.1_Kleb_pneu_CHS195_V1_genomic	no			Klebsiella pneumoniae	strong	14	1438674	1721625	5856469	yes (10730)	ambiguous_bases	ST258	2	2	9	15	ybt 17; ICEKp10	251	clb 3 (truncated)	62-1LV	-	0	-	0	-	0	-	wzi154	KL107	unknown (KL107)	none	Very high	0.9999		O1/O2v2	O2afg	none	Very high	0.9838		aac(6')-Ib'.v1;aadA*;aadA2;aph3-Ia.v1^;strA.v1^;strB.v1	-	-	-	-	mphA	catA1^	-	sul1;sul2
GCA_001032705.1_Kleb_pneu_CHS197_V1_genomic	no			Klebsiella pneumoniae	strong	11	1791895	2794788	5858294	yes (43955)	ambiguous_bases	ST258	2	2	8	14	ybt 17; ICEKp10	251	clb 3 (truncated)	62-1LV	-	0	-	0	-	0	-	wzi154	KL107	unknown (KL107)	none	Very high	0.9999		O1/O2v2	O2afg	none	Very high	0.9838		aac(6')-Ib'.v1;aadA*;aadA2;aph3-Ia.v1^;strA.v1^;strB.v1	-	-	-	-	mphA	catA1^	-	sul1;sul2
GCA_001032765.1_Kleb_pneu_CHS200_V1_genomic	no			Klebsiella pneumoniae	strong	9	3372914	3372914	5884986	yes (33950)	ambiguous_bases	ST258	2	2	9	18	ybt 17; ICEKp10	240	clb 3 (truncated)	62-1LV	-	0	-	0	-	0	-	wzi154	KL107	unknown (KL107)	none	Very high	0.9999		O1/O2v2	O2afg	none	Very high	0.9838		aac(6')-Ib'.v1;aac(6')-Ib'.v1;aac(6')-Ib'.v1;aadA*;aadA2;aph3-Ia.v1^;strA.v1^;strB.v1	-	-	-	-	mphA	catA1^	-	sul1;sul2
GCA_001032795.1_Kleb_pneu_CHS202_V1_genomic	no			Klebsiella pneumoniae	strong	6	3533238	3533238	5845429	yes (28409)	ambiguous_bases	ST258	2	2	8	16	ybt 17; ICEKp10	251	clb 3 (truncated)	62-1LV	-	0	-	0	-	0	-	wzi154	KL107	unknown (KL107)	none	Very high	0.9999		O1/O2v2	O2afg	none	Very high	0.9838		aac(6')-Ib'.v1;aadA*;aadA2;aph3-Ia.v1^;aph3-Ia.v1^;strA.v1^;strB.v1	-	-	-	-	mphA	catA1^	-	sul1;sul2
GCA_001032815.1_Kleb_pneu_CHS205_V1_genomic	no			Klebsiella pneumoniae	strong	8	3248244	3248244	5405426	yes (31211)	ambiguous_bases	ST258	0	2	6	10	-	0	-	0	-	0	-	0	-	0	-	wzi154	KL107	unknown (KL107)	none	Very high	0.9998		O1/O2v2	O2afg	none	Very high	0.9838		aac(6')-Ib'.v1;aadA*;strA.v1^;strB.v1	-	-	-	-	-	-	-	sul1;sul2
GCA_001032855.1_Kleb_pneu_CHS207_V1_genomic	no			Klebsiella pneumoniae	strong	8	3369896	3369896	5658184	yes (18750)	ambiguous_bases	ST258	0	2	8	12	-	0	-	0	-	0	-	0	-	0	-	wzi154	KL107	unknown (KL107)	none	Very high	0.9999		O1/O2v2	O2afg	none	Very high	0.9838		aac(6')-Ib'.v1;aadA2*;aph3-Ia.v1^;strA.v1^;strB.v1	-	-	-	-	mphA	catA1^	-	sul1;sul2
GCA_001032875.1_Kleb_pneu_CHS208_V1_genomic	no			Klebsiella pneumoniae	strong	8	2965569	2965569	5571965	yes (16438)	ambiguous_bases	ST11	0	1	7	11	-	0	-	0	-	0	-	0	-	0	-	wzi177	KL125	unknown (KL125)	*	High	0.9039		O3b	O3b	none	Very high	0.9905		aac(3)-IIa.v1^;aac(6')-Ib-cr.v2;aadA2^	-	-	-	-	-	CatB4.v1;catII.2*	-	sul1
GCA_001032895.1_Kleb_pneu_CHS209_V1_genomic	no			Klebsiella pneumoniae	strong	10	1556252	2794509	5919957	yes (22542)	ambiguous_bases	ST258	2	2	9	21	ybt 17; ICEKp10	251	clb 3 (truncated)	62-1LV	-	0	-	0	-	0	-	wzi154	KL107	unknown (KL107)	none	Very high	0.9999		O1/O2v2	O2afg	none	Very high	0.9838		aac(6')-Ib'.v1;aac(6')-Ib'.v1*;aadA*;aadA2;aadA2;aadA2^;aph3-Ia.v1^;strA.v1^;strB.v1	-	-	-	-	mphA	catA1^	-	sul1;sul1;sul1;sul2
GCA_001032925.1_Kleb_pneu_CHS210_V1_genomic	no			Klebsiella pneumoniae	strong	9	5080687	5080687	5954230	yes (26695)	ambiguous_bases	ST258	2	2	8	17	ybt 17; ICEKp10	251	clb 3 (truncated)	62-1LV	-	0	-	0	-	0	-	wzi154	KL107	unknown (KL107)	none	Very high	0.9999		O1/O2v2	O2afg	none	Very high	0.9838		aac(6')-Ib'.v1;aadA*;aadA2;aph3-Ia.v1^;strA.v1^;strB.v1	-	-	-	-	mphA	catA1^	-	sul1;sul2
GCA_001032965.1_Kleb_pneu_CHS213_V1_genomic	no			Klebsiella pneumoniae	strong	13	844384	1439199	5911540	yes (20826)	ambiguous_bases	ST258	2	2	9	16	ybt 17; ICEKp10	251	clb 3 (truncated)	62-1LV	-	0	-	0	-	0	-	wzi154	KL107	unknown (KL107)	none	Very high	0.9999		O1/O2v2	O2afg	none	Very high	0.9838		aac(6')-Ib'.v1;aadA*;aadA2;aph3-Ia.v1^;strA.v1^;strB.v1	-	-	-	-	mphA	catA1^	-	sul1;sul2
GCA_001032975.1_Kleb_pneu_CHS214_V1_genomic	no			Klebsiella pneumoniae	strong	5	4979166	4979166	5866023	yes (24856)	ambiguous_bases	ST258	2	2	9	13	ybt 17; ICEKp10	251	clb 3 (truncated)	62-1LV	-	0	-	0	-	0	-	wzi154	KL107	unknown (KL107)	none	Very high	0.9999		O1/O2v2	O2afg	-	Good	0.9842	O1/O2v2_01_wzm,O1/O2v2_02_wzt,O1/O2v2_03_wbbM	aac(6')-Ib'.v1;aadA2;aph3-Ia.v1^;strA.v1^;strB.v1	-	-	-	-	mphA	catA1^	-	sul1;sul2
GCA_001033005.1_Kleb_pneu_CHS215_V1_genomic	no			Klebsiella pneumoniae	strong	7	3521366	3521366	5870629	yes (64003)	ambiguous_bases	ST258	2	2	8	13	ybt 17; ICEKp10	251	clb 3 (truncated)	62-1LV	-	0	-	0	-	0	-	wzi154	KL107	unknown (KL107)	none	Very high	0.9999		O1/O2v2	O2afg	-	Good	0.9842	O1/O2v2_01_wzm,O1/O2v2_02_wzt,O1/O2v2_03_wbbM	aac(6')-Ib'.v1;aadA2;aph3-Ia.v1^;strA.v1^;strB.v1	-	-	-	-	mphA;mphA	catA1^	-	sul1;sul2
GCA_001033015.1_Kleb_pneu_CHS216_V1_genomic	no			Klebsiella pneumoniae	strong	9	1794384	2086499	5873355	yes (79678)	ambiguous_bases	ST258	2	2	9	13	ybt 17; ICEKp10	251	clb 3 (truncated)	62-1LV	-	0	-	0	-	0	-	wzi154	KL107	unknown (KL107)	none	Very high	0.9999		O1/O2v2	O2afg	-	Good	0.9842	O1/O2v2_01_wzm,O1/O2v2_02_wzt,O1/O2v2_03_wbbM	aac(6')-Ib'.v1;aadA2;aph3-Ia.v1^;strA.v1^;strB.v1	-	-	-	-	mphA	catA1^	-	sul1;sul2
GCA_001033045.1_Kleb_pneu_CHS217_V1_genomic	no			Klebsiella pneumoniae	strong	12	1440955	1516256	5886927	yes (8628)	ambiguous_bases	ST258	2	2	9	18	ybt 17; ICEKp10	251	clb 3 (truncated)	62-1LV	-	0	-	0	-	0	-	wzi154	KL107	unknown (KL107)	none	Very high	0.9999		O1/O2v2	O2afg	none	Very high	0.9838		aac(6')-Ib'.v1;aac(6')-Ib'.v1*;aadA2;aadA2^;aph3-Ia.v1^;strA.v1^;strB.v1	-	-	-	-	mphA	catA1^	-	sul1;sul1;sul2
GCA_001033055.1_Kleb_pneu_CHS218_V1_genomic	no			Klebsiella pneumoniae	strong	8	3480421	3480421	5865576	yes (63668)	ambiguous_bases	ST258	2	2	9	13	ybt 17; ICEKp10	251	clb 3 (truncated)	62-1LV	-	0	-	0	-	0	-	wzi154	KL107	unknown (KL107)	none	Very high	0.9999		O1/O2v2	O2afg	-	Good	0.9842	O1/O2v2_01_wzm,O1/O2v2_02_wzt,O1/O2v2_03_wbbM	aac(6')-Ib'.v1;aadA2;aph3-Ia.v1^;strA.v1^;strB.v1	-	-	-	-	mphA	catA1^	-	sul1;sul2
GCA_001033085.1_Kleb_pneu_CHS219_V1_genomic	no			Klebsiella pneumoniae	strong	4	5570251	5570251	5877113	yes (73723)	ambiguous_bases	ST258	2	2	9	13	ybt 17; ICEKp10	251	clb 3 (truncated)	62-1LV	-	0	-	0	-	0	-	wzi154	KL107	unknown (KL107)	none	Very high	0.9999		O1/O2v2	O2afg	-	Good	0.9842	O1/O2v2_01_wzm,O1/O2v2_02_wzt,O1/O2v2_03_wbbM	aac(6')-Ib'.v1;aadA2;aph3-Ia.v1^;strA.v1^;strB.v1	-	-	-	-	mphA	catA1^	-	sul1;sul2
GCA_001033095.1_Kleb_pneu_CHS220_V1_genomic	no			Klebsiella pneumoniae	strong	13	1860273	2292320	5926118	yes (7403)	ambiguous_bases	ST258	2	2	9	18	ybt 17; ICEKp10	251	clb 3 (truncated)	62-1LV	-	0	-	0	-	0	-	wzi154	KL107	unknown (KL107)	none	Very high	0.9999		O1/O2v2	O2afg	none	Very high	0.9838		aac(6')-Ib'.v1;aadA*;aadA2;aph3-Ia.v1^;strA.v1^;strB.v1	-	-	-	-	mphA	catA1^	-	sul1;sul2
GCA_001033125.1_Kleb_pneu_CHS221_V1_genomic	no			Klebsiella pneumoniae	strong	7	4331099	4331099	5708381	yes (28432)	ambiguous_bases	ST258	2	2	7	9	ybt 17; ICEKp10	251	clb 3 (truncated)	62-1LV	-	0	-	0	-	0	-	wzi154	KL107	unknown (KL107)	none	Very high	0.9999		O1/O2v2	O2afg	none	Very high	0.9838		aadA*;aadA2;strB.v1	-	-	-	-	-	-	-	sul1;sul2
GCA_001033135.1_Kleb_pneu_CHS223_V1_genomic	no			Klebsiella pneumoniae	strong	8	3422617	3422617	5581807	yes (35660)	ambiguous_bases	ST258	2	2	6	10	ybt 17; ICEKp10	251	clb 3 (truncated)	62-1LV	-	0	-	0	-	0	-	wzi154	KL107	unknown (KL107)	none	Very high	0.9999		O1/O2v2	O2afg	none	Very high	0.9838		aac(6')-Ib'.v1;aac(6')-Ib'.v1;aadA*;strA.v1^;strB.v1	-	-	-	-	-	-	-	sul2
GCA_001033165.1_Kleb_pneu_CHS224_V1_genomic	no			Klebsiella pneumoniae	strong	9	3530008	3530008	5862802	yes (13821)	ambiguous_bases	ST258	2	2	9	16	ybt 17; ICEKp10	251	clb 3 (truncated)	62-1LV	-	0	-	0	-	0	-	wzi154	KL107	unknown (KL107)	none	Very high	0.9999		O1/O2v2	O2afg	none	Very high	0.9838		aac(6')-Ib'.v1;aac(6')-Ib'.v1*;aadA*;aadA2;aph3-Ia.v1^;strA.v1^;strB.v1	-	-	-	-	mphA	catA1^	-	sul1;sul2
GCA_001033175.1_Kleb_pneu_CHS225_V1_genomic	no			Klebsiella pneumoniae	strong	5	3530979	3530979	5917081	yes (11725)	ambiguous_bases	ST258	2	2	9	19	ybt 17; ICEKp10	251	clb 3 (truncated)	62-1LV	-	0	-	0	-	0	-	wzi154	KL107	unknown (KL107)	none	Very high	0.9999		O1/O2v2	O2afg	none	Very high	0.9838		aac(6')-Ib'.v1;aac(6')-Ib'.v1;aac(6')-Ib'.v1;aadA*;aadA2;aadA2^;aph3-Ia.v1^;strA.v1^;strB.v1	-	-	-	-	mphA	catA1^	-	sul1;sul2
GCA_001033205.1_Kleb_pneu_CHS226_V1_genomic	no			Klebsiella pneumoniae	strong	5	5439308	5439308	5677893	yes (7889)	ambiguous_bases	ST258	2	2	6	13	ybt 17; ICEKp10	251	clb 3 (truncated)	62-1LV	-	0	-	0	-	0	-	wzi154	KL107	unknown (KL107)	none	Very high	0.9999		O1/O2v2	O2afg	none	Very high	0.9833		aac(6')-Ib'.v1;aac(6')-Ib'.v1;aadA2;strA.v1^;strB.v1	-	-	-	-	-	-	-	sul1;sul2
GCA_001033215.1_Kleb_pneu_CHS228_V1_genomic	no			Klebsiella pneumoniae	strong	8	2996943	2996943	5923277	yes (8461)	ambiguous_bases	ST258	2	2	8	23	ybt 17; ICEKp10	251	clb 3 (truncated)	62-1LV	-	0	-	0	-	0	-	wzi154	KL107	unknown (KL107)	none	Very high	0.9999		O1/O2v2	O2afg	none	Very high	0.9838		aac(6')-Ib'.v1;aac(6')-Ib'.v1;aac(6')-Ib'.v1;aac(6')-Ib'.v1*;aadA*;aadA2;aadA2^;aph3-Ia.v1^;aph3-Ia.v1^;aph3-Ia.v1^;aph3-Ia.v1^;strA.v1^;strB.v1	-	-	-	-	mphA	catA1^	-	sul1;sul1;sul2
GCA_001033245.1_Kleb_pneu_CHS229_V1_genomic	no			Klebsiella pneumoniae	strong	7	2988617	2988617	5598357	yes (15864)	ambiguous_bases	ST11	0	1	9	12	-	0	-	0	-	0	-	0	-	0	-	wzi177	KL125	unknown (KL125)	*	High	0.9039		O3b	O3b	none	Very high	0.9905		aac(6')-Ib-cr.v2;aadA2^	-	-	-	-	mphA	CatB4.v1;catII.2*	-	sul1
GCA_001033255.1_Kleb_pneu_CHS230_V1_genomic	no			Klebsiella pneumoniae	strong	9	3528100	3528100	5918388	yes (10867)	ambiguous_bases	ST258	2	2	9	18	ybt 17; ICEKp10	251	clb 3 (truncated)	62-1LV	-	0	-	0	-	0	-	wzi154	KL107	unknown (KL107)	none	Very high	0.9999		O1/O2v2	O2afg	none	Very high	0.9838		aac(6')-Ib'.v1;aac(6')-Ib'.v1*;aadA2;aadA2^;aph3-Ia.v1^;aph3-Ia.v1^;strA.v1^;strB.v1	-	-	-	-	mphA	catA1^	-	sul1;sul1;sul2
GCA_001033285.1_Kleb_pneu_CHS231_V1_genomic	no			Klebsiella pneumoniae	strong	8	4859566	4859566	5727499	yes (4814)	ambiguous_bases	ST258	2	2	9	15	ybt 17; ICEKp10	251	clb 3 (truncated)	62-1LV	-	0	-	0	-	0	-	wzi154	KL107	unknown (KL107)	none	Very high	0.9999		O1/O2v2	O2afg	none	Very high	0.9838		aac(6')-Ib'.v1;aadA*;aadA2;aph3-Ia.v1^;strA.v1^;strB.v1	-	-	-	-	mphA	catA1^	-	sul1;sul2
GCA_001033295.1_Kleb_pneu_CHS232_V1_genomic	no			Klebsiella pneumoniae	strong	8	3525909	3525909	5850815	yes (9191)	ambiguous_bases	ST258	2	2	9	15	ybt 17; ICEKp10	251	clb 3 (truncated)	62-1LV	-	0	-	0	-	0	-	wzi154	KL107	unknown (KL107)	none	Very high	0.9999		O1/O2v2	O2afg	none	Very high	0.9838		aac(6')-Ib'.v1;aadA*;aadA2;aph3-Ia.v1^;strA.v1^;strB.v1	-	-	-	-	mphA	catA1^	-	sul1;sul2
GCA_001033305.1_Kleb_pneu_CHS234_V1_genomic	no			Klebsiella pneumoniae	strong	16	847348	1450709	5745120	yes (8674)	ambiguous_bases	ST258	0	2	9	15	-	0	-	0	-	0	-	0	-	0	-	wzi154	KL107	unknown (KL107)	none	Very high	0.9999		O1/O2v2	O2afg	none	Very high	0.9837		aac(6')-Ib'.v1*;aadA*;aadA2;aph3-Ia.v1^;strA.v1^;strB.v1	-	-	-	-	mphA	catA1^	-	sul1;sul2
GCA_001033335.1_Kleb_pneu_CHS235_V1_genomic	no			Klebsiella pneumoniae	strong	4	3369353	3369353	5638196	yes (8385)	ambiguous_bases	ST258	2	2	6	12	ybt 17; ICEKp10	260	clb 3 (truncated)	62-1LV	-	0	-	0	-	0	-	wzi154	KL107	unknown (KL107)	none	Very high	0.9999		O1/O2v2	O2afg	-	High	0.9838	O1/O2v2_06_wbbO	aac(6')-Ib'.v1;aac(6')-Ib'.v1;aadA*;aadA2;strA.v1^;strB.v1	-	-	-	-	-	-	-	sul1;sul2
GCA_001033365.1_Kleb_pneu_CHS236_V1_genomic	no			Klebsiella pneumoniae	strong	8	3537535	3537535	5844638	yes (15213)	ambiguous_bases	ST258	2	2	9	16	ybt 17; ICEKp10	251	clb 3 (truncated)	62-1LV	-	0	-	0	-	0	-	wzi154	KL107	unknown (KL107)	none	Very high	0.9999		O1/O2v2	O2afg	none	Very high	0.9838		aac(6')-Ib'.v1;aac(6')-Ib'.v1*;aadA*;aadA2;aph3-Ia.v1^;strA.v1^;strB.v1	-	-	-	-	mphA	catA1^	-	sul1;sul2
GCA_001033375.1_Kleb_pneu_CHS237_V1_genomic	no			Klebsiella pneumoniae	strong	15	1438100	1719617	5840789	yes (5082)	ambiguous_bases	ST258	2	2	9	15	ybt 17; ICEKp10	251	clb 3 (truncated)	62-1LV	-	0	-	0	-	0	-	wzi154	KL107	unknown (KL107)	none	Very high	0.9999		O1/O2v2	O2afg	none	Very high	0.9838		aac(6')-Ib'.v1;aadA*;aadA2;aph3-Ia.v1^;strA.v1^;strB.v1	-	-	-	-	mphA	catA1^	-	sul1;sul2
GCA_001033385.1_Kleb_pneu_BWH53_V1_genomic	no			Klebsiella pneumoniae	strong	9	1969068	2727603	5801750	yes (5060)	ambiguous_bases	ST258	2	2	5	6	ybt 17; ICEKp10	251	clb 3	60	-	0	-	0	-	0	-	wzi154	KL107	unknown (KL107)	-	High	0.9998	KL107_07_wbaP	O1/O2v2	O2afg	none	Very high	0.9837		aac(6')-Ib'.v1;aadA*	-	-	qnrB19^	-	-	-	-	-
GCA_001033565.1_Kleb_pneu_MGH91_V1_genomic	no			Klebsiella pneumoniae	strong	13	4700870	4700870	5724061	yes (14105)	ambiguous_bases	ST258	0	1	6	9	-	0	-	0	-	0	-	0	-	0	-	wzi154	KL107	unknown (KL107)	none	Very high	0.9999		O1/O2v2	O2afg	none	Very high	0.9838		aac(3)-IV;aadA2;aadA^;aph(4)-Ia	-	-	-	-	-	catA1^;cmlA1*	-	sul3
GCA_001033575.1_Kleb_pneu_MGH92_V1_genomic	no			Klebsiella variicola subsp. variicola	strong	12	847045	2086681	5642554	yes (72326)	ambiguous_bases	ST3948	0	0	0	0	-	0	-	0	-	0	-	0	-	0	-	wzi289	unknown (KL107)	unknown (KL107)	?-+*	None	0.9119	KL107_05_wzb,KL107_06_wzc,KL107_07_wbaP,KL107_08,KL107_09,KL107_10	O3/O3a	O3/O3a	none	Very high	0.9935		-	-	-	-	-	-	-	-	-
GCA_001033585.1_Kleb_pneu_MGH93_V1_genomic	no			Klebsiella pneumoniae	strong	12	3364117	3364117	5774248	yes (60015)	ambiguous_bases	ST147	1	2	9	13	ybt 9; ICEKp3	177	-	0	-	0	-	0	-	0	-	wzi64	unknown (KL64)	unknown (K64)	?-	None	0.9999	KL64_07_wzx,KL64_08_wcoV,KL64_09,KL64_10_wzy,KL64_11_wcoU,KL64_12_wcoT,KL64_13_wcsF,KL64_14_wcuK,KL64_16_wcaJ	O1/O2v1	O2a	-	Good	0.9861	O1/O2v1_06_wbbO	aadA16*;rmtB;rmtC;strA.v1	-	-	-	-	-	catII.2*	arr-3	-
GCA_001033615.1_Kleb_pneu_MGH94_V1_genomic	no			Klebsiella pneumoniae	strong	2	5424551	5424551	5649212	yes (21060)	ambiguous_bases	ST23	5	0	0	0	ybt 1; ICEKp10	57	clb 2	29	iuc 1	1	iro 1	2	rmp 1; KpVP-1	34	rmpA2_6-60%	wzi1	KL1	K1	none	Very high	0.9999		O1/O2v2	O1	none	Very high	0.9913		-	-	-	-	-	-	-	-	-
GCA_001033645.1_Kleb_pneu_MGH95_V1_genomic	no			Klebsiella pneumoniae	strong	11	3447254	3447254	5732018	yes (40645)	ambiguous_bases	ST258	0	2	8	12	-	0	-	0	-	0	-	0	-	0	-	wzi29	KL106	unknown (KL106)	?	Good	0.9999		O1/O2v2	O2afg	none	Very high	0.9848		aac(3)-IV;aac(6')-Ib'.v1;aadA*;aph(4)-Ia	-	-	-	-	mphA	catA1^;cmlA1*	-	sul1;sul3
GCA_001033665.1_Kleb_pneu_MGH96_V1_genomic	no			Klebsiella quasipneumoniae subsp. quasipneumoniae	strong	4	5302576	5302576	5516532	yes (6018)	ambiguous_bases	ST3562	0	0	0	0	-	0	-	0	-	0	-	0	-	0	-	wzi425	KL127	unknown (KL127)	*	Very high	0.9622		OL103	unknown (OL103)	none	Very high	0.9858		-	-	-	-	-	-	-	-	-
GCA_001033725.1_Kleb_pneu_MGH101_V1_genomic	no			Klebsiella pneumoniae	strong	6	5319103	5319103	5494505	yes (10021)	ambiguous_bases	ST15	0	1	8	15	-	0	-	0	-	0	-	0	-	0	-	wzi118	KL146	unknown (KL146)	*	Very high	0.9516		unknown (O1/O2v1)	unknown (O1)	-	None	0.9851	O1/O2v1_04_glf,O1/O2v1_05_wbbN,O1/O2v1_06_wbbO,O1/O2v1_07_kfoC	aac(3)-IId^;aac(6')-Ib-cr.v2;aadA16*;strA.v1*;strB.v1*	-	-	qnrB6^	-	-	-	arr-3	sul1;sul1;sul2
GCA_001033805.1_Kleb_pneu_MGH113_V1_genomic	no			Klebsiella quasipneumoniae subsp. quasipneumoniae	strong	23	1253450	1678278	5786479	yes (75014)	ambiguous_bases	ST143	0	2	9	16	-	0	-	0	-	0	-	0	-	0	-	-	KL176	unknown (KL176)	?	Good	0.9999		O1/O2v3	O2ac	*	High	0.9322		aac(3)-IId^;aac(6')-Ib-cr.v2*;strA.v1*;strB.v1*	-	-	qnrS1	-	mphE.v2;msrE	catII.2*	arr-3;arr-3	sul1;sul2
GCA_001033825.1_Kleb_pneu_MGH114_V1_genomic	no			Klebsiella variicola subsp. variicola	strong	23	3241598	3241598	6023346	yes (74118)	ambiguous_bases	ST641	0	0	0	0	-	0	-	0	-	0	-	0	-	0	-	wzi318	KL60	K60	-	Good	0.9913	KL60_16,KL60_17_gnd	O5	O5	none	Very high	0.9959		-	-	-	-	-	-	-	-	-
GCA_001033835.1_Kleb_pneu_MGH115_V1_genomic	no			Klebsiella pneumoniae	strong	7	5392201	5392201	5883982	yes (8262)	ambiguous_bases	ST15	1	1	9	18	ybt 10; ICEKp4	162	-	0	-	0	-	0	-	0	-	wzi24	KL24	K24	none	Very high	1		O1/O2v1	O1	none	Very high	0.9852		aac(3)-IIg;aac(6')-IIc;aadA^	-	-	qnrB4	-	-	cmlA5;floR.v2*	arr-2	sul1;sul1^;sul2
GCA_001033885.1_Kleb_pneu_MGH117_V1_genomic	no			Klebsiella pneumoniae	strong	7	5415131	5415131	5894107	yes (17334)	ambiguous_bases	ST15	1	1	9	16	ybt 10; ICEKp4	162	-	0	-	0	-	0	-	0	-	wzi24	KL24	K24	none	Very high	1		O1/O2v1	O1	none	Very high	0.9852		aac(3)-IIg;aac(6')-IIc;aadA*	-	-	qnrB4	-	-	cmlA5;floR.v2*	arr-2	sul1;sul1;sul2
GCA_001033915.1_Kleb_pneu_MGH123_V1_genomic	no			Klebsiella quasipneumoniae subsp. similipneumoniae	strong	14	5367682	5367682	5617133	yes (20099)	ambiguous_bases	ST3875	0	1	1	1	-	0	-	0	-	0	-	0	-	0	-	wzi193	KL125	unknown (KL125)	*	High	0.9014		O12	O12	-	High	0.9881	O12_05_wbbL	-	-	-	-	-	-	-	-	-
GCA_001033965.1_Kleb_pneu_MGH125_V1_genomic	no			Klebsiella pneumoniae	strong	22	2980173	2980173	5657471	yes (22934)	ambiguous_bases	ST258	0	2	9	13	-	0	-	0	-	0	-	0	-	0	-	wzi154	KL107	unknown (KL107)	none	Very high	0.9998		O1/O2v2	O2afg	none	Very high	0.9838		aac(6')-Ib'.v1*;aadA*;aadA2^;aph3-Ia.v1^	-	-	-	-	mphA	catA1^	-	sul1;sul1
GCA_001033995.1_Kleb_pneu_BIDMC85_V1_genomic	no			Klebsiella pneumoniae	strong	7	4567076	4567076	5683141	yes (41536)	ambiguous_bases	ST23	5	0	0	0	ybt 1; ICEKp10	47	clb 2	29	iuc 1	1	iro 1	2	rmp 1; KpVP-1	26	rmpA2_6-60%	wzi1	KL1	K1	none	Very high	0.9999		O1/O2v2	O1	none	Very high	0.9913		-	-	-	-	-	-	-	-	-
GCA_001034005.1_Kleb_pneu_BIDMC86_V1_genomic	no			Klebsiella pneumoniae	strong	3	4710294	4710294	5598979	yes (16413)	ambiguous_bases	ST23	5	0	0	0	ybt 1; ICEKp10	59	clb 2	25	iuc 1	1	iro 1	2	rmp 1; KpVP-1	40	rmpA2_5-54%	wzi1	KL1	K1	none	Very high	1		O1/O2v2	O1	none	Very high	0.9913		-	-	-	-	-	-	-	-	-
GCA_001034045.1_Kleb_pneu_BIDMC88_V1_genomic	no			Klebsiella variicola subsp. variicola	strong	2	5598467	5598467	5765423	yes (14591)	ambiguous_bases	ST454	0	0	0	0	-	0	-	0	-	0	-	0	-	0	-	wzi202	KL155	unknown (KL155)	none	Perfect	1		OL103	unknown (OL103)	none	Very high	0.9893		-	-	-	-	-	-	-	-	-
GCA_001034125.1_Kleb_pneu_BIDMC95_V1_genomic	no			Klebsiella quasipneumoniae subsp. similipneumoniae	strong	5	5368155	5368155	5681200	yes (12896)	ambiguous_bases	ST1535	0	0	0	0	-	0	-	0	-	0	-	0	-	0	-	wzi207	KL114	unknown (KL114)	none	Very high	0.9847		O3/O3a	O3/O3a	none	Very high	0.9596		-	-	-	-	-	-	-	-	-
GCA_001034165.1_Kleb_pneu_UCI75_V1_genomic	no			Klebsiella pneumoniae	strong	14	3337552	3337552	5719424	yes (8386)	ambiguous_bases	ST258	0	1	7	11	-	0	-	0	-	0	-	0	-	0	-	wzi154	KL107	unknown (KL107)	none	Very high	0.9999		O1/O2v2	O2afg	-	High	0.9835	O1/O2v2_07_kfoC	aac(3)-IV;aac(6')-Ib'.v1;aadA2;aadA2^;aph(4)-Ia	-	-	-	-	mphA	catA1^	-	sul1;sul3
GCA_001034215.1_Kleb_pneu_UCI81_V1_genomic	no			Klebsiella pneumoniae	strong	9	4875671	4875671	5791498	yes (22155)	ambiguous_bases	ST258	0	2	9	15	-	0	-	0	-	0	-	0	-	0	-	wzi154	KL107	unknown (KL107)	none	Very high	0.9999		O1/O2v2	O2afg	-	High	0.9837	O1/O2v2_07_kfoC	aac(6')-Ib'.v1;aac(6')-Ib'.v1*;aadA*;aadA2^;strB.v1	-	-	-	-	mphA	catA1^	-	sul1;sul2
GCA_001034245.1_Kleb_pneu_UCI91_V1_genomic	no			Klebsiella pneumoniae	strong	7	3516431	3516431	5955581	yes (4816)	ambiguous_bases	ST258	2	2	8	14	ybt 20; ICEKp10	220	clb 3	64	-	0	-	0	-	0	-	wzi154	KL107	unknown (KL107)	none	Very high	0.9999		O1/O2v2	O2afg	-	High	0.9837	O1/O2v2_07_kfoC	aac(6')-Ib'.v1;aac(6')-Ib'.v1;aac(6')-Ib'.v1;aadA*;aadA2;strA.v1^;strB.v1	-	-	-	-	-	catA1^	-	sul1;sul2
GCA_001034295.1_Kleb_pneu_UCI93_V1_genomic	no			Klebsiella pneumoniae	strong	16	3828760	3828760	5598904	yes (21877)	ambiguous_bases	ST258	0	2	7	13	-	0	-	0	-	0	-	0	-	0	-	wzi154	KL107	unknown (KL107)	none	Very high	0.9999		O1/O2v2	O2afg	-	High	0.9837	O1/O2v2_07_kfoC	aac(6')-Ib'.v1;aadA*;aadA2^;strA.v1^;strB.v1	-	-	-	-	-	-	-	sul1;sul2
GCA_001034325.1_Kleb_pneu_UCI95_V1_genomic	no			Klebsiella pneumoniae	strong	10	4543033	4543033	5761055	yes (12342)	ambiguous_bases	ST258	0	2	7	8	-	0	-	0	-	0	-	0	-	0	-	wzi154	KL107	unknown (KL107)	none	Very high	0.9999		O1/O2v2	O2afg	none	Very high	0.9838		aadA*;aadA2^	-	-	-	-	-	catA1^	-	sul1
GCA_001034365.1_Kleb_pneu_UCI96_V1_genomic	no			Klebsiella pneumoniae	strong	3	4432030	4432030	5467031	yes (15860)	ambiguous_bases	ST15	0	0	1	1	-	0	-	0	-	0	-	0	-	0	-	wzi24	KL24	K24	-	High	0.9998	KL24_08_wcuC,KL24_13_wcuG	unknown (O1/O2v1)	unknown (O1)	-	None	0.9924	O1/O2v1_02_wzt,O1/O2v1_03_wbbM,O1/O2v1_04_glf,O1/O2v1_05_wbbN	-	-	-	-	-	-	-	-	-
GCA_001056525.1_ASM105652v1_genomic	no			Klebsiella quasipneumoniae subsp. similipneumoniae	strong	116	85707	235530	5083478	yes (514)	ambiguous_bases	ST367	0	0	0	0	-	0	-	0	-	0	-	0	-	0	-	wzi233	KL1	K1	?-+*	Good	0.9422	KL1_03_wzi,KL1_12_gmd,KL1_16_wcaJ	O3/O3a	O3/O3a	none	Very high	0.9592		-	-	-	-	-	-	-	-	-
GCA_001182385.1_KpVA-1_genomic	no			Klebsiella pneumoniae	strong	153	167403	662387	5782666	yes (29)	ambiguous_bases	ST512	0	3	9	9	-	0	-	0	-	0	-	0	-	0	-	wzi154	KL107	unknown (KL107)	?	Good	0.9999		O1/O2v2	O2afg	none	Very high	0.9837		aac(6')-Ib'.v1;aadA2^;aph3-Ia.v1^	-	-	-	-	mphA	catA1^	-	sul1
GCA_001182405.1_KpVA-2_genomic	no			Klebsiella pneumoniae	strong	127	232617	367724	5594643	yes (19)	ambiguous_bases	ST258	1	3	5	4	ybt 13; ICEKp2	299	-	0	-	0	-	0	-	0	-	wzi29	KL106	unknown (KL106)	?	Good	0.9997		O1/O2v2	O2afg	none	Very high	0.9848		aac(6')-Ib'.v1;aph3-Ia.v1^	-	-	-	-	-	-	-	-
GCA_001182425.1_KpVA-3_genomic	no			Klebsiella pneumoniae	strong	415	167984	354506	5728735	yes (71)	ambiguous_bases	ST258	1	2	4	4	ybt 13; ICEKp2	299	-	0	-	0	-	0	-	0	-	wzi29	KL106	unknown (KL106)	?-+	Good	0.9997	KL106_17	O1/O2v2	O2afg	none	Very high	0.9848		aac(6')-Ib'.v1	-	-	qnrS1?	-	-	-	-	-
GCA_001182445.1_KpVA-4_genomic	no			Klebsiella pneumoniae	strong	304	196307	429889	5637080	yes (54)	ambiguous_bases	ST258	1	1	2	1	ybt 13; ICEKp2 (truncated)	299-1LV	-	0	-	0	-	0	-	0	-	wzi29	KL106	unknown (KL106)	?-	Good	0.9998	KL106_07_wzy,KL106_17	O1/O2v2	O2afg	none	Very high	0.9848		-	-	-	-	-	-	-	-	-
GCA_001182465.1_KpVA-5_genomic	no			Klebsiella pneumoniae	strong	208	120106	378504	5739687	yes (13)	ambiguous_bases	ST258	0	2	7	7	-	0	-	0	-	0	-	0	-	0	-	wzi154	KL107	unknown (KL107)	?-	Good	1	KL107_10	O1/O2v2	O2afg	none	Very high	0.9838		aac(6')-Ib'.v1;aph3-Ia.v1^	-	-	-	-	mphA	catA1^	-	-
GCA_001182485.1_KpVA-6_genomic	no			Klebsiella pneumoniae	strong	200	201153	510529	5742355	yes (17)	ambiguous_bases	ST258	0	2	7	7	-	0	-	0	-	0	-	0	-	0	-	wzi154	KL107	unknown (KL107)	none	Very high	1		O1/O2v2	O2afg	none	Very high	0.9838		aac(6')-Ib'.v1;aph3-Ia.v1^	-	-	-	-	mphA	catA1^	-	-
GCA_001182505.1_KpVA-7_genomic	no			Klebsiella pneumoniae	strong	181	106479	370124	5731635	yes (22)	ambiguous_bases	ST258	0	2	8	8	-	0	-	0	-	0	-	0	-	0	-	wzi154	KL107	unknown (KL107)	-	High	0.9999	KL107_07_wbaP	O1/O2v2	O2afg	none	Very high	0.9838		aac(6')-Ib'.v1;aph3-Ia.v1^	-	-	-	-	mphA	catA1^	-	sul1
GCA_001182525.1_KpVA-8_genomic	no			Klebsiella pneumoniae	strong	169	114635	431800	5736342	yes (39)	ambiguous_bases	ST512	0	3	8	7	-	0	-	0	-	0	-	0	-	0	-	wzi154	KL107	unknown (KL107)	none	Very high	1		O1/O2v2	O2afg	?-	Good	0.9836	O1/O2v2_06_wbbO	aadA2^;aph3-Ia.v1^	-	-	-	-	mphA	catA1^	-	-
GCA_001182545.1_KpVA-9_genomic	no			Klebsiella pneumoniae	strong	366	163337	434784	5742139	yes (17)	ambiguous_bases	ST512	0	3	5	3	-	0	-	0	-	0	-	0	-	0	-	wzi154	KL107	unknown (KL107)	none	Very high	1		O1/O2v2	O2afg	?-	Good	0.9836	O1/O2v2_06_wbbO	-	-	-	-	-	mphA	catA1^	-	-
GCA_001182565.1_KpVA-10_genomic	no			Klebsiella pneumoniae	strong	173	159059	355708	5741878	yes (35)	ambiguous_bases	ST512	0	3	9	8	-	0	-	0	-	0	-	0	-	0	-	wzi154	KL107	unknown (KL107)	?	Good	0.9999		O1/O2v2	O2afg	?-	Good	0.9836	O1/O2v2_06_wbbO	aadA2;aph3-Ia.v1^	-	-	-	-	mphA	catA1^	-	sul1
GCA_001182585.1_KpVA-11_genomic	no			Klebsiella pneumoniae	strong	179	109236	405016	5734591	yes (23)	ambiguous_bases	ST512	0	3	9	8	-	0	-	0	-	0	-	0	-	0	-	wzi154	KL107	unknown (KL107)	?	Good	1		O1/O2v2	O2afg	?-	Good	0.9836	O1/O2v2_06_wbbO	aadA2^;aph3-Ia.v1^	-	-	-	-	mphA	catA1^	-	sul1
GCA_001182605.1_KpVA-12_genomic	no			Klebsiella pneumoniae	strong	150	157834	573000	5539795	yes (25)	ambiguous_bases	ST512	0	3	6	4	-	0	-	0	-	0	-	0	-	0	-	wzi154	KL107	unknown (KL107)	?	Good	0.9999		O1/O2v2	O2afg	?-	Good	0.9836	O1/O2v2_06_wbbO	aadA2	-	-	-	-	-	-	-	sul1
GCA_001182625.1_KpVA-13_genomic	no			Klebsiella pneumoniae	strong	165	143898	400022	5740002	yes (23)	ambiguous_bases	ST512	0	3	8	7	-	0	-	0	-	0	-	0	-	0	-	wzi154	KL107	unknown (KL107)	none	Very high	1		O1/O2v2	O2afg	?-	Good	0.9836	O1/O2v2_06_wbbO	aadA2^;aph3-Ia.v1^	-	-	-	-	-	catA1^	-	sul1
GCA_001182645.1_KpVA-14_genomic	no			Klebsiella pneumoniae	strong	211	148011	348361	5749195	yes (20)	ambiguous_bases	ST512	0	3	8	7	-	0	-	0	-	0	-	0	-	0	-	wzi154	KL107	unknown (KL107)	?	Good	0.9999		O1/O2v2	O2afg	?-	Good	0.9836	O1/O2v2_06_wbbO	aadA2^;aph3-Ia.v1^	-	-	-	-	mphA	catA1^	-	sul1
GCA_001182665.1_KpVA-15_genomic	no			Klebsiella pneumoniae	strong	166	157469	330637	5790698	yes (17)	ambiguous_bases	ST512	0	3	9	9	-	0	-	0	-	0	-	0	-	0	-	wzi154	KL107	unknown (KL107)	none	Very high	1		O1/O2v2	O2afg	none	Very high	0.9837		aac(6')-Ib'.v1;aadA2^;aph3-Ia.v1^	-	-	-	-	mphA	catA1^	-	sul1
GCA_001182685.1_KpVA-16_genomic	no			Klebsiella pneumoniae	strong	178	196485	408766	5694799	yes (53)	ambiguous_bases	ST512	0	3	6	5	-	0	-	0	-	0	-	0	-	0	-	wzi154	KL107	unknown (KL107)	none	Very high	1		O1/O2v2	O2afg	none	Very high	0.9837		aac(6')-Ib'.v1;aadA2	-	-	-	-	-	-	-	sul1
GCA_001185675.1_Kleb_pneu_CHS240_V1_genomic	no			Klebsiella pneumoniae	strong	7	5582289	5582289	5870348	yes (7256)	ambiguous_bases	ST258	2	2	9	16	ybt 17; ICEKp10	251	clb 3 (truncated)	62-1LV	-	0	-	0	-	0	-	wzi154	KL107	unknown (KL107)	none	Very high	0.9999		O1/O2v2	O2afg	none	Very high	0.9838		aac(6')-Ib'.v1;aac(6')-Ib'.v1;aadA*;aadA2;aph3-Ia.v1^;strA.v1^;strB.v1	-	-	-	-	mphA	catA1^	-	sul1;sul2
GCA_001185685.1_Kleb_pneu_UCI69_V1_genomic	no			Klebsiella pneumoniae	strong	11	4011442	4011442	5794116	yes (2721)	ambiguous_bases	ST258	2	3	5	3	ybt 17; ICEKp10	272	clb 3	19	-	0	-	0	-	0	-	wzi154	KL107	unknown (KL107)	none	Very high	0.9999		O1/O2v2	O2afg	none	Very high	0.9838		aac(6')-Ib'.v1	-	-	-	-	-	catA1^	-	-
GCA_001185695.1_Kleb_pneu_CHS239_V1_genomic	no			Klebsiella pneumoniae	strong	10	2044248	2795329	5848030	yes (3965)	ambiguous_bases	ST258	2	2	8	14	ybt 17; ICEKp10	251	clb 3 (truncated)	62-1LV	-	0	-	0	-	0	-	wzi154	KL107	unknown (KL107)	none	Very high	0.9999		O1/O2v2	O2afg	none	Very high	0.9838		aac(6')-Ib'.v1;aadA*;aadA2;aph3-Ia.v1^;strA.v1^;strB.v1	-	-	-	-	-	catA1^	-	sul1;sul2
GCA_001185745.1_Kleb_pneu_CHS238_V1_genomic	no			Klebsiella pneumoniae	strong	15	1442352	1548999	5899071	yes (5965)	ambiguous_bases	ST258	2	2	8	17	ybt 17; ICEKp10	251	clb 3 (truncated)	62-1LV	-	0	-	0	-	0	-	wzi154	KL107	unknown (KL107)	none	Very high	0.9998		O1/O2v2	O2afg	none	Very high	0.9838		aac(6')-Ib'.v1;aac(6')-Ib'.v1;aac(6')-Ib'.v1;aac(6')-Ib'.v1*;aadA*;aadA2;strA.v1^;strB.v1	-	-	-	-	-	catA1^	-	sul1;sul2
GCA_001185755.1_Kleb_pneu_CHS212_V1_genomic	no			Klebsiella pneumoniae	strong	9	3417778	3417778	5923759	yes (37974)	ambiguous_bases	ST258	2	2	9	16	ybt 17; ICEKp10	251	clb 3 (truncated)	62-1LV	-	0	-	0	-	0	-	wzi154	KL107	unknown (KL107)	none	Very high	0.9999		O1/O2v2	O2afg	none	Very high	0.9838		aac(6')-Ib'.v1;aadA*;aadA2^;aph3-Ia.v1^;strA.v1^;strB.v1	-	-	-	-	mphA	catA1^	-	sul1;sul2
GCA_001185765.1_Kleb_pneu_CHS198_V1_genomic	no			Klebsiella pneumoniae	strong	7	4330356	4330356	5895829	yes (6538)	ambiguous_bases	ST258	2	2	9	16	ybt 17; ICEKp10	251	clb 3 (truncated)	62-1LV	-	0	-	0	-	0	-	wzi154	KL107	unknown (KL107)	none	Very high	0.9998		O1/O2v2	O2afg	none	Very high	0.9838		aac(6')-Ib'.v1;aac(6')-Ib'.v1;aadA*;aadA2;aph3-Ia.v1^;strA.v1^;strB.v1	-	-	-	-	mphA	catA1^	-	sul1;sul2
GCA_001185775.1_Kleb_pneu_CHS196_V1_genomic	no			Klebsiella pneumoniae	strong	5	4973556	4973556	5706450	yes (24533)	ambiguous_bases	ST258	2	3	7	14	ybt 17; ICEKp10 (truncated)	241	clb 3 (incomplete) (truncated)	62-2LV	-	0	-	0	-	0	-	wzi154	KL107	unknown (KL107)	none	Very high	0.9999		O1/O2v2	O2afg	none	Very high	0.9838		aac(6')-Ib'.v1;aac(6')-Ib'.v1;aadA*;aadA2;aadA2;strA.v1^;strB.v1	-	-	-	-	-	-	-	sul1;sul2
GCA_001185825.1_Kleb_pneu_CHS187_V1_genomic	no			Klebsiella pneumoniae	strong	7	3367444	3367444	5762201	yes (19542)	ambiguous_bases	ST258	2	2	8	20	ybt 17; ICEKp10	251	clb 3 (truncated)	62-2LV	-	0	-	0	-	0	-	wzi154	KL107	unknown (KL107)	none	Very high	0.9999		O1/O2v2	O2afg	none	Very high	0.9838		aac(6')-Ib'.v1;aac(6')-Ib'.v1*;aadA*;aadA2;aadA2;aadA2;aph3-Ia.v1^;aph3-Ia.v1^;strA.v1^;strB.v1	-	-	-	-	mphA	catA1^	-	sul1;sul1;sul1;sul2
GCA_001185835.1_Kleb_pneu_CHS178_V1_genomic	no			Klebsiella pneumoniae	strong	9	2999400	2999400	5925862	yes (28773)	ambiguous_bases	ST258	2	2	9	15	ybt 17; ICEKp10	251	clb 3 (truncated)	62-1LV	-	0	-	0	-	0	-	wzi154	KL107	unknown (KL107)	none	Very high	0.9999		O1/O2v2	O2afg	none	Very high	0.9838		aac(6')-Ib'.v1;aadA*;aadA2;strA.v1^;strB.v1	-	-	-	-	mphA	catA1^	-	sul1;sul2
GCA_001185895.1_Kleb_pneu_CHS171_V1_genomic	no			Klebsiella pneumoniae	strong	5	4911856	4911856	5698628	yes (22717)	ambiguous_bases	ST258	2	2	8	15	ybt 17; ICEKp10	251	clb 3 (truncated)	62-1LV	-	0	-	0	-	0	-	wzi154	KL107	unknown (KL107)	none	Very high	0.9998		O1/O2v2	O2afg	none	Very high	0.9838		aac(6')-Ib'.v1;aadA*;aadA2;aadA2;aph3-Ia.v1^;strA.v1^;strB.v1	-	-	-	-	mphA	catA1^	-	sul1;sul2
GCA_001185925.1_Kleb_pneu_CHS130_V1_genomic	no			Klebsiella pneumoniae	strong	10	3531784	3531784	5851968	yes (26699)	ambiguous_bases	ST258	2	2	9	22	ybt 17; ICEKp10	251	clb 3 (truncated)	62-1LV	-	0	-	0	-	0	-	wzi154	KL107	unknown (KL107)	none	Very high	0.9999		O1/O2v2	O2afg	none	Very high	0.9838		aac(6')-Ib'.v1;aac(6')-Ib'.v1*;aadA*;aadA2;aadA2^;aph3-Ia.v1^;strA.v1^;strA.v1^;strB.v1;strB.v1	-	-	-	-	mphA	catA1^	-	sul1;sul1;sul2;sul2
GCA_001185945.1_Kleb_pneu_CHS124_V1_genomic	no			Klebsiella pneumoniae	strong	6	3486571	3486571	5875841	yes (26660)	ambiguous_bases	ST258	2	2	9	18	ybt 17; ICEKp10	251	clb 3 (truncated)	62-1LV	-	0	-	0	-	0	-	wzi154	KL107	unknown (KL107)	none	Very high	0.9998		O1/O2v2	O2afg	none	Very high	0.9838		aac(6')-Ib'.v1;aac(6')-Ib'.v1*;aadA2;aadA2^;aph3-Ia.v1^;strA.v1^;strB.v1	-	-	-	-	mphA	catA1^	-	sul1;sul1;sul2
GCA_001185955.1_Kleb_pneu_CHS120_V1_genomic	no			Klebsiella pneumoniae	strong	11	2030521	2800670	5864135	yes (5249)	ambiguous_bases	ST258	2	2	9	15	ybt 17; ICEKp10	251	clb 3 (truncated)	62-2LV	-	0	-	0	-	0	-	wzi154	KL107	unknown (KL107)	none	Very high	0.9999		O1/O2v2	O2afg	none	Very high	0.9838		aac(6')-Ib'.v1;aadA*;aadA2;aph3-Ia.v1^;strA.v1^;strB.v1	-	-	-	-	mphA	catA1^	-	sul1;sul2
GCA_001185985.1_Kleb_pneu_CHS119_V1_genomic	no			Klebsiella pneumoniae	strong	8	3423285	3423285	5907817	yes (16221)	ambiguous_bases	ST258	2	2	9	14	ybt 17; ICEKp10	251	clb 3 (truncated)	62-1LV	-	0	-	0	-	0	-	wzi154	KL107	unknown (KL107)	none	Very high	0.9999		O1/O2v2	O2afg	none	Very high	0.9838		aac(6')-Ib'.v1;aac(6')-Ib'.v1;aadA2;aph3-Ia.v1^;strA.v1^;strB.v1	-	-	-	-	mphA	catA1^	-	sul1;sul2
GCA_001186005.1_Kleb_pneu_CHS108_V1_genomic	no			Klebsiella pneumoniae	strong	7	3707525	3707525	5916084	yes (9784)	ambiguous_bases	ST258	2	2	9	18	ybt 17; ICEKp10 (truncated)	245	clb 3 (truncated)	62-1LV	-	0	-	0	-	0	-	wzi154	KL107	unknown (KL107)	none	Very high	0.9999		O1/O2v2	O2afg	none	Very high	0.9838		aac(6')-Ib'.v1;aac(6')-Ib'.v1*;aadA*;aadA2;aph3-Ia.v1^;strA.v1^;strB.v1	-	-	-	-	mphA	catA1^	-	sul1;sul2
GCA_001186025.1_Kleb_pneu_CHS103_V1_genomic	no			Klebsiella pneumoniae	strong	7	3032943	3032943	5890443	yes (40756)	ambiguous_bases	ST258	2	2	9	15	ybt 17; ICEKp10	251	clb 3 (truncated)	62-1LV	-	0	-	0	-	0	-	wzi154	KL107	unknown (KL107)	none	Very high	0.9999		O1/O2v2	O2afg	none	Very high	0.9838		aac(6')-Ib'.v1;aadA*;aadA2;aph3-Ia.v1^;strA.v1^;strB.v1	-	-	-	-	mphA	catA1^	-	sul1;sul2
GCA_001186035.1_Kleb_pneu_CHS87_V1_genomic	no			Klebsiella pneumoniae	strong	11	3231507	3231507	5871539	yes (8917)	ambiguous_bases	ST258	2	2	9	16	ybt 17; ICEKp10	251	clb 3 (truncated)	62-1LV	-	0	-	0	-	0	-	wzi154	KL107	unknown (KL107)	none	Very high	0.9999		O1/O2v2	O2afg	-	High	0.9838	O1/O2v2_10_gmlA	aac(6')-Ib'.v1;aac(6')-Ib'.v1*;aadA*;aadA2;aph3-Ia.v1^;strA.v1^;strB.v1	-	-	-	-	mphA	catA1^	-	sul1;sul2
GCA_001186065.1_Kleb_pneu_CHS86_V1_genomic	no			Klebsiella pneumoniae	strong	8	3453180	3453180	5695001	yes (10421)	ambiguous_bases	ST11	0	2	8	10	-	0	-	0	-	0	-	0	-	0	-	wzi177	KL125	unknown (KL125)	*	High	0.9039		O3b	O3b	none	Very high	0.9905		aac(3)-IIa.v1^;aac(6')-Ib-cr.v2	-	-	-	-	mphA	CatB4.v1;catII.2*	-	-
GCA_001187805.1_ASM118780v1_genomic	no			Klebsiella variicola subsp. variicola	strong	147	162388	748334	5783178	no	-	ST205	0	0	0	0	-	0	-	0	-	0	-	0	-	0	-	wzi61	KL55	K55	none	Very high	0.9993		O3/O3a	O3/O3a	none	Very high	0.9919		-	-	-	-	-	-	-	-	-
GCA_001187825.1_ASM118782v1_genomic	no			Klebsiella variicola subsp. variicola	strong	145	143709	704344	5766990	no	-	ST205	0	0	0	0	-	0	-	0	-	0	-	0	-	0	-	wzi61	KL55	K55	none	Very high	0.9993		O3/O3a	O3/O3a	none	Very high	0.9919		-	-	-	-	-	-	-	-	-
GCA_001208885.1_EST_A5miseq_genomic	no			Klebsiella quasipneumoniae subsp. quasipneumoniae	strong	84	316178	951037	5335541	yes (133)	ambiguous_bases	ST1807	0	0	0	0	-	0	-	0	-	0	-	0	-	0	-	wzi97	KL46	K46	?*	Good	0.9808		O3/O3a	O3/O3a	?	Good	0.9619		-	-	-	-	-	-	-	-	-
GCA_001238585.1_ASM123858v1_genomic	no			Klebsiella pneumoniae	strong	126	203708	774123	5669108	yes (2227)	ambiguous_bases	ST258	1	2	7	8	ybt 13; ICEKp2	299	-	0	-	0	-	0	-	0	-	wzi29	unknown (KL106)	unknown (KL106)	?-+	None	0.9987	KL106_07_wzy,KL106_10_wecB,KL106_11_wzx,KL106_17	O1/O2v2	O2afg	none	Very high	0.9848		aac(6')-Ib'.v1;aadA2^;aph3-Ia.v1^	-	-	-	-	mphA	catA1^	-	sul1
GCA_001261815.1_Kv3_genomic	no			Klebsiella variicola subsp. variicola	strong	24	502119	1304786	5510558	no	-	ST357	0	0	0	0	-	0	-	0	-	0	-	0	-	0	-	-	KL165	unknown (KL165)	none	Very high	0.9888		O5	O5	none	Very high	0.9977		-	-	-	-	-	-	-	-	-
GCA_001261855.1_Kv4880_genomic	no			Klebsiella variicola subsp. variicola	strong	88	103610	259356	5407015	yes (11)	ambiguous_bases	ST3917	0	0	1	1	-	0	-	0	-	0	-	0	-	0	-	-	KL124	unknown (KL124)	-*	High	0.9701	KL124_14_wcaL,KL124_15_wzx	O3/O3a	O3/O3a	none	Very high	0.9933		-	-	-	qnrB19^	-	-	-	-	-
GCA_001261875.1_Kv06-268_genomic	no			Klebsiella variicola subsp. variicola	strong	19	407879	1325564	5430057	no	-	ST2048	0	0	0	0	-	0	-	0	-	0	-	0	-	0	-	wzi339	KL105	unknown (KL105)	-*	High	0.9666	KL105_09,KL105_15	O5	O5	none	Very high	0.9959		-	-	-	-	-	-	-	-	-
GCA_001275285.1_ASM127528v1_genomic	no			Klebsiella pneumoniae	strong	111	209771	367959	5549085	no	-	ST258	0	2	7	9	-	0	-	0	-	0	-	0	-	0	-	wzi154	KL107	unknown (KL107)	?	Good	0.9998		O1/O2v2	O2afg	?-	Good	0.9836	O1/O2v2_06_wbbO	aac(6')-Ib'.v1*;strA.v1^;strB.v1	-	-	-	-	-	catA1^	-	sul2
GCA_001275295.1_ASM127529v1_genomic	no			Klebsiella pneumoniae	strong	132	203929	430015	5705964	no	-	ST258	0	2	7	14	-	0	-	0	-	0	-	0	-	0	-	wzi154	KL107	unknown (KL107)	?	Good	0.9998		O1/O2v2	O2afg	?-	Good	0.9836	O1/O2v2_06_wbbO	aac(6')-Ib'.v1;ant(2'')-Ia;aph3-Ia.v1^;strA.v1^;strB.v1	-	-	-	-	-	catA1^	-	sul1;sul1;sul2
GCA_001275305.1_ASM127530v1_genomic	no			Klebsiella pneumoniae	strong	114	203929	430014	5695375	no	-	ST258	0	2	7	15	-	0	-	0	-	0	-	0	-	0	-	wzi154	KL107	unknown (KL107)	?	Good	0.9998		O1/O2v2	O2afg	?-	Good	0.9836	O1/O2v2_06_wbbO	aac(6')-Ib'.v1;aadA*;ant(2'')-Ia;aph3-Ia.v1^;strA.v1^;strB.v1	-	-	-	-	-	catA1^	-	sul1;sul1;sul2
GCA_001278905.1_ASM127890v1_genomic	no			Klebsiella quasipneumoniae subsp. similipneumoniae	strong	1	5090052	5090052	5090052	yes (69)	ambiguous_bases	ST3870	0	0	0	0	-	0	-	0	-	0	-	0	-	0	-	wzi434	KL8	K8	*	Very high	0.9868		O12	O12	none	Very high	0.9873		-	-	-	-	-	-	-	-	-
GCA_001280925.1_ASM128092v1_genomic	no			Klebsiella quasipneumoniae subsp. similipneumoniae	strong	1	5088873	5088873	5088873	yes (16)	ambiguous_bases	ST3870	0	0	0	0	-	0	-	0	-	0	-	0	-	0	-	wzi434	KL8	K8	*	Very high	0.9868		O12	O12	none	Very high	0.9873		-	-	-	-	-	-	-	-	-
GCA_001317095.1_ASM131709v1_genomic	no			Klebsiella variicola subsp. variicola	strong	433	100924	287923	5978135	yes (126)	ambiguous_bases	ST1478	0	1	5	5	-	0	-	0	-	0	-	0	-	0	-	wzi431	unknown (KL14)	unknown (K14)	?-+*	None	0.915	KL14_10,KL14_11,KL14_12,KL14_13,KL14_16	O3/O3a	O3/O3a	?	Good	0.993		aac(6')-Ib-cr.v2*	-	-	qnrB1.v2^	-	-	-	arr-3	-
GCA_001373075.1_PRJEB8210_assembly_1_genomic	no			Klebsiella quasipneumoniae subsp. similipneumoniae	strong	1	5228056	5228056	5228056	no	-	ST3604	0	0	1	1	-	0	-	0	-	0	-	0	-	0	-	wzi407	KL57	K57	*	Very high	0.9627		O3/O3a	O3/O3a	none	Very high	0.9591		-	-	fosA7*	-	-	-	-	-	-
GCA_001441285.1_ASM144128v1_genomic	no			Klebsiella pneumoniae	strong	53	266552	1022631	5675784	no	-	ST11	1	1	5	6	ybt 9; ICEKp3	181	-	0	-	0	-	0	-	0	-	wzi323	KL62	K62	none	Very high	0.9992		O1/O2v1	O2a	none	Very high	0.9888		aac(3)-IIa.v1	-	-	-	-	-	-	-	sul1;sul2
GCA_001455995.1_MS6671.v1_genomic	no			Klebsiella pneumoniae	strong	7	5402900	5402900	5980203	no	-	ST147	0	3	7	13	-	0	-	0	-	0	-	0	-	0	-	wzi64	KL64	K64	none	Perfect	1		O1/O2v1	O2a	none	Very high	0.9864		aac(6')-Ib;aac(6')-Ib;aadA2^;rmtF;rmtF	-	-	qnrB1.v2^	-	-	-	arr-2	-
GCA_001462525.1_ASM146252v1_genomic	no			Klebsiella pneumoniae	strong	139	247802	804619	5674775	no	-	ST258	0	2	8	9	-	0	-	0	-	0	-	0	-	0	-	wzi29	KL106	unknown (KL106)	?	Good	0.9997		O1/O2v2	O2afg	none	Very high	0.9848		aac(6')-Ib'.v1;aadA2^;aph3-Ia.v1^	-	-	-	-	mphA	catA1^	-	sul1
GCA_001462545.1_ASM146254v1_genomic	no			Klebsiella pneumoniae	strong	125	212630	804618	5665075	no	-	ST258	0	3	10	10	-	0	-	0	-	0	-	0	-	0	-	wzi29	KL106	unknown (KL106)	?	Good	0.9997		O1/O2v2	O2afg	none	Very high	0.9848		aac(6')-Ib'.v1;aadA2^;aph3-Ia.v1^	-	-	-	-	mphA	catA1^	-	sul1
GCA_001462555.1_ASM146255v1_genomic	no			Klebsiella pneumoniae	strong	117	247802	804619	5605919	no	-	ST258	0	2	5	4	-	0	-	0	-	0	-	0	-	0	-	wzi29	KL106	unknown (KL106)	?-	Good	0.9997	KL106_06_wzc	O1/O2v2	O2afg	none	Very high	0.9848		aac(6')-Ib'.v1	-	-	-	-	-	-	-	-
GCA_001462605.1_ASM146260v1_genomic	no			Klebsiella pneumoniae	strong	166	166404	341941	5676421	no	-	ST258	0	2	8	9	-	0	-	0	-	0	-	0	-	0	-	wzi29	KL106	unknown (KL106)	?-	Good	0.9992	KL106_07_wzy,KL106_09,KL106_17	O1/O2v2	O2afg	?	Good	0.9847		aac(6')-Ib'.v1;aadA2^;aph3-Ia.v1^	-	-	-	-	mphA	catA1^	-	sul1
GCA_001462615.1_ASM146261v1_genomic	no			Klebsiella pneumoniae	strong	128	247802	804618	5667986	no	-	ST258	0	3	9	9	-	0	-	0	-	0	-	0	-	0	-	wzi29	KL106	unknown (KL106)	?	Good	0.9994		O1/O2v2	O2afg	none	Very high	0.9848		aac(6')-Ib'.v1;aadA2^;aph3-Ia.v1^	-	-	-	-	mphA	catA1^	-	sul1
GCA_001462645.1_ASM146264v1_genomic	no			Klebsiella pneumoniae	strong	140	270453	492102	5724821	no	-	ST258	1	2	8	8	ybt 13; ICEKp2	299	-	0	-	0	-	0	-	0	-	wzi29	KL106	unknown (KL106)	?-+	Good	0.9997	KL106_10_wecB,KL106_11_wzx,KL106_17	O1/O2v2	O2afg	none	Very high	0.9848		aadA2^;aph3-Ia.v1^	-	-	-	-	mphA	catA1^	-	sul1
GCA_001462655.1_ASM146265v1_genomic	no			Klebsiella pneumoniae	strong	124	203931	804619	5660684	no	-	ST258	0	2	9	10	-	0	-	0	-	0	-	0	-	0	-	wzi29	KL106	unknown (KL106)	?-+	Good	0.9996	KL106_17	O1/O2v2	O2afg	none	Very high	0.9848		aac(6')-Ib'.v1;aadA2^;aph3-Ia.v1^	-	-	-	-	mphA	catA1^	-	sul1
GCA_001462685.1_ASM146268v1_genomic	no			Klebsiella pneumoniae	strong	123	247802	543423	5655208	no	-	ST258	0	2	8	9	-	0	-	0	-	0	-	0	-	0	-	wzi29	KL106	unknown (KL106)	?-	Good	0.9998	KL106_07_wzy,KL106_10_wecB,KL106_17	O1/O2v2	O2afg	none	Very high	0.9848		aac(6')-Ib'.v1;aadA2^;aph3-Ia.v1^	-	-	-	-	mphA	catA1^	-	sul1
GCA_001462735.1_ASM146273v1_genomic	no			Klebsiella pneumoniae	strong	166	325820	1227668	5981886	no	-	ST11	1	2	10	18	ybt 16; ICEKp12	277	-	0	-	0	-	0	-	0	-	wzi24	KL24	K24	none	Very high	1		O1/O2v1	O2a	none	Very high	0.9852		aac(3)-IIa.v1^;aadA*;aadA2^;aph(3')-VI;aph3-Ia.v1^;armA	-	-	qnrS1	-	mphE.v2;msrE	CatB4.v1?	-	sul1
GCA_001462765.1_ASM146276v1_genomic	no			Klebsiella pneumoniae	strong	112	270452	804619	5657307	no	-	ST258	0	2	9	10	-	0	-	0	-	0	-	0	-	0	-	wzi29	KL106	unknown (KL106)	?	Good	0.9996		O1/O2v2	O2afg	none	Very high	0.9848		aac(6')-Ib'.v1;aadA2^;aph3-Ia.v1^	-	-	-	-	mphA	catA1^	-	sul1
GCA_001462785.1_ASM146278v1_genomic	no			Klebsiella pneumoniae	strong	164	154459	497210	5686205	no	-	ST258	0	2	5	4	-	0	-	0	-	0	-	0	-	0	-	wzi29	KL106	unknown (KL106)	?-	Good	0.9994	KL106_07_wzy,KL106_10_wecB,KL106_17	O1/O2v2	O2afg	?-	Good	0.9849	O1/O2v2_08_gmlC	aac(6')-Ib'.v1	-	-	-	-	-	-	-	-
GCA_001462795.1_ASM146279v1_genomic	no			Klebsiella pneumoniae	strong	109	203938	455859	5596992	no	-	ST258	0	2	9	10	-	0	-	0	-	0	-	0	-	0	-	wzi154	KL107	unknown (KL107)	none	Very high	0.9999		O1/O2v2	O2afg	none	Very high	0.9837		aadA*;aadA2^;aph3-Ia.v1^	-	-	-	-	mphA	catA1^	-	sul1
GCA_001462825.1_ASM146282v1_genomic	no			Klebsiella pneumoniae	strong	97	235633	709100	5818648	no	-	ST147	0	3	7	8	-	0	-	0	-	0	-	0	-	0	-	wzi64	KL64	K64	none	Perfect	1		O1/O2v1	O2a	none	Very high	0.9864		aac(6')-Il;aph3-Ia.v1^;strA.v1;strB.v1	-	-	-	-	mphA	-	-	sul1
GCA_001462845.1_ASM146284v1_genomic	no			Klebsiella pneumoniae	strong	88	214702	557368	5769822	no	-	ST147	0	3	5	3	-	0	-	0	-	0	-	0	-	0	-	wzi64	KL64	K64	?-	Good	0.9993	KL64_10_wzy,KL64_11_wcoU,KL64_12_wcoT	O1/O2v1	O2a	none	Very high	0.9864		aac(6')-Il	-	-	-	-	-	-	-	-
GCA_001462865.1_ASM146286v1_genomic	no			Klebsiella pneumoniae	strong	145	126844	452504	5712687	no	-	ST258	1	3	7	6	ybt 13; ICEKp2	299	-	0	-	0	-	0	-	0	-	wzi29	unknown (KL106)	unknown (KL106)	?-	Low	0.999	KL106_09,KL106_10_wecB,KL106_11_wzx	O1/O2v2	O2afg	none	Very high	0.9848		aac(6')-Ib'.v1;aadA2^	-	-	-	-	mphA	catA1^	-	-
GCA_001462965.1_ASM146296v1_genomic	no			Klebsiella pneumoniae	strong	78	270606	861228	5503479	yes (2)	ambiguous_bases	ST11	1	2	7	11	ybt 10; ICEKp4	112-1LV	-	0	-	0	-	0	-	0	-	wzi24	KL24	K24	none	Very high	1		O1/O2v1	O2a	none	Very high	0.9852		aac(6')-Ib-cr.v2;strA.v1^;strB.v1	-	-	qnrB1.v1	-	-	CatB4.v1;catII.2*	-	sul2
GCA_001463055.1_ASM146305v1_genomic	no			Klebsiella pneumoniae	strong	192	149732	512582	5738166	no	-	ST258	1	3	9	9	ybt 13; ICEKp2	299	-	0	-	0	-	0	-	0	-	wzi29	unknown (KL106)	unknown (KL106)	?-	None	0.9991	KL106_07_wzy,KL106_09,KL106_10_wecB,KL106_17	O1/O2v2	O2afg	none	Very high	0.9847		aac(6')-Ib'.v1;aadA2^;aph3-Ia.v1^	-	-	-	-	mphA	catA1^	-	sul1
GCA_001463085.1_ASM146308v1_genomic	no			Klebsiella pneumoniae	strong	111	172645	483998	5586844	yes (5)	ambiguous_bases	ST147	0	2	8	15	-	0	-	0	-	0	-	0	-	0	-	wzi14	KL14	K14	none	Very high	0.9993		O3b	O3b	none	Very high	0.9932		aac(3)-IIa.v1^;aac(6')-Ib-cr5^;rmtC;strA.v1^;strB.v1	-	-	qnrB1.v2^	-	-	-	-	sul1;sul2
GCA_001463125.1_ASM146312v1_genomic	no			Klebsiella pneumoniae	strong	168	123985	392795	6095009	no	-	ST11	1	2	9	17	ybt 14; ICEKp5 (truncated)	376-1LV	-	0	-	0	-	0	-	0	-	wzi14	KL14	K14	none	Very high	0.9998		O3b	O3b	none	Very high	0.9916		aac(3)-IIa.v1^;aac(6')-Ib3^;aph(3')-VI;rmtC;strA.v1*;strB.v1*	-	-	qnrS1	-	mphA	CatB4.v1?;catA1^	-	sul1;sul2
GCA_001463185.1_ASM146318v1_genomic	no			Klebsiella quasipneumoniae subsp. quasipneumoniae	strong	206	291718	566979	5950585	no	-	ST1466	0	2	9	14	-	0	-	0	-	0	-	0	-	0	-	wzi356	KL117	unknown (KL117)	?-*	Good	0.9861	KL117_07_wbaP	O3/O3a	O3/O3a	none	Very high	0.9601		aac(6')-Ib-cr.v1^;aadA1.v1^;aph3-Ia.v1^	-	-	qnrB4	-	mphA	catA1^;catB2.v1;catB3.v2	arr-3	sul1
GCA_001463285.1_ASM146328v1_genomic	no			Klebsiella pneumoniae	strong	135	130711	560666	5493115	yes (7)	ambiguous_bases	ST258	0	3	5	4	-	0	-	0	-	0	-	0	-	0	-	wzi154	KL107	unknown (KL107)	?	Good	0.9999		O1/O2v2	O2afg	none	Very high	0.9838		aac(6')-Ib'.v1;aadA2	-	-	-	-	-	-	-	sul1
GCA_001463415.1_ASM146341v1_genomic	no			Klebsiella pneumoniae	strong	208	99133	232409	5399839	no	-	ST258	0	2	4	3	-	0	-	0	-	0	-	0	-	0	-	wzi29	KL106	unknown (KL106)	?-	Good	0.9999	KL106_08,KL106_10_wecB	O1/O2v2	O2afg	none	Very high	0.9848		aac(6')-Ib'.v1	-	-	-	-	-	-	-	-
GCA_001463605.1_ASM146360v1_genomic	no			Klebsiella pneumoniae	strong	94	242940	1039746	5486260	no	-	ST11	1	2	5	6	ybt 10; ICEKp4	112-2LV	-	0	-	0	-	0	-	0	-	wzi24	KL24	K24	?-	Good	0.9998	KL24_07_wcuD,KL24_08_wcuC,KL24_14_wzy	O1/O2v1	O2a	none	Very high	0.9852		aac(6')-Ib-cr.v2	-	-	qnrB1.v1	-	-	CatB4.v1;catII.2*	-	-
GCA_001463615.1_ASM146361v1_genomic	no			Klebsiella pneumoniae	strong	177	114450	285277	5725677	no	-	ST101	1	2	10	17	ybt 9; ICEKp3	183	-	0	-	0	-	0	-	0	-	wzi137	KL17	K17	?-	Good	0.9999	KL17_06_wzc	O1/O2v1	O1	none	Very high	0.9802		aac(3)-IIa.v1^;aadA*;aph(3')-VI;strA.v1^;strB.v1	-	-	qnrS1	-	ereA2;ereB	catA1*	arr-2	sul1;sul2
GCA_001463685.1_ASM146368v1_genomic	no			Klebsiella variicola subsp. variicola	strong	108	350094	620238	5826331	no	-	ST981	1	2	3	3	ybt 18; ICEKp15	400-4LV	-	0	-	0	-	0	-	0	-	-	unknown (KL81)	unknown (K81)	?-*	None	0.9221	KL81_11_wcuM,KL81_14_wzx,KL81_17_rmlB,KL81_20_rmlC	OL101	unknown (OL101)	?-*	Good	0.9164	OL101_01_rfbB,OL101_04_rfbC,OL101_05_wbbL	aac(2')-IIa*	-	-	qnrS1	-	-	-	-	-
GCA_001466765.1_ASM146676v1_genomic	no			Klebsiella quasipneumoniae subsp. similipneumoniae	strong	51	356170	827134	5362779	no	-	ST3871	0	0	1	1	-	0	-	0	-	0	-	0	-	0	-	-	KL16	K16	?*	Good	0.9706		O5	O5	*	High	0.9405		-	-	fosA7*	-	-	-	-	-	-
GCA_001471625.2_ASM147162v2_genomic	no			Klebsiella pneumoniae	strong	3	5424227	5424227	5594695	no	-	ST258	0	2	8	10	-	0	-	0	-	0	-	0	-	0	-	wzi29	KL106	unknown (KL106)	?	Good	0.9998		O1/O2v2	O2afg	-	High	0.9848	O1/O2v2_06_wbbO	aac(6')-Ib'.v1;aac(6')-Ib'.v1;aadA2^	-	-	-	-	mphA	catA1^	-	sul1
GCA_001471835.2_ASM147183v2_genomic	no			Klebsiella pneumoniae	strong	8	5428252	5428252	5980029	no	-	ST258	0	2	6	13	-	0	-	0	-	0	-	0	-	0	-	wzi29	KL106	unknown (KL106)	?-+	Good	0.9997	KL106_17	unknown (OL102)	unknown (OL102)	-	None	0.7384	OL102_01_rfbB,OL102_02_rfbA,OL102_03_rfbD,OL102_04_rfbC,OL102_05_wbbL,OL102_06_rhamnan,OL102_07_wzm,OL102_08_wzt	aac(3)-IV;aac(6')-Ib'.v1;aac(6')-Ib'.v1;aadA2^;aadA2^;aph(4)-Ia	-	-	-	-	mphA	-	-	sul1;sul1;sul3
GCA_001482995.1_ASM148299v1_genomic	no			Klebsiella pneumoniae	strong	228	115118	272995	5891084	no	-	ST258	2	2	8	14	ybt 17; ICEKp10	289-1LV	clb 3 (truncated)	52-1LV	-	0	-	0	-	0	-	wzi154	unknown (KL107)	unknown (KL107)	?-	None	0.9998	KL107_04_wza,KL107_05_wzb,KL107_06_wzc,KL107_09	unknown (O1/O2v2)	unknown (O2afg)	?-	None	0.9835	O1/O2v2_02_wzt,O1/O2v2_03_wbbM,O1/O2v2_04_glf,O1/O2v2_05_wbbN,O1/O2v2_06_wbbO,O1/O2v2_07_kfoC,O1/O2v2_08_gmlC	aac(6')-Ib'.v1;aadA*;aadA2^;strA.v1^;strB.v1	-	-	-	-	-	catA1^	-	sul1;sul2
GCA_001483005.1_ASM148300v1_genomic	no			Klebsiella pneumoniae	strong	148	169891	543910	5903286	no	-	ST258	2	2	8	14	ybt 17; ICEKp10	291-1LV	clb 3	52-1LV	-	0	-	0	-	0	-	wzi154	KL107	unknown (KL107)	none	Very high	0.9999		O1/O2v2	O2afg	none	Very high	0.9838		aac(6')-Ib'.v1;aadA*;aadA2^;strA.v1^;strB.v1	-	-	-	-	-	catA1^	-	sul1;sul2
GCA_001483105.1_ASM148310v1_genomic	no			Klebsiella pneumoniae	strong	205	115345	282571	5990845	no	-	ST258	2	2	9	14	ybt 17; ICEKp10	291	clb 3 (incomplete)	17-2LV	-	0	-	0	-	0	-	wzi154	unknown (KL107)	unknown (KL107)	?-	None	0.9998	KL107_05_wzb,KL107_06_wzc,KL107_08,KL107_09,KL107_10	unknown (O1/O2v2)	unknown (O2afg)	?-	None	0.9822	O1/O2v2_03_wbbM,O1/O2v2_04_glf,O1/O2v2_05_wbbN,O1/O2v2_06_wbbO,O1/O2v2_07_kfoC,O1/O2v2_08_gmlC,O1/O2v2_10_gmlA	aac(6')-Ib'.v1;aadA*;strA.v1^;strB.v1	-	-	-	-	-	catA1^;floR.v2*	-	sul2
GCA_001510995.1_ERS822449_genomic	no			Klebsiella pneumoniae	strong	111	203726	487395	5655663	yes (4)	ambiguous_bases	ST258	0	2	8	9	-	0	-	0	-	0	-	0	-	0	-	wzi29	KL106	unknown (KL106)	?	Good	0.9992		O1/O2v2	O2afg	none	Very high	0.9848		aac(6')-Ib'.v1;aadA2^;aph3-Ia.v1^	-	-	-	-	mphA	catA1^	-	sul1
GCA_001511015.1_ERS822448_genomic	no			Klebsiella pneumoniae	strong	92	203596	699495	5873612	yes (2)	ambiguous_bases	ST147	0	2	2	1	-	0	-	0	-	0	-	0	-	0	-	wzi64	KL64	K64	none	Very high	1		O1/O2v1	O2a	none	Very high	0.9862		-	-	-	-	-	-	-	-	-
GCA_001511035.1_ERS822443_genomic	no			Klebsiella pneumoniae	strong	112	220693	450628	5647705	yes (36)	ambiguous_bases	ST258	0	2	8	9	-	0	-	0	-	0	-	0	-	0	-	wzi29	KL106	unknown (KL106)	?	Good	0.9999		O1/O2v2	O2afg	none	Very high	0.9848		aac(6')-Ib'.v1;aadA2^;aph3-Ia.v1^	-	-	-	-	mphA	catA1^	-	sul1
GCA_001511055.1_ERS822442_genomic	no			Klebsiella pneumoniae	strong	96	203726	449515	5653266	yes (502)	ambiguous_bases	ST258	0	2	8	9	-	0	-	0	-	0	-	0	-	0	-	wzi29	KL106	unknown (KL106)	?-	Good	1	KL106_15_rfbp	O1/O2v2	O2afg	none	Very high	0.9848		aac(6')-Ib'.v1;aadA2^;aph3-Ia.v1^	-	-	-	-	mphA	catA1^	-	sul1
GCA_001511095.1_ERS822447_genomic	no			Klebsiella pneumoniae	strong	83	270453	450629	5530126	yes (112)	ambiguous_bases	ST258	0	2	3	3	-	0	-	0	-	0	-	0	-	0	-	wzi29	KL106	unknown (KL106)	none	Very high	1		O1/O2v2	O2afg	none	Very high	0.9848		aac(6')-Ib'.v1;aph3-Ia.v1^	-	-	-	-	-	-	-	-
GCA_001511115.1_ERS822464_genomic	no			Klebsiella pneumoniae	strong	120	212783	474818	5587204	yes (75)	ambiguous_bases	ST258	0	2	8	9	-	0	-	0	-	0	-	0	-	0	-	wzi29	KL106	unknown (KL106)	none	Very high	1		O1/O2v2	O2afg	none	Very high	0.9848		aac(6')-Ib'.v1;aadA2^;aph3-Ia.v1^	-	-	-	-	mphA	catA1^	-	sul1
GCA_001511135.1_ERS822462_genomic	no			Klebsiella pneumoniae	strong	143	105141	450078	5700019	yes (234)	ambiguous_bases	ST258	1	3	9	9	ybt 13; ICEKp2	299	-	0	-	0	-	0	-	0	-	wzi29	unknown (KL106)	unknown (KL106)	?-	None	0.9989	KL106_13_wzx,KL106_14,KL106_15_rfbp,KL106_16_gnd,KL106_17	O1/O2v2	O2afg	none	Very high	0.9848		aac(6')-Ib'.v1;aadA2^;aph3-Ia.v1^	-	-	-	-	mphA	catA1^	-	sul1
GCA_001511155.1_ERS822470_genomic	no			Klebsiella pneumoniae	strong	111	209445	367472	5585573	yes (877)	ambiguous_bases	ST258	0	3	9	9	-	0	-	0	-	0	-	0	-	0	-	wzi29	KL106	unknown (KL106)	none	Very high	1		O1/O2v2	O2afg	none	Very high	0.9848		aac(6')-Ib'.v1;aadA2^;aph3-Ia.v1^	-	-	-	-	mphA	catA1^	-	sul1
GCA_001511175.1_ERS822459_genomic	no			Klebsiella pneumoniae	strong	106	203708	474814	5587188	yes (638)	ambiguous_bases	ST258	0	2	8	9	-	0	-	0	-	0	-	0	-	0	-	wzi29	KL106	unknown (KL106)	none	Very high	1		O1/O2v2	O2afg	none	Very high	0.9848		aac(6')-Ib'.v1;aadA2^;aph3-Ia.v1^	-	-	-	-	mphA	catA1^	-	sul1
GCA_001511215.1_ERS822474_genomic	no			Klebsiella pneumoniae	strong	102	172201	432901	5624155	yes (351)	ambiguous_bases	ST258	1	3	8	7	ybt 13; ICEKp2	299	-	0	-	0	-	0	-	0	-	wzi29	KL106	unknown (KL106)	none	Very high	1		O1/O2v2	O2afg	none	Very high	0.9847		aac(6')-Ib'.v1;aadA2^	-	-	-	-	-	catA1^	-	sul1
GCA_001511255.1_ERS822455_genomic	no			Klebsiella pneumoniae	strong	114	213732	367487	5584581	yes (8)	ambiguous_bases	ST258	0	2	8	9	-	0	-	0	-	0	-	0	-	0	-	wzi29	KL106	unknown (KL106)	?	Good	1		O1/O2v1	O2a	-	Good	0.9803	O1/O2v1_06_wbbO,O1/O2v1_07_kfoC	aac(6')-Ib'.v1;aadA2^;aph3-Ia.v1^	-	-	-	-	mphA	catA1^	-	sul1
GCA_001511275.1_ERS822454_genomic	no			Klebsiella pneumoniae	strong	114	217117	408553	5554570	yes (107)	ambiguous_bases	ST258	0	2	8	9	-	0	-	0	-	0	-	0	-	0	-	wzi29	KL106	unknown (KL106)	none	Very high	0.9999		O1/O2v2	O2afg	none	Very high	0.9848		aac(6')-Ib'.v1;aadA2^;aph3-Ia.v1^	-	-	-	-	mphA	catA1^	-	sul1
GCA_001511295.1_ERS822461_genomic	no			Klebsiella pneumoniae	strong	150	220558	368228	5493868	yes (49)	ambiguous_bases	ST258	0	2	5	5	-	0	-	0	-	0	-	0	-	0	-	wzi29	KL106	unknown (KL106)	none	Very high	1		O1/O2v1	O2a	-	Good	0.9803	O1/O2v1_06_wbbO,O1/O2v1_07_kfoC	aac(6')-Ib'.v1;aph3-Ia.v1^	-	-	-	-	-	catA1^	-	-
GCA_001511315.1_ERS822469_genomic	no			Klebsiella pneumoniae	strong	100	203726	491947	5668958	yes (489)	ambiguous_bases	ST258	1	2	9	10	ybt 13; ICEKp2	299	-	0	-	0	-	0	-	0	-	wzi29	KL106	unknown (KL106)	?-	Good	0.9999	KL106_06_wzc	O1/O2v2	O2afg	none	Very high	0.9848		aac(6')-Ib'.v1;aadA2^;aph3-Ia.v1^	-	-	-	-	mphA	catA1^	-	sul1
GCA_001511335.1_ERS822456_genomic	no			Klebsiella pneumoniae	strong	122	217732	474830	5581041	yes (2)	ambiguous_bases	ST258	0	2	8	9	-	0	-	0	-	0	-	0	-	0	-	wzi29	KL106	unknown (KL106)	?	Good	1		O1/O2v2	O2afg	none	Very high	0.9848		aac(6')-Ib'.v1;aadA2^;aph3-Ia.v1^	-	-	-	-	mphA	catA1^	-	sul1
GCA_001511355.1_ERS822444_genomic	no			Klebsiella pneumoniae	strong	118	154994	340656	5588650	yes (115)	ambiguous_bases	ST258	0	3	5	4	-	0	-	0	-	0	-	0	-	0	-	wzi29	KL106	unknown (KL106)	none	Very high	1		O1/O2v2	O2afg	none	Very high	0.9848		aac(6')-Ib'.v1;aph3-Ia.v1^	-	-	-	-	mphA	-	-	-
GCA_001511375.1_ERS822463_genomic	no			Klebsiella pneumoniae	strong	99	217870	491507	5674605	yes (38)	ambiguous_bases	ST258	1	3	8	8	ybt 13; ICEKp2	299	-	0	-	0	-	0	-	0	-	wzi29	KL106	unknown (KL106)	none	Very high	1		O1/O2v2	O2afg	none	Very high	0.9848		aac(6')-Ib'.v1;aadA2^;aph3-Ia.v1^	-	-	-	-	mphA	catA1^	-	sul1
GCA_001511395.1_ERS822472_genomic	no			Klebsiella pneumoniae	strong	106	217870	491342	5677072	yes (221)	ambiguous_bases	ST258	1	2	7	8	ybt 13; ICEKp2	299	-	0	-	0	-	0	-	0	-	wzi29	KL106	unknown (KL106)	none	Very high	1		O1/O2v2	O2afg	none	Very high	0.9848		aac(6')-Ib'.v1;aadA2^;aph3-Ia.v1^	-	-	-	-	mphA	catA1^	-	sul1
GCA_001511415.1_ERS822445_genomic	no			Klebsiella pneumoniae	strong	107	170606	449499	5652964	yes (422)	ambiguous_bases	ST258	0	2	8	9	-	0	-	0	-	0	-	0	-	0	-	wzi29	KL106	unknown (KL106)	?-	Good	1	KL106_15_rfbp	O1/O2v2	O2afg	none	Very high	0.9848		aac(6')-Ib'.v1;aadA2^;aph3-Ia.v1^	-	-	-	-	mphA	catA1^	-	sul1
GCA_001511435.1_ERS822458_genomic	no			Klebsiella pneumoniae	strong	95	203726	450760	5651277	yes (939)	ambiguous_bases	ST258	0	2	8	9	-	0	-	0	-	0	-	0	-	0	-	wzi29	KL106	unknown (KL106)	none	Very high	1		O1/O2v2	O2afg	none	Very high	0.9848		aac(6')-Ib'.v1;aadA2^;aph3-Ia.v1^	-	-	-	-	mphA	catA1^	-	sul1
GCA_001511455.1_ERS822467_genomic	no			Klebsiella pneumoniae	strong	116	165623	492077	5657220	yes (457)	ambiguous_bases	ST258	1	3	9	9	ybt 13; ICEKp2	299	-	0	-	0	-	0	-	0	-	wzi29	KL106	unknown (KL106)	none	Very high	0.9999		O1/O2v2	O2afg	none	Very high	0.9848		aac(6')-Ib'.v1;aadA2^;aph3-Ia.v1^	-	-	-	-	mphA	catA1^	-	sul1
GCA_001511475.1_ERS822475_genomic	no			Klebsiella pneumoniae	strong	123	217732	421594	5550021	yes (213)	ambiguous_bases	ST258	0	2	8	9	-	0	-	0	-	0	-	0	-	0	-	wzi29	KL106	unknown (KL106)	none	Very high	0.9999		O1/O2v2	O2afg	none	Very high	0.9848		aac(6')-Ib'.v1;aadA2^;aph3-Ia.v1^	-	-	-	-	mphA	catA1^	-	sul1
GCA_001511495.1_ERS822451_genomic	no			Klebsiella pneumoniae	strong	109	246770	492157	5653866	yes (436)	ambiguous_bases	ST258	0	2	9	9	-	0	-	0	-	0	-	0	-	0	-	wzi29	KL106	unknown (KL106)	none	Very high	1		O1/O2v2	O2afg	?	Good	0.9848		aac(6')-Ib'.v1;aph3-Ia.v1^	-	-	-	-	mphA	catA1^	-	sul1^
GCA_001511535.1_ERS822468_genomic	no			Klebsiella pneumoniae	strong	78	214524	492103	5507340	yes (309)	ambiguous_bases	ST258	1	2	3	2	ybt 13; ICEKp2	299	-	0	-	0	-	0	-	0	-	wzi29	KL106	unknown (KL106)	?	Good	0.9999		O1/O2v2	O2afg	none	Very high	0.9848		aac(6')-Ib'.v1	-	-	-	-	-	-	-	-
GCA_001511555.1_ERS822471_genomic	no			Klebsiella pneumoniae	strong	94	203726	803418	5674396	yes (247)	ambiguous_bases	ST258	1	3	8	8	ybt 13; ICEKp2	299	-	0	-	0	-	0	-	0	-	wzi29	KL106	unknown (KL106)	none	Very high	1		O1/O2v2	O2afg	none	Very high	0.9848		aac(6')-Ib'.v1;aadA2^;aph3-Ia.v1^	-	-	-	-	mphA	catA1^	-	sul1
GCA_001511575.1_ERS822450_genomic	no			Klebsiella pneumoniae	strong	128	150044	340656	5658949	yes (37)	ambiguous_bases	ST258	0	2	7	8	-	0	-	0	-	0	-	0	-	0	-	wzi29	KL106	unknown (KL106)	none	Very high	1		O1/O2v2	O2afg	none	Very high	0.9848		aac(6')-Ib'.v1;aadA2^;aph3-Ia.v1^	-	-	-	-	mphA	catA1^	-	sul1
GCA_001511595.1_ERS822460_genomic	no			Klebsiella pneumoniae	strong	99	196097	803311	5707693	yes (545)	ambiguous_bases	ST258	1	2	7	8	ybt 13; ICEKp2	299	-	0	-	0	-	0	-	0	-	wzi29	KL106	unknown (KL106)	none	Very high	1		O1/O2v2	O2afg	none	Very high	0.9848		aac(6')-Ib'.v1;aadA2^;aph3-Ia.v1^	-	-	-	-	mphA	catA1^	-	sul1
GCA_001511635.1_ERS822453_genomic	no			Klebsiella pneumoniae	strong	110	227266	382993	5540559	yes (145)	ambiguous_bases	ST258	0	2	7	8	-	0	-	0	-	0	-	0	-	0	-	wzi29	KL106	unknown (KL106)	?-+	Good	1	KL106_17	O1/O2v2	O2afg	?-	Good	0.9846	O1/O2v2_09_gmlB	aac(6')-Ib'.v1;aadA2^;aph3-Ia.v1^	-	-	-	-	mphA	catA1^	-	sul1
GCA_001511675.1_ERS822457_genomic	no			Klebsiella pneumoniae	strong	95	203726	804055	5645972	yes (1374)	ambiguous_bases	ST258	0	2	8	9	-	0	-	0	-	0	-	0	-	0	-	wzi29	KL106	unknown (KL106)	?-	Good	1	KL106_10_wecB	O1/O2v2	O2afg	none	Very high	0.9848		aac(6')-Ib'.v1;aadA2^;aph3-Ia.v1^	-	-	-	-	mphA	catA1^	-	sul1
GCA_001511695.1_ERS822465_genomic	no			Klebsiella pneumoniae	strong	89	188472	474829	5415981	yes (168)	ambiguous_bases	ST258	0	2	4	3	-	0	-	0	-	0	-	0	-	0	-	wzi29	KL106	unknown (KL106)	none	Very high	0.9999		O1/O2v2	O2afg	none	Very high	0.9848		aac(6')-Ib'.v1	-	-	-	-	-	-	-	-
GCA_001511715.1_ERS822446_genomic	no			Klebsiella pneumoniae	strong	126	141547	354352	5763065	yes (8)	ambiguous_bases	ST258	0	3	8	8	-	0	-	0	-	0	-	0	-	0	-	wzi29	KL106	unknown (KL106)	none	Very high	0.9999		O1/O2v2	O2afg	none	Very high	0.9848		aac(6')-Ib'.v1;aadA2^;aph3-Ia.v1^	-	-	-	-	mphA	catA1^	-	sul1
GCA_001511735.1_ERS822466_genomic	no			Klebsiella pneumoniae	strong	122	217739	474815	5590337	yes (38)	ambiguous_bases	ST258	0	2	8	9	-	0	-	0	-	0	-	0	-	0	-	wzi29	KL106	unknown (KL106)	none	Very high	1		O1/O2v2	O2afg	none	Very high	0.9848		aac(6')-Ib'.v1;aadA2^;aph3-Ia.v1^	-	-	-	-	mphA	catA1^	-	sul1
GCA_001517715.1_ASM151771v1_genomic	no			Klebsiella pneumoniae	strong	120	220554	474829	5588361	yes (2)	ambiguous_bases	ST258	0	2	8	9	-	0	-	0	-	0	-	0	-	0	-	wzi29	KL106	unknown (KL106)	?	Good	0.9995		O1/O2v2	O2afg	none	Very high	0.9848		aac(6')-Ib'.v1;aadA2^;aph3-Ia.v1^	-	-	-	-	mphA	catA1^	-	sul1
GCA_001517725.1_ASM151772v1_genomic	no			Klebsiella pneumoniae	strong	137	150559	450420	5588459	yes (43)	ambiguous_bases	ST258	0	2	8	9	-	0	-	0	-	0	-	0	-	0	-	wzi29	KL106	unknown (KL106)	?-	Good	0.9993	KL106_17	O1/O2v2	O2afg	none	Very high	0.9848		aac(6')-Ib'.v1;aadA2^;aph3-Ia.v1^	-	-	-	-	mphA	catA1^	-	sul1
GCA_001517735.1_ASM151773v1_genomic	no			Klebsiella pneumoniae	strong	133	146709	323012	5585027	yes (2)	ambiguous_bases	ST258	0	2	8	9	-	0	-	0	-	0	-	0	-	0	-	wzi29	KL106	unknown (KL106)	?	Good	0.999		O1/O2v2	O2afg	none	Very high	0.9848		aac(6')-Ib'.v1;aadA2^;aph3-Ia.v1^	-	-	-	-	mphA	catA1^	-	sul1
GCA_001517745.1_ASM151774v1_genomic	no			Klebsiella pneumoniae	strong	110	248060	474829	5591362	yes (87)	ambiguous_bases	ST258	0	2	8	9	-	0	-	0	-	0	-	0	-	0	-	wzi29	KL106	unknown (KL106)	?	Good	0.9995		O1/O2v2	O2afg	none	Very high	0.9848		aac(6')-Ib'.v1;aadA2^;aph3-Ia.v1^	-	-	-	-	mphA	catA1^	-	sul1
GCA_001517795.1_ASM151779v1_genomic	no			Klebsiella pneumoniae	strong	129	178611	474829	5594952	yes (6)	ambiguous_bases	ST258	0	2	8	9	-	0	-	0	-	0	-	0	-	0	-	wzi29	unknown (KL106)	unknown (KL106)	?-	None	0.9985	KL106_06_wzc,KL106_07_wzy,KL106_09,KL106_10_wecB,KL106_17	O1/O2v2	O2afg	none	Very high	0.9848		aac(6')-Ib'.v1;aadA2^;aph3-Ia.v1^	-	-	-	-	mphA	catA1^	-	sul1
GCA_001517805.1_ASM151780v1_genomic	no			Klebsiella pneumoniae	strong	124	248060	474698	5592027	yes (101)	ambiguous_bases	ST258	0	2	9	10	-	0	-	0	-	0	-	0	-	0	-	wzi29	KL106	unknown (KL106)	?	Good	0.9995		O1/O2v2	O2afg	none	Very high	0.9848		aac(6')-Ib'.v1;aadA2^;aph3-Ia.v1^	-	-	-	-	mphA	catA1^	-	sul1
GCA_001517955.1_ASM151795v1_genomic	no			Klebsiella pneumoniae	strong	123	248060	474829	5589951	yes (156)	ambiguous_bases	ST258	0	2	9	10	-	0	-	0	-	0	-	0	-	0	-	wzi29	KL106	unknown (KL106)	?-	Good	0.9989	KL106_09,KL106_10_wecB	O1/O2v2	O2afg	none	Very high	0.9848		aac(6')-Ib'.v1;aadA2^;aph3-Ia.v1^	-	-	-	-	mphA	catA1^	-	sul1
GCA_001549975.1_ASM154997v1_genomic	no			Klebsiella variicola subsp. variicola	strong	60	379939	1052967	5578368	no	-	ST3558	0	0	0	0	-	0	-	0	-	0	-	0	-	0	-	wzi521	KL158	unknown (KL158)	*	High	0.9173		O5	O5	none	Very high	0.9958		-	-	-	-	-	-	-	-	-
GCA_001596075.2_ASM159607v2_genomic	no			Klebsiella quasipneumoniae subsp. similipneumoniae	strong	3	5284734	5284734	5513862	yes (7)	ambiguous_bases	ST489	0	1	4	4	-	0	-	0	-	0	-	0	-	0	-	wzi171	KL53	K53	none	Very high	0.9837		O3/O3a	O3/O3a	none	Very high	0.9599		ant(2'')-Ia	-	-	-	-	-	-	-	sul1*
GCA_001596905.1_ASM159690v1_genomic	no			Klebsiella pneumoniae	strong	100	146433	418253	5517522	yes (160)	ambiguous_bases	ST15	1	1	9	12	ybt 10; ICEKp4	445-3LV	-	0	-	0	-	0	-	0	-	wzi24	KL24	K24	-	High	1	KL24_13_wcuG	O1/O2v1	O1	none	Very high	0.9852		aac(3)-IIa.v1^;aac(6')-Ib-cr.v2;strA.v1^;strB.v1	-	-	qnrB1.v2^	-	-	CatB4.v1	-	sul2
GCA_001596915.1_ASM159691v1_genomic	no			Klebsiella pneumoniae	strong	153	146199	368833	5514132	yes (431)	ambiguous_bases	ST15	1	1	7	11	ybt 10; ICEKp4 (truncated)	445-5LV	-	0	-	0	-	0	-	0	-	wzi24	KL24	K24	?-	Good	1	KL24_06_wzc,KL24_08_wcuC,KL24_13_wcuG	O1/O2v1	O1	none	Very high	0.9852		aac(3)-IIa.v1^;aac(6')-Ib-cr.v2;strA.v1^;strB.v1	-	-	qnrB1.v2^	-	-	-	-	sul2
GCA_001596925.1_ASM159692v1_genomic	no			Klebsiella pneumoniae	strong	91	153410	423009	5512822	yes (109)	ambiguous_bases	ST15	1	1	8	12	ybt 10; ICEKp4	445-3LV	-	0	-	0	-	0	-	0	-	wzi24	KL24	K24	none	Very high	1		O1/O2v1	O1	none	Very high	0.9838		aac(3)-IIa.v1^;aac(6')-Ib-cr.v2;strA.v1^;strB.v1	-	-	qnrB1.v2^	-	-	CatB4.v1	-	sul2
GCA_001596935.1_ASM159693v1_genomic	no			Klebsiella pneumoniae	strong	102	159282	584799	5518162	yes (195)	ambiguous_bases	ST15	1	1	8	12	ybt 10; ICEKp4	445-3LV	-	0	-	0	-	0	-	0	-	wzi24	KL24	K24	none	Perfect	1		O1/O2v1	O1	none	Very high	0.9852		aac(3)-IIa.v1^;aac(6')-Ib-cr.v2;strA.v1^;strB.v1	-	-	qnrB1.v2^	-	-	CatB4.v1	-	sul2
GCA_001596985.1_ASM159698v1_genomic	no			Klebsiella pneumoniae	strong	97	198408	584815	5514930	yes (108)	ambiguous_bases	ST15	1	1	7	11	ybt 10; ICEKp4	445-3LV	-	0	-	0	-	0	-	0	-	wzi24	KL24	K24	none	Perfect	1		O1/O2v1	O1	none	Very high	0.9852		aac(3)-IIa.v1^;aac(6')-Ib-cr.v2;strA.v1^;strB.v1	-	-	qnrB1.v2^	-	-	-	-	sul2
GCA_001596995.1_ASM159699v1_genomic	no			Klebsiella pneumoniae	strong	104	149196	365695	5486611	yes (14)	ambiguous_bases	ST15	1	1	8	11	ybt 10; ICEKp4	445-3LV	-	0	-	0	-	0	-	0	-	wzi24	KL24	K24	?-	Good	0.9999	KL24_09_wcuV,KL24_13_wcuG	O1/O2v1	O1	none	Very high	0.9852		aac(3)-IIa.v1^;aac(6')-Ib-cr.v2;strA.v1^;strB.v1	-	-	qnrB1.v2^	-	-	-	-	sul2
GCA_001597015.1_ASM159701v1_genomic	no			Klebsiella pneumoniae	strong	140	188355	349389	5374353	yes (70)	ambiguous_bases	ST15	0	1	7	9	-	0	-	0	-	0	-	0	-	0	-	wzi93	KL112	unknown (KL112)	?-	Good	0.9865	KL112_11_wcaN,KL112_13_wcuV	O1/O2v1	O1	none	Very high	0.9852		aac(3)-IIa.v1^;aac(6')-Ib-cr.v2;strA.v1^;strB.v1	-	-	-	-	-	-	-	sul2
GCA_001597075.1_ASM159707v1_genomic	no			Klebsiella pneumoniae	strong	64	240885	566298	5477239	yes (48)	ambiguous_bases	ST307	0	1	6	10	-	0	-	0	-	0	-	0	-	0	-	wzi173	KL102	unknown (KL102)	none	Very high	0.9927		O1/O2v2	O2afg	none	Very high	0.9845		aac(3)-IIa.v1^;aac(6')-Ib-cr.v2;strA.v1^;strB.v1	-	-	qnrB1.v2^	-	-	-	-	sul2
GCA_001597095.1_ASM159709v1_genomic	no			Klebsiella pneumoniae	strong	88	173738	418247	5513641	yes (169)	ambiguous_bases	ST15	1	1	9	12	ybt 10; ICEKp4	445-3LV	-	0	-	0	-	0	-	0	-	wzi24	KL24	K24	none	Perfect	1		O1/O2v1	O1	none	Very high	0.9852		aac(3)-IIa.v1^;aac(6')-Ib-cr.v2;strA.v1^;strB.v1	-	-	qnrB1.v2^	-	-	CatB4.v1	-	sul2
GCA_001597115.1_ASM159711v1_genomic	no			Klebsiella pneumoniae	strong	115	165460	418430	5515127	yes (515)	ambiguous_bases	ST15	1	1	8	12	ybt 10; ICEKp4	445-3LV	-	0	-	0	-	0	-	0	-	wzi24	KL24	K24	none	Perfect	1		O1/O2v1	O1	none	Very high	0.9852		aac(3)-IIa.v1^;aac(6')-Ib-cr.v2;strA.v1^;strB.v1	-	-	qnrB1.v2^	-	-	CatB4.v1	-	sul2
GCA_001597145.1_ASM159714v1_genomic	no			Klebsiella pneumoniae	strong	93	173536	584834	5520843	yes (116)	ambiguous_bases	ST15	1	1	8	12	ybt 10; ICEKp4	445-3LV	-	0	-	0	-	0	-	0	-	wzi24	KL24	K24	none	Perfect	1		O1/O2v1	O1	none	Very high	0.9852		aac(3)-IIa.v1^;aac(6')-Ib-cr.v2;strA.v1^;strB.v1	-	-	qnrB1.v2^	-	-	CatB4.v1	-	sul2
GCA_001597165.1_ASM159716v1_genomic	no			Klebsiella pneumoniae	strong	101	165681	584845	5522642	yes (303)	ambiguous_bases	ST15	1	1	8	12	ybt 10; ICEKp4	445-3LV	-	0	-	0	-	0	-	0	-	wzi24	KL24	K24	none	Perfect	1		O1/O2v1	O1	none	Very high	0.9852		aac(3)-IIa.v1^;aac(6')-Ib-cr.v2;strA.v1^;strB.v1	-	-	qnrB1.v2^	-	-	CatB4.v1	-	sul2
GCA_001597175.1_ASM159717v1_genomic	no			Klebsiella pneumoniae	strong	96	146435	584879	5519002	yes (289)	ambiguous_bases	ST15	1	1	8	12	ybt 10; ICEKp4	445-3LV	-	0	-	0	-	0	-	0	-	wzi24	KL24	K24	?	Good	1		O1/O2v1	O1	none	Very high	0.9852		aac(3)-IIa.v1^;aac(6')-Ib-cr.v2;strA.v1^;strB.v1	-	-	qnrB1.v2^	-	-	CatB4.v1	-	sul2
GCA_001597195.1_ASM159719v1_genomic	no			Klebsiella pneumoniae	strong	94	165551	584879	5517113	yes (12)	ambiguous_bases	ST15	1	1	8	12	ybt 10; ICEKp4	87-4LV	-	0	-	0	-	0	-	0	-	wzi24	KL24	K24	none	Perfect	1		O1/O2v1	O1	none	Very high	0.9852		aac(3)-IIa.v1^;aac(6')-Ib-cr.v2;strA.v1^;strB.v1	-	-	qnrB1.v2^	-	-	CatB4.v1	-	sul2
GCA_001597225.1_ASM159722v1_genomic	no			Klebsiella pneumoniae	strong	98	198535	478560	5517236	yes (31)	ambiguous_bases	ST15	1	1	8	12	ybt 10; ICEKp4	445-3LV	-	0	-	0	-	0	-	0	-	wzi24	KL24	K24	?	Good	1		O1/O2v1	O1	none	Very high	0.9852		aac(3)-IIa.v1^;aac(6')-Ib-cr.v2;strA.v1^;strB.v1	-	-	qnrB1.v2^	-	-	CatB4.v1	-	sul2
GCA_001597245.1_CLC_bio_genomic	no			Klebsiella pneumoniae	strong	112	116760	316786	5514446	yes (10)	ambiguous_bases	ST15	1	1	8	12	ybt 10; ICEKp4	445-3LV	-	0	-	0	-	0	-	0	-	wzi24	KL24	K24	none	Perfect	1		O1/O2v1	O1	none	Very high	0.9852		aac(3)-IIa.v1^;aac(6')-Ib-cr.v2;strA.v1^;strB.v1	-	-	qnrB1.v2^	-	-	CatB4.v1	-	sul2
GCA_001611185.1_ASM161118v1_genomic	no			Klebsiella quasipneumoniae subsp. similipneumoniae	strong	96	332350	646048	5597706	no	-	ST3881	0	1	9	13	-	0	-	0	-	0	-	0	-	0	-	wzi44	KL123	unknown (KL123)	none	Very high	0.9996		O3/O3a	O3/O3a	none	Very high	0.9599		aac(3)-IIg;aac(6')-IIc;aadA*	-	-	qnrB4	-	-	cmlA5;floR.v2*	arr-2	sul1;sul2
GCA_001613565.1_ASM161356v1_genomic	no			Klebsiella pneumoniae	strong	64	225589	484294	5546703	yes (230)	ambiguous_bases	ST11	1	2	4	3	ybt 9; ICEKp3	503	-	0	-	0	-	0	-	0	-	wzi209	KL47	K47	?-	Good	0.9731	KL47_15_rmlB	OL101	unknown (OL101)	?-	Good	0.9147	OL101_01_rfbB,OL101_09_glycosylhydrolase	aadA2	-	-	-	-	-	catII.2*	-	-
GCA_001613575.1_ASM161357v1_genomic	no			Klebsiella pneumoniae	strong	60	226663	484292	5550293	yes (328)	ambiguous_bases	ST11	1	2	5	4	ybt 9; ICEKp3	503	-	0	-	0	-	0	-	0	-	wzi209	KL47	K47	?-	Good	0.9733	KL47_17_rmlD	OL101	unknown (OL101)	?-	Good	0.9183	OL101_03_rfbD,OL101_09_glycosylhydrolase	aadA2	-	-	-	-	-	catII.2*	-	-
GCA_001613585.1_ASM161358v1_genomic	no			Klebsiella pneumoniae	strong	69	222090	484792	5541511	yes (162)	ambiguous_bases	ST11	1	2	4	3	ybt 9; ICEKp3	503	-	0	-	0	-	0	-	0	-	wzi209	KL47	K47	?-	Good	0.975	KL47_17_rmlD,KL47_18_rmlC	OL101	unknown (OL101)	?-+	Good	0.9218	OL101_03_rfbD,OL101_04_rfbC,OL101_09_glycosylhydrolase	aadA2	-	-	-	-	-	catII.2*	-	-
GCA_001613595.1_ASM161359v1_genomic	no			Klebsiella pneumoniae	strong	72	221429	484265	5544407	yes (226)	ambiguous_bases	ST11	1	2	4	3	ybt 9; ICEKp3	503	-	0	-	0	-	0	-	0	-	wzi209	KL47	K47	?-	Good	0.9739	KL47_16_rmlA,KL47_17_rmlD,KL47_18_rmlC	unknown (OL101)	unknown (OL101)	?-+	None	0.9182	OL101_02_rfbA,OL101_03_rfbD,OL101_04_rfbC,OL101_09_glycosylhydrolase	aadA2	-	-	-	-	-	catII.2*	-	-
GCA_001613645.1_ASM161364v1_genomic	no			Klebsiella pneumoniae	strong	75	210262	484351	5545016	yes (10)	ambiguous_bases	ST11	1	2	5	4	ybt 9; ICEKp3	503	-	0	-	0	-	0	-	0	-	wzi209	KL47	K47	?-	Good	0.9746	KL47_17_rmlD,KL47_18_rmlC	OL101	unknown (OL101)	?-+	Good	0.9194	OL101_03_rfbD,OL101_04_rfbC,OL101_09_glycosylhydrolase	aadA2	-	-	-	-	-	catII.2*	-	-
GCA_001613655.1_ASM161365v1_genomic	no			Klebsiella pneumoniae	strong	67	214352	389709	5546912	yes (373)	ambiguous_bases	ST11	1	2	4	3	ybt 9; ICEKp3	503	-	0	-	0	-	0	-	0	-	wzi209	KL47	K47	?	Good	0.975		OL101	unknown (OL101)	?-	Good	0.9213	OL101_09_glycosylhydrolase	aadA2	-	-	-	-	-	catII.2*	-	-
GCA_001613665.1_ASM161366v1_genomic	no			Klebsiella pneumoniae	strong	72	210790	389506	5574386	yes (954)	ambiguous_bases	ST11	1	2	5	4	ybt 9; ICEKp3	503	-	0	-	0	-	0	-	0	-	wzi209	KL47	K47	?-	Good	0.9722	KL47_15_rmlB,KL47_17_rmlD,KL47_18_rmlC	unknown (OL101)	unknown (OL101)	?-+	None	0.9161	OL101_01_rfbB,OL101_03_rfbD,OL101_04_rfbC,OL101_09_glycosylhydrolase	aadA2	-	-	-	-	-	catII.2*	-	-
GCA_001613715.1_ASM161371v1_genomic	no			Klebsiella pneumoniae	strong	73	213749	484358	5534841	yes (651)	ambiguous_bases	ST11	1	2	4	3	ybt 9; ICEKp3	503	-	0	-	0	-	0	-	0	-	wzi209	KL47	K47	?-	Good	0.9741	KL47_15_rmlB,KL47_17_rmlD,KL47_18_rmlC	unknown (OL101)	unknown (OL101)	?-+	None	0.9192	OL101_01_rfbB,OL101_03_rfbD,OL101_04_rfbC,OL101_09_glycosylhydrolase	aadA2	-	-	-	-	-	catII.2*	-	-
GCA_001617965.1_ASM161796v1_genomic	no			Klebsiella variicola subsp. variicola	strong	49	376066	773337	5646923	yes (694)	ambiguous_bases	ST2820	0	0	0	0	-	0	-	0	-	0	-	0	-	0	-	-	KL16	K16	?*	Good	0.9733		O3/O3a	O3/O3a	none	Very high	0.9929		-	-	-	-	-	-	-	-	-
GCA_001644765.1_ASM164476v1_genomic	no			Klebsiella pneumoniae	strong	6	5490611	5490611	6088457	no	-	ST147	1	3	7	13	ybt 10; ICEKp4	384	-	0	-	0	-	0	-	0	-	wzi64	KL64	K64	none	Perfect	1		O1/O2v1	O2a	none	Very high	0.9864		aac(6')-Ib;aac(6')-Ib;aadA2^;rmtF;rmtF	-	-	qnrB1.v2^	-	-	-	arr-2	-
GCA_001647475.1_ASM164747v1_genomic	no			Klebsiella pneumoniae	strong	85	261913	465229	5637257	yes (271)	ambiguous_bases	ST11	0	1	10	15	-	0	-	0	-	0	-	0	-	0	-	wzi84	KL28	K28	?	Good	0.9945		O1/O2v1	O2a	none	Very high	0.9885		aac(3)-IIa.v1^;aac(6')-Ib-cr.v2;armA	-	-	-	-	mphA;mphE.v2;msrE*	cmlA5	arr-2	sul1
GCA_001648215.1_ASM164821v1_genomic	no			Klebsiella pneumoniae	strong	4	5353110	5353110	5566588	no	-	ST147	1	2	8	13	ybt 9; ICEKp3	478-2LV	-	0	-	0	-	0	-	0	-	wzi64	KL64	K64	none	Very high	0.9999		O1/O2v1	O2a	none	Very high	0.9864		aac(6')-Ib'.v1;aac(6')-Ib-cr.v2;aadA*;aph(3')-VI	-	-	qnrS1	-	-	catB3.v2	arr-3	sul1
GCA_001653695.1_ASM165369v1_genomic	no			Klebsiella pneumoniae	strong	88	177301	429033	5566409	yes (115)	ambiguous_bases	ST15	0	1	6	6	-	0	-	0	-	0	-	0	-	0	-	wzi19	KL19	K19	?-*	Good	0.9487	KL19_10_wzx,KL19_11_wctW	O1/O2v2	O1	none	Perfect	1		aadA2*	-	-	-	-	-	-	-	sul1
GCA_001663195.1_ASM166319v1_genomic	no			Klebsiella pneumoniae	strong	2	5344467	5344467	5420718	no	-	ST15	1	2	9	13	ybt 15; ICEKp11	378	-	0	-	0	-	0	-	0	-	wzi93	KL112	unknown (KL112)	none	Very high	0.9863		O1/O2v1	O1	-	High	0.9849	O1/O2v1_03_wbbM,O1/O2v1_05_wbbN	aac(3)-IId^;aac(6')-Ib-cr.v2^;aadA16*	-	-	qnrA3^	-	mphA;mphA	catB3.v2	arr-3	sul1
GCA_001663535.1_ASM166353v1_genomic	no			Klebsiella quasipneumoniae subsp. similipneumoniae	strong	39	368603	1103785	5440152	no	-	ST3882	0	0	0	0	-	0	-	0	-	0	-	0	-	0	-	wzi164	KL139	unknown (KL139)	*	Very high	0.9749		O4	O4	none	Very high	0.9958		-	-	-	-	-	-	-	-	-
GCA_001666005.1_ASM166600v1_genomic	no			Klebsiella pneumoniae	strong	64	203931	519303	5454420	no	-	ST258	0	2	4	4	-	0	-	0	-	0	-	0	-	0	-	wzi154	KL107	unknown (KL107)	none	Very high	1		unknown (OL102)	unknown (OL102)	-*	None	0.8802	OL102_05_wbbL,OL102_06_rhamnan,OL102_07_wzm,OL102_08_wzt	aac(6')-Ib'.v1;aadA2	-	-	-	-	-	-	-	sul1
GCA_001666015.1_ASM166601v1_genomic	no			Klebsiella pneumoniae	strong	128	215590	434551	5672753	no	-	ST258	0	2	8	9	-	0	-	0	-	0	-	0	-	0	-	wzi154	KL107	unknown (KL107)	none	Very high	0.9998		unknown (OL102)	unknown (OL102)	-*	None	0.8802	OL102_05_wbbL,OL102_06_rhamnan,OL102_07_wzm,OL102_08_wzt	aac(6')-Ib'.v1;aadA2^;aph3-Ia.v1^	-	-	-	-	mphA	catA1^	-	sul1
GCA_001667545.1_ASM166754v1_genomic	no			Klebsiella pneumoniae	strong	72	219307	434551	5556326	no	-	ST258	0	2	4	3	-	0	-	0	-	0	-	0	-	0	-	wzi154	KL107	unknown (KL107)	none	Very high	1		O3/O3a	O3/O3a	?-	Good	0.9368	O3/O3a_05_wbdD	aac(6')-Ib'.v1	-	-	-	-	-	-	-	-
GCA_001674935.1_ASM167493v1_genomic	no			Klebsiella variicola subsp. variicola	strong	145	143709	704344	5766860	no	-	ST205	0	0	0	0	-	0	-	0	-	0	-	0	-	0	-	wzi61	KL55	K55	none	Very high	0.9993		O3/O3a	O3/O3a	none	Very high	0.9919		-	-	-	-	-	-	-	-	-
GCA_001675125.1_ASM167512v1_genomic	no			Klebsiella pneumoniae	strong	4	5393897	5393897	5681468	no	-	ST258	0	2	7	11	-	0	-	0	-	0	-	0	-	0	-	wzi154	KL107	unknown (KL107)	-	High	0.9999	KL107_08	unknown (OL102)	unknown (OL102)	-*	None	0.8802	OL102_05_wbbL,OL102_06_rhamnan,OL102_07_wzm,OL102_08_wzt	aac(6')-Ib'.v1;aadA2;aadA2^;aph3-Ia.v1^	-	-	-	-	mphA;mphA	-	-	sul1;sul1
GCA_001679915.1_ASM167991v1_genomic	no			Klebsiella pneumoniae	strong	91	270452	544125	5626271	no	-	ST512	3	3	7	9	-	0	-	0	iuc 5	62-2LV	-	0	-	0	-	wzi154	KL107	unknown (KL107)	none	Very high	1		O1/O2v2	O2afg	none	Very high	0.9837		aac(3)-IId^;aac(6')-Ib'.v1;aadA2;aadA5	mcr-1.2	-	-	-	-	-	-	sul1
GCA_001695655.1_ASM169565v1_genomic	no			Klebsiella pneumoniae	strong	130	147372	328891	5735557	yes (3)	ambiguous_bases	ST258	0	2	8	9	-	0	-	0	-	0	-	0	-	0	-	wzi154	KL107	unknown (KL107)	none	Very high	0.9998		unknown (OL102)	unknown (OL102)	-*	None	0.8802	OL102_05_wbbL,OL102_06_rhamnan,OL102_07_wzm,OL102_08_wzt	aac(6')-Ib'.v1;aadA2^;aph3-Ia.v1^	-	-	-	-	mphA	catA1^	-	sul1
GCA_001701355.1_ASM170135v1_genomic	no			Klebsiella pneumoniae	strong	89	299505	805138	5623115	no	-	ST258	1	3	7	7	ybt 13; ICEKp2	299	-	0	-	0	-	0	-	0	-	wzi29	KL106	unknown (KL106)	?-+	Good	0.9996	KL106_17	O1/O2v2	O2afg	none	Very high	0.9848		aac(6')-Ib'.v1;aadA2^;aph3-Ia.v1^	-	-	-	-	mphA	-	-	sul1
GCA_001701365.1_ASM170136v1_genomic	no			Klebsiella pneumoniae	strong	142	182093	798725	5655647	no	-	ST258	1	3	8	8	ybt 13; ICEKp2	299	-	0	-	0	-	0	-	0	-	wzi29	KL106	unknown (KL106)	?-	Good	0.9998	KL106_09,KL106_10_wecB	O1/O2v2	O2afg	none	Very high	0.9848		aac(6')-Ib'.v1;aadA2^;aph3-Ia.v1^	-	-	-	-	mphA	catA1^	-	sul1
GCA_001701395.1_ASM170139v1_genomic	no			Klebsiella pneumoniae	strong	105	203922	803246	5750411	no	-	ST258	1	2	7	7	ybt 13; ICEKp2	299-1LV	-	0	-	0	-	0	-	0	-	wzi29	KL106	unknown (KL106)	?	Good	0.9998		O1/O2v2	O2afg	none	Very high	0.9848		aac(6')-Ib'.v1;aph3-Ia.v1^	-	-	-	-	mphA	-	-	sul2
GCA_001701415.1_ASM170141v1_genomic	no			Klebsiella pneumoniae	strong	281	213391	804618	5810514	no	-	ST258	0	2	8	11	-	0	-	0	-	0	-	0	-	0	-	wzi29	KL106	unknown (KL106)	?-+	Good	0.9997	KL106_17	O1/O2v2	O2afg	none	Very high	0.9848		aac(6')-Ib'.v1;aadA2^;ant(2'')-Ia;aph3-Ia.v1^	-	-	-	-	mphA	catA1^	arr-2	sul1
GCA_001701425.2_ASM170142v2_genomic	no			Klebsiella pneumoniae	strong	6	5181675	5181675	5760711	no	-	ST147	0	3	12	27	-	0	-	0	-	0	-	0	-	0	-	wzi64	KL64	K64	none	Very high	1		O1/O2v1	O2a	none	Very high	0.9864		aac(6')-Il;aadA*;ant(2'')-Ia;aph3-Ia.v1^;aph3-Ia.v1^;rmtB;strA.v1;strA.v1;strB.v1;strB.v1;strB.v1	-	-	-	-	mphA	cmlA5	arr-2	sul1;sul2
GCA_001701445.1_ASM170144v1_genomic	no			Klebsiella pneumoniae	strong	119	248752	645580	5680032	no	-	ST258	0	3	9	9	-	0	-	0	-	0	-	0	-	0	-	wzi29	KL106	unknown (KL106)	?	Good	0.9997		O1/O2v2	O2afg	none	Very high	0.9848		aac(6')-Ib'.v1;aadA2^;aph3-Ia.v1^	-	-	-	-	mphA	catA1^	-	sul1
GCA_001701475.1_ASM170147v1_genomic	no			Klebsiella pneumoniae	strong	160	198932	475060	5612753	no	-	ST258	0	2	9	10	-	0	-	0	-	0	-	0	-	0	-	wzi29	KL106	unknown (KL106)	?	Good	0.9996		O1/O2v2	O2afg	none	Very high	0.9848		aac(6')-Ib'.v1;aadA2^;aph3-Ia.v1^	-	-	-	-	mphA	catA1^	-	sul1
GCA_001701495.1_ASM170149v1_genomic	no			Klebsiella pneumoniae	strong	169	168010	382070	5799250	no	-	ST11	1	2	11	22	ybt 9; ICEKp3	183	-	0	-	0	-	0	-	0	-	wzi50	KL15	K15	?-	Good	0.999	KL15_10_wcsR,KL15_11_wcaN,KL15_14_wzx	O4	O4	?-	Good	0.9966	O4_06_glycosyltransferase	aac(3)-IIa.v1^;aac(6')-Ib-cr.v2;aadA*;aadA2^;ant(2'')-Ia;rmtB;strA.v1^;strB.v1	-	-	-	-	mphA	CatB4.v1;cmlA5	arr-2	sul2
GCA_001701505.1_ASM170150v1_genomic	no			Klebsiella pneumoniae	strong	128	218306	804617	5813542	no	-	ST258	1	2	10	21	ybt 13; ICEKp2	299	-	0	-	0	-	0	-	0	-	wzi29	KL106	unknown (KL106)	?	Good	0.9997		O1/O2v2	O2afg	?-	Good	0.9848	O1/O2v2_02_wzt	aac(6')-Ib'.v1;aadA*;aadA2^;ant(2'')-Ia;aph3-Ia.v1^;rmtB;strA.v1^;strB.v1	-	-	-	-	-	catA1^;cmlA5	arr-2	sul2
GCA_001701525.1_ASM170152v1_genomic	no			Klebsiella pneumoniae	strong	91	270452	804620	5673701	no	-	ST258	1	3	7	7	ybt 13; ICEKp2	299	-	0	-	0	-	0	-	0	-	wzi29	KL106	unknown (KL106)	?*	Good	0.9995		O1/O2v2	O2afg	none	Very high	0.9847		aac(6')-Ib'.v1;aadA2^;aph3-Ia.v1^	-	-	-	-	mphA	-	-	sul1
GCA_001701555.1_ASM170155v1_genomic	no			Klebsiella pneumoniae	strong	202	203922	804613	5921735	no	-	ST258	1	2	11	21	ybt 13; ICEKp2	299	-	0	-	0	-	0	-	0	-	wzi29	KL106	unknown (KL106)	?	Good	0.9997		O1/O2v2	O2afg	none	Very high	0.9848		aac(6')-Ib'.v1;aadA*;aadA2^;ant(2'')-Ia;aph3-Ia.v1^;rmtB;strA.v1^;strB.v1	-	-	-	-	mphA	catA1^;cmlA5	arr-2	sul2
GCA_001701635.1_ASM170163v1_genomic	no			Klebsiella quasipneumoniae subsp. similipneumoniae	strong	74	318144	593810	5716246	yes (1618)	ambiguous_bases	ST138	0	1	9	13	-	0	-	0	-	0	-	0	-	0	-	wzi233	KL1	K1	?*	Good	0.9427		O5	O5	?*	Good	0.9505		aac(3)-IId^;aac(6')-Ib-cr.v2^;aadA5	-	-	qnrS1	-	mphA	catB3.v2;catII.2*	arr-3	sul1
GCA_001701645.1_ASM170164v1_genomic	no			Klebsiella quasipneumoniae subsp. similipneumoniae	strong	38	378516	1265433	5325565	yes (854)	ambiguous_bases	ST1031	0	1	7	12	-	0	-	0	-	0	-	0	-	0	-	wzi443	KL10	K10	?	Good	0.9614		O5	O5	?*	Good	0.9454		aac(3)-IId^;strA.v1^;strB.v1	-	-	qnrS1	-	-	-	-	sul1;sul2
GCA_001701815.1_ASM170181v1_genomic	no			Klebsiella pneumoniae	strong	134	191086	798725	5657496	no	-	ST258	1	3	8	8	ybt 13; ICEKp2	299	-	0	-	0	-	0	-	0	-	wzi29	KL106	unknown (KL106)	?-	Good	0.9997	KL106_07_wzy	O1/O2v2	O2afg	none	Very high	0.9848		aac(6')-Ib'.v1;aadA2^;aph3-Ia.v1^	-	-	-	-	mphA	catA1^	-	sul1
GCA_001701835.2_ASM170183v2_genomic	no			Klebsiella pneumoniae	strong	6	5426917	5426917	5843511	no	-	ST11	1	2	11	24	ybt 9; ICEKp3	183	-	0	-	0	-	0	-	0	-	wzi50	KL15	K15	none	Very high	0.9992		O4	O4	-	High	0.9966	O4_06_glycosyltransferase	aac(3)-IIa.v1^;aac(6')-Ib-cr.v2;aadA*;aadA2^;ant(2'')-Ia;aph3-Ia.v1^;rmtB;strA.v1^;strB.v1	-	-	-	-	mphA	CatB4.v1;cmlA5	arr-2	sul1;sul2
GCA_001701845.2_ASM170184v2_genomic	no			Klebsiella pneumoniae	strong	5	5395894	5395894	5674561	no	-	ST258	1	2	8	10	ybt 13; ICEKp2	299	-	0	-	0	-	0	-	0	-	wzi29	KL106	unknown (KL106)	?	Good	0.9999		O1/O2v2	O2afg	none	Very high	0.9848		aac(6')-Ib'.v1;aph3-Ia.v1^;strB.v1	-	-	-	-	-	-	-	sul2
GCA_001701875.1_ASM170187v1_genomic	no			Klebsiella quasipneumoniae subsp. quasipneumoniae	strong	173	229702	768122	5860250	no	-	ST2401	0	2	7	10	-	0	-	0	-	0	-	0	-	0	-	-	KL119	unknown (KL119)	?-	Good	0.9994	KL119_11	O4	O4	none	Very high	0.9996		aac(6')-Il;aadA1.v1^;aadA2;ant(2'')-Ia	-	-	qnrA1^	-	mphA	-	-	sul1
GCA_001701895.1_ASM170189v1_genomic	no			Klebsiella pneumoniae	strong	98	270649	558556	5860872	no	-	ST11	2	3	10	11	ybt 0; ICEKp10	346	clb 3	17	-	0	-	0	-	0	-	wzi64	KL64	K64	?-	Good	0.9999	KL64_12_wcoT	O1/O2v1	O2a	?-	Good	0.9864	O1/O2v1_06_wbbO	aac(3)-IIa.v1;aadA2^;aph3-Ia.v1^	-	-	-	-	mphA	catA1^	-	sul1;sul1
GCA_001701925.1_ASM170192v1_genomic	no			Klebsiella pneumoniae	strong	129	220253	804588	5665141	no	-	ST258	0	2	9	10	-	0	-	0	-	0	-	0	-	0	-	wzi29	KL106	unknown (KL106)	?-+	Good	0.9996	KL106_09,KL106_10_wecB,KL106_17	O1/O2v2	O2afg	none	Very high	0.9848		aac(6')-Ib'.v1;aadA2^;aph3-Ia.v1^	-	-	-	-	mphA	catA1^	-	sul1
GCA_001701975.1_ASM170197v1_genomic	no			Klebsiella pneumoniae	strong	108	211345	541118	5703190	no	-	ST258	1	3	9	9	ybt 13; ICEKp2	299	-	0	-	0	-	0	-	0	-	wzi29	KL106	unknown (KL106)	?	Good	0.9998		O1/O2v2	O2afg	none	Very high	0.9848		aac(6')-Ib'.v1;aadA2^;aph3-Ia.v1^	-	-	-	-	mphA	catA1^	-	sul1
GCA_001702005.1_ASM170200v1_genomic	no			Klebsiella pneumoniae	strong	134	222473	803246	5926848	no	-	ST258	1	2	11	15	ybt 13; ICEKp2	299-1LV	-	0	-	0	-	0	-	0	-	wzi29	KL106	unknown (KL106)	?	Good	0.9999		O1/O2v2	O2afg	none	Very high	0.9848		aac(6')-Ib'.v1;aadA*;ant(2'')-Ia;aph3-Ia.v1^;rmtB	-	-	-	-	mphA	cmlA5	arr-2	sul2
GCA_001702035.1_ASM170203v1_genomic	no			Klebsiella pneumoniae	strong	159	209183	412527	5883719	no	-	ST258	1	3	12	18	ybt 13; ICEKp2	299	-	0	-	0	-	0	-	0	-	wzi29	KL106	unknown (KL106)	?	Good	0.9998		O1/O2v2	O2afg	none	Very high	0.9848		aac(6')-Ib'.v1;aadA*;aadA2^;ant(2'')-Ia;rmtB;strA.v1^;strB.v1	-	-	-	-	mphA	catA1^;cmlA5	arr-2	sul2
GCA_001702045.2_ASM170204v2_genomic	no			Klebsiella pneumoniae	strong	6	5466424	5466424	5992634	no	-	ST258	1	3	12	25	ybt 13; ICEKp2	299	-	0	-	0	-	0	-	0	-	wzi29	KL106	unknown (KL106)	?	Good	0.9999		O1/O2v2	O2afg	none	Very high	0.9848		aac(6')-Ib'.v1;aadA*;aadA2^;ant(2'')-Ia;aph3-Ia.v1^;rmtB;strA.v1^;strB.v1	-	-	-	-	mphA	catA1^;cmlA5	arr-2	sul1;sul2
GCA_001705385.1_ASM170538v1_genomic	no			Klebsiella pneumoniae	strong	4	5452045	5452045	5803735	no	-	ST512	0	2	7	9	-	0	-	0	-	0	-	0	-	0	-	wzi154	KL107	unknown (KL107)	none	Very high	1		O1/O2v2	O2afg	none	Very high	0.9837		aadA2;aadA2^;aph3-Ia.v1^	-	-	-	-	mphA	catA1^	-	sul1;sul1
GCA_001708225.1_ASM170822v1_genomic	no			Klebsiella pneumoniae	strong	2	5374626	5374626	5587396	no	-	ST23	4	0	0	0	ybt 9; ICEKp3	331	-	0	iuc 1	1	iro 1	2-1LV	rmp 1; KpVP-1 (truncated)	31	rmpA2_5-54%	wzi1	KL1	K1	none	Very high	0.9999		O1/O2v2	O1	none	Very high	0.9913		-	-	-	-	-	-	-	-	-
GCA_001708245.1_ASM170824v1_genomic	no			Klebsiella pneumoniae	strong	1	5412960	5412960	5412960	no	-	ST23	2	0	0	0	ybt 1; ICEKp10 (truncated)	336	clb 2	29-1LV	-	0	-	0	-	0	-	wzi1	KL1	K1	none	Very high	0.9998		O1/O2v2	O1	none	Very high	0.9912		-	-	-	-	-	-	-	-	-
GCA_001715345.1_ASM171534v1_genomic	no			Klebsiella quasipneumoniae subsp. similipneumoniae	strong	74	281436	1006522	6039753	yes (166)	ambiguous_bases	ST138	0	2	8	12	-	0	-	0	-	0	-	0	-	0	-	-	KL34	K34	?-*	Good	0.9599	KL34_14_wclL,KL34_16	O5	O5	?*	Good	0.9457		aac(3)-IIa.v1^;aac(6')-Ib-cr.v2;strA.v1^;strB.v1	-	-	qnrB1.v2^	-	-	CatB4.v1	-	sul2
GCA_001720635.1_ASM172063v1_genomic	no			Klebsiella pneumoniae	strong	135	143118	441210	5719189	no	-	ST23	5	1	4	6	ybt 1; ICEKp10	44-3LV	clb 3	12-3LV	iuc 1	1	iro 1	2	rmp 1; KpVP-1	40	rmpA2_6*-60%	wzi1	KL1	K1	none	Very high	0.9998		O1/O2v2	O1	none	Very high	0.9913		aadA*;ant(2'')-Ia*;sat-2	-	-	-	-	-	-	-	sul1
GCA_001720745.1_ASM172074v1_genomic	no			Klebsiella pneumoniae	strong	89	224940	689480	5660430	no	-	ST101	1	2	8	11	ybt 9; ICEKp3	173-1LV	-	0	-	0	-	0	-	0	-	wzi137	KL17	K17	none	Very high	1		O1/O2v1	O1	none	Very high	0.9802		aac(3)-IIa.v1^;aac(6')-Ib;rmtF;strA.v1^	-	-	-	-	-	CatB4.v1	arr-2	sul2
GCA_001720755.1_ASM172075v1_genomic	no			Klebsiella pneumoniae	strong	98	203529	478133	5654489	no	-	ST11	1	2	10	14	ybt 9; ICEKp3	183-1LV	-	0	-	0	-	0	-	0	-	wzi50	KL15	K15	none	Very high	0.9993		O4	O4	none	Very high	0.9966		aac(3)-IIa.v1^;aac(6')-Ib-cr.v2;aadA2^;aph3-Ia.v1^;rmtF	-	-	-	-	mphA	CatB4.v1	arr-2	sul1
GCA_001720765.1_ASM172076v1_genomic	no			Klebsiella pneumoniae	strong	63	253708	825084	5551793	no	-	ST11	1	2	4	4	ybt 16; ICEKp12	277	-	0	-	0	-	0	-	0	-	wzi24	KL24	K24	?-	Good	0.9998	KL24_13_wcuG	O1/O2v1	O2a	none	Very high	0.9852		aac(3)-IId^;aac(6')-Ib3^	-	-	-	-	-	-	-	sul1^
GCA_001720815.1_ASM172081v1_genomic	no			Klebsiella pneumoniae	strong	77	238970	689480	5660703	no	-	ST101	1	2	8	10	ybt 9; ICEKp3	183-1LV	-	0	-	0	-	0	-	0	-	wzi137	KL17	K17	none	Very high	1		O1/O2v1	O1	none	Very high	0.9802		aac(3)-IIa.v1^;rmtF;strA.v1^	-	-	-	-	-	CatB4.v1	arr-2	sul2
GCA_001720845.1_ASM172084v1_genomic	no			Klebsiella pneumoniae	strong	132	203628	640548	5490193	no	-	ST307	0	2	9	15	-	0	-	0	-	0	-	0	-	0	-	wzi173	KL102	unknown (KL102)	none	Very high	0.9927		O1/O2v2	O2afg	none	Very high	0.9845		aac(3)-IIa.v1^;aac(6')-Ib-cr5^;armA;strA.v1^;strB.v1	-	-	-	-	mphE.v2;msrE*	CatB4.v1	-	sul1;sul2
GCA_001720865.1_ASM172086v1_genomic	no			Klebsiella pneumoniae	strong	93	292676	679027	5718215	no	-	ST11	0	3	12	21	-	0	-	0	-	0	-	0	-	0	-	wzi74	KL103	unknown (KL103)	*	Very high	0.967		O1/O2v1	O2a	none	Very high	0.9773		aac(3)-IIa.v1^;aac(6')-Ib-cr.v2;aadA*;aph(3')-VI;armA;strA.v1^;strB.v1	-	-	qnrS1	-	msrE*	CatB4.v1;catA1^;cmlA5	arr-2	sul1^
GCA_001729665.1_ASM172966v1_genomic	no			Klebsiella quasipneumoniae subsp. similipneumoniae	strong	83	277091	591410	5345866	no	-	ST3857	4	0	0	0	ybt 9; ICEKp3	183	-	0	iuc 1	5	iro 1	1-1LV	-,rmp 1; KpVP-1 (truncated)	0,67	rmpA2_3-47%	wzi504	KL1	K1	?-+*	Good	0.9375	KL1_19_manB	O3/O3a	O3/O3a	?-	Good	0.9609	O3/O3a_02_manB	-	-	-	-	-	-	-	-	-
GCA_001855315.1_ASM185531v1_genomic	no			Klebsiella pneumoniae	strong	5	5400658	5400658	5718854	no	-	ST147	1	2	9	21	ybt 16; ICEKp12	280	-	0	-	0	-	0	-	0	-	wzi64	KL64	K64	none	Perfect	1		O1/O2v1	O2a	none	Very high	0.9864		aac(6')-Ib;armA;rmtF*	-	-	qnrB1.v1;qnrS1;qnrS1	-	mphE.v2;msrE	-	-	sul1
GCA_001856585.1_ASM185658v1_genomic	no			Klebsiella pneumoniae	strong	107	198147	879041	5727930	no	-	ST11	1	1	5	7	ybt 14; ICEKp2	439-1LV	-	0	-	0	-	0	-	0	-	wzi64	KL64	K64	none	Very high	1		O1/O2v1	O2a	none	Very high	0.9864		-	-	-	qnrB4;qnrS1	-	mphA	-	-	sul1
GCA_001856605.1_ASM185660v1_genomic	no			Klebsiella pneumoniae	strong	110	172492	367556	5565024	no	-	ST11	1	2	7	8	ybt 9; ICEKp3	503	-	0	-	0	-	0	-	0	-	wzi209	KL47	K47	?-	Good	0.9942	KL47_15_rmlB,KL47_18_rmlC	unknown (OL101)	unknown (OL101)	?-+	None	0.9205	OL101_01_rfbB,OL101_04_rfbC,OL101_05_wbbL,OL101_09_glycosylhydrolase	aadA2;rmtB	-	fosA3	-	-	-	catII.2*	-	-
GCA_001866785.1_ASM186678v1_genomic	no			Klebsiella pneumoniae	strong	129	131876	380468	5640726	no	-	ST11	1	2	11	14	ybt 9; ICEKp3	503	-	0	-	0	-	0	-	0	-	wzi209	KL47	K47	?	Good	0.9938		OL101	unknown (OL101)	?-	Good	0.9496	OL101_05_wbbL,OL101_09_glycosylhydrolase	aac(6')-Ib-cr.v2;aadA16*;aadA2;rmtB	-	fosA3	-	-	-	catII.2*	arr-3	sul1
GCA_001874725.1_ASM187472v1_genomic	no			Klebsiella pneumoniae	strong	12	4805623	4805623	5894793	no	-	ST258	0	1	6	14	-	0	-	0	-	0	-	0	-	0	-	wzi154	KL107	unknown (KL107)	-	High	0.9997	KL107_07_wbaP	O1/O2v2	O2afg	-	High	0.9838	O1/O2v2_01_wzm	aac(3)-IV;aac(6')-Ib'.v1;aadA2;aadA2^;aadA^	-	-	-	-	-	catA1^;cmlA1*	-	sul1;sul3
GCA_001875025.1_ASM187502v1_genomic	no			Klebsiella pneumoniae	strong	6	4469872	4469872	5886119	no	-	ST258	2	2	7	10	ybt 17; ICEKp10	289	clb 3	52	-	0	-	0	-	0	-	wzi154	KL107	unknown (KL107)	none	Very high	0.9999		O1/O2v2	O2afg	none	Very high	0.9838		aac(6')-Ib'.v1*;aadA*;strA.v1^;strB.v1	-	-	-	-	-	-	-	sul2
GCA_001875045.2_ASM187504v2_genomic	no			Klebsiella pneumoniae	strong	10	3232614	3232614	5753666	no	-	ST258	0	2	8	11	-	0	-	0	-	0	-	0	-	0	-	wzi154	KL107	unknown (KL107)	none	Very high	0.9999		O1/O2v2	O2afg	none	Very high	0.9838		aac(6')-Ib'.v1;aadA*;aadA2^	-	-	-	-	-	catA1^	-	sul1
GCA_001875055.2_ASM187505v2_genomic	no			Klebsiella pneumoniae	strong	8	4425950	4425950	5741326	no	-	ST258	0	2	9	11	-	0	-	0	-	0	-	0	-	0	-	wzi29	KL106	unknown (KL106)	?	Good	0.9999		O1/O2v2	O2afg	none	Very high	0.9848		aadA2;aadA2^;aph3-Ia.v1^	-	-	-	-	mphA	catA1^	-	sul1;sul1
GCA_001875105.1_ASM187510v1_genomic	no			Klebsiella pneumoniae	strong	9	4350088	4350088	5784278	no	-	ST147	0	3	11	16	-	0	-	0	-	0	-	0	-	0	-	wzi64	KL64	K64	-+	Good	1	KL64_03_wzi	O1/O2v1	O2a	-	High	0.9862	O1/O2v1_06_wbbO	aac(3)-IIa.v1^;aac(6')-Ib-cr.v2;aac(6')-Ib-cr.v2;aac(6')-Il;aph3-Ia.v1^;strA.v1;strB.v1	-	-	-	-	mphA;mphA*	CatB4.v1	-	sul1
GCA_001875745.1_ASM187574v1_genomic	no			Klebsiella variicola subsp. variicola	strong	1	5516831	5516831	5516831	no	-	ST3921	0	0	0	0	-	0	-	0	-	0	-	0	-	0	-	-	KL43	K43	*	Very high	0.9852		O3/O3a	O3/O3a	none	Very high	0.9925		-	-	-	-	-	-	-	-	-
GCA_001884765.1_ASM188476v1_genomic	no			Klebsiella pneumoniae	strong	147	268882	840301	5737507	no	-	ST512	0	3	9	8	-	0	-	0	-	0	-	0	-	0	-	wzi154	KL107	unknown (KL107)	none	Very high	0.9998		O1/O2v2	O2afg	none	Very high	0.9837		aac(6')-Ib'.v1;aadA2	-	-	-	-	mphA	catA1^	-	sul1
GCA_001885255.2_ASM188525v2_genomic	no			Klebsiella pneumoniae	strong	7	5381436	5381436	5920942	no	-	ST147	1	2	9	19	ybt 16; ICEKp12	280	-	0	-	0	-	0	-	0	-	wzi64	KL64	K64	none	Very high	1		O1/O2v1	O2a	none	Very high	0.9864		aac(3)-IIa.v1^;aac(6')-Ib-cr.v2;aac(6')-Ib7*;strA.v1;strA.v1;strB.v1;strB.v1	-	-	qnrS1	-	-	CatB4.v1;floR.v2*	-	sul1;sul2
GCA_001887985.4_ASM188798v4_genomic	no			Klebsiella pneumoniae	strong	4	5461116	5461116	5632871	no	-	ST11	1	2	6	5	ybt 9; ICEKp3	503	-	0	-	0	-	0	-	0	-	wzi64	KL64	K64	none	Very high	0.9991		O1/O2v1	O2a	-	High	0.9865	O1/O2v1_04_glf	rmtB	-	-	-	-	-	catII.2*	-	-
GCA_001901855.1_ASM190185v1_genomic	no			Klebsiella pneumoniae	strong	104	143377	462029	5635222	yes (17)	ambiguous_bases	ST11	2	1	6	10	ybt 17; ICEKp10	289-1LV	clb 3 (truncated)	13-3LV	-	0	-	0	-	0	-	wzi50	KL15	K15	?-	Good	0.9994	KL15_07_wcaJ,KL15_08_wceN,KL15_10_wcsR	O4	O4	-	High	0.9941	O4_03_hypothetical,O4_06_glycosyltransferase	aadA2;armA;strA.v1;strB.v1	-	-	qnrB4	-	mphE.v2;msrE	-	-	sul1
GCA_001902195.1_ASM190219v1_genomic	no			Klebsiella pneumoniae	strong	5	5454003	5454003	5778465	no	-	ST258	2	2	8	12	ybt 17; ICEKp10	251	clb 3	62	-	0	-	0	-	0	-	wzi154	KL107	unknown (KL107)	none	Very high	0.9999		O1/O2v2	O2afg	none	Very high	0.9838		aac(6')-Ib'.v1;aac(6')-Ib'.v1;aac(6')-Ib'.v1;aadA2^;aph3-Ia.v1^	-	-	qnrS1	-	mphA	catA1^	-	sul1
GCA_001902215.1_ASM190221v1_genomic	no			Klebsiella pneumoniae	strong	5	5452922	5452922	5773763	no	-	ST258	2	2	8	12	ybt 17; ICEKp10	251	clb 3	62	-	0	-	0	-	0	-	wzi154	KL107	unknown (KL107)	none	Very high	0.9999		O1/O2v2	O2afg	none	Very high	0.9838		aac(6')-Ib'.v1;aac(6')-Ib'.v1;aac(6')-Ib'.v1;aadA2^;aph3-Ia.v1^	-	-	qnrS1	-	mphA	catA1^	-	sul1
GCA_001902235.1_ASM190223v1_genomic	no			Klebsiella pneumoniae	strong	5	5490693	5490693	5811538	no	-	ST258	2	3	9	12	ybt 17; ICEKp10	251	clb 3	62	-	0	-	0	-	0	-	wzi154	KL107	unknown (KL107)	none	Very high	0.9998		O1/O2v2	O2afg	none	Very high	0.9838		aac(6')-Ib'.v1;aac(6')-Ib'.v1;aac(6')-Ib'.v1;aadA2^;aph3-Ia.v1^	-	-	qnrS1	-	mphA	catA1^	-	sul1
GCA_001902255.1_ASM190225v1_genomic	no			Klebsiella pneumoniae	strong	4	5327855	5327855	5594981	no	-	ST258	0	2	7	14	-	0	-	0	-	0	-	0	-	0	-	wzi29	KL106	unknown (KL106)	?	Good	0.9998		O1/O2v2	O2afg	none	Very high	0.9848		aac(6')-Ib'.v1;aac(6')-Ib'.v1;aadA2;aadA2^;aadA^;aph(4)-Ia;aph3-Ia.v1^	-	-	-	-	mphA	catA1^;cmlA1*	-	sul1;sul3
GCA_001902335.1_ASM190233v1_genomic	no			Klebsiella pneumoniae	strong	7	5159815	5159815	5851286	no	-	ST23	4	2	7	10	ybt 9; ICEKp3	202-1LV	-	0	iuc 1	1	-	0	rmp 1; KpVP-1 (truncated)	31-1LV	rmpA2_8*-60%	-	KL57	K57	-	Good	0.988	KL57_03_wzi	O1/O2v2	O2afg	-	High	0.9863	O1/O2v2_08_gmlC	aac(3)-IIa.v1*;aac(6')-Ib-cr.v2	-	-	qnrS1	-	-	CatB4.v1;catII.2*	-	sul2
GCA_001902415.1_ASM190241v1_genomic	no			Klebsiella pneumoniae	strong	9	5294741	5294741	5584283	no	-	ST11	1	2	9	12	ybt 9; ICEKp3	183	-	0	-	0	-	0	-	0	-	wzi50	KL15	K15	none	Very high	0.9979		O4	O4	none	Very high	0.9966		aac(3)-IIa.v1^;aac(6')-Ib-cr.v2;aadA2^;aph3-Ia.v1^	-	-	-	-	mphA	CatB4.v1	-	sul1
GCA_001902435.1_ASM190243v1_genomic	no			Klebsiella pneumoniae	strong	3	5497872	5497872	5655658	no	-	ST101	1	2	10	19	ybt 9; ICEKp3	183-1LV	-	0	-	0	-	0	-	0	-	wzi137	KL17	K17	none	Very high	0.9998		O1/O2v1	O1	none	Very high	0.9803		aac(3)-IIa.v1^;aac(6')-Ib'.v1;aadA*;aadA2;aadA^;aph(3')-VIb*;strA.v1;strA.v1	-	-	-	-	mphA	cmlA1*;floR.v1*	-	sul3
GCA_001902475.1_ASM190247v1_genomic	no			Klebsiella pneumoniae	strong	2	5536506	5536506	5699058	no	-	ST11	1	2	7	10	ybt 9; ICEKp3	503-1LV	-	0	-	0	-	0	-	0	-	wzi209	KL47	K47	none	Very high	0.994		OL101	unknown (OL101)	-	High	0.9498	OL101_09_glycosylhydrolase	aadA2;aadA2;ant(2'')-Ia;rmtB	-	-	-	-	-	cmlA4*	-	sul1*
GCA_001902515.1_ASM190251v1_genomic	no			Klebsiella pneumoniae	strong	4	5497083	5497083	5658942	no	-	ST101	1	2	10	19	ybt 9; ICEKp3	183-1LV	-	0	-	0	-	0	-	0	-	wzi137	KL17	K17	none	Very high	0.9998		O1/O2v1	O1	none	Very high	0.9803		aac(3)-IIa.v1^;aac(6')-Ib'.v1;aadA*;aadA2;aadA^;aph(3')-VIb*;strA.v1;strA.v1	-	-	-	-	mphA	cmlA1*;floR.v1*	-	sul3
GCA_001902755.4_ASM190275v4_genomic	no			Klebsiella pneumoniae	strong	119	146471	377303	5795226	no	-	ST11	2	3	9	9	ybt 17; ICEKp10	264-2LV	clb 3	19	-	0	-	0	-	0	-	wzi27	KL27	K27	none	Very high	1		O1/O2v2	O2afg	none	Very high	0.9844		aadA2^;aph3-Ia.v1^	-	-	-	-	mphA	-	-	sul1;sul3
GCA_001902765.4_ASM190276v4_genomic	no			Klebsiella pneumoniae	strong	119	149643	449042	5633677	no	-	ST258	0	2	9	15	-	0	-	0	-	0	-	0	-	0	-	wzi154	KL107	unknown (KL107)	none	Very high	0.9999		O1/O2v2	O2afg	none	Very high	0.9838		aac(3)-IV;aac(6')-Ib'.v1*;aac(6')-Ib'.v1*;aadA2;aph(4)-Ia;aph3-Ia.v1^	-	-	-	-	mphA	cmlA1*	-	sul1;sul3
GCA_001902775.4_ASM190277v4_genomic	no			Klebsiella pneumoniae	strong	105	167714	523369	5609174	no	-	ST11	2	2	8	9	ybt 17; ICEKp10	264-2LV	clb 3	19	-	0	-	0	-	0	-	wzi27	KL27	K27	none	Very high	1		O1/O2v2	O2afg	none	Very high	0.9844		aadA2^;aph3-Ia.v1^	-	-	-	-	mphA	-	-	sul1;sul3
GCA_001902835.4_ASM190283v4_genomic	no			Klebsiella pneumoniae	strong	81	169067	394540	5548245	no	-	ST258	2	2	4	3	ybt 17; ICEKp10	267	clb 3	19-1LV	-	0	-	0	-	0	-	wzi29	KL106	unknown (KL106)	?	Good	1		O1/O2v2	O2afg	none	Very high	0.9847		-	-	-	-	-	-	-	-	-
GCA_001902855.4_ASM190285v4_genomic	no			Klebsiella pneumoniae	strong	118	173097	398833	5541274	no	-	ST258	0	2	9	9	-	0	-	0	-	0	-	0	-	0	-	wzi29	KL106	unknown (KL106)	?	Good	0.9999		O1/O2v2	O2afg	none	Very high	0.9848		aac(6')-Ib'.v1;aadA2^	-	-	-	-	mphA	catA1^	-	sul1
GCA_001902865.4_ASM190286v4_genomic	no			Klebsiella pneumoniae	strong	116	224675	511955	5583181	no	-	ST307	0	2	9	13	-	0	-	0	-	0	-	0	-	0	-	wzi173	KL102	unknown (KL102)	none	Very high	0.9927		O1/O2v2	O2afg	?	Good	0.9845		aac(3)-IIa.v1^;aac(6')-Ib-cr.v2;strA.v1^;strB.v1	-	-	qnrB1.v2^	-	-	CatB4.v1?	-	sul2
GCA_001902875.4_ASM190287v4_genomic	no			Klebsiella pneumoniae	strong	98	154758	390365	5440717	no	-	ST258	1	2	4	3	ybt 10; ICEKp4	78	-	0	-	0	-	0	-	0	-	wzi29	KL106	unknown (KL106)	?-+	Good	1	KL106_17	O1/O2v2	O2afg	none	Very high	0.9848		aac(6')-Ib'.v1*	-	-	-	-	-	-	-	-
GCA_001902905.4_ASM190290v4_genomic	no			Klebsiella pneumoniae	strong	130	157951	398224	5555871	no	-	ST258	0	2	9	9	-	0	-	0	-	0	-	0	-	0	-	wzi29	KL106	unknown (KL106)	none	Very high	1		O1/O2v2	O2afg	none	Very high	0.9848		aac(6')-Ib'.v1;aadA2^	-	-	-	-	mphA	catA1^	-	sul1
GCA_001902945.4_ASM190294v4_genomic	no			Klebsiella pneumoniae	strong	115	129690	376226	5680287	no	-	ST258	0	2	7	10	-	0	-	0	-	0	-	0	-	0	-	wzi154	KL107	unknown (KL107)	?	Good	0.9999		O1/O2v2	O2afg	none	Very high	0.9838		aac(6')-Ib'.v1*;aadA*;aadA2^;aph3-Ia.v1^	-	-	-	-	mphA	-	-	sul1
GCA_001902955.4_ASM190295v4_genomic	no			Klebsiella pneumoniae	strong	108	181866	517618	5601935	no	-	ST11	2	2	8	8	ybt 17; ICEKp10	264-2LV	clb 3	19	-	0	-	0	-	0	-	wzi27	KL27	K27	none	Very high	0.9995		O1/O2v2	O2afg	none	Very high	0.9844		aadA2^;aph3-Ia.v1^	-	-	-	-	mphA	-	-	sul1
GCA_001902965.4_ASM190296v4_genomic	no			Klebsiella pneumoniae	strong	134	146314	326705	5555112	no	-	ST258	0	2	8	8	-	0	-	0	-	0	-	0	-	0	-	wzi29	KL106	unknown (KL106)	?	Good	0.9995		O1/O2v2	O2afg	none	Very high	0.9847		aac(6')-Ib'.v1;aadA2^	-	-	-	-	mphA	catA1^	-	sul1
GCA_001903015.4_ASM190301v4_genomic	no			Klebsiella pneumoniae	strong	111	163673	455384	5837571	no	-	ST258	0	2	7	7	-	0	-	0	-	0	-	0	-	0	-	wzi154	KL107	unknown (KL107)	none	Very high	0.9999		O1/O2v2	O2afg	none	Very high	0.9838		aadA2^;aph3-Ia.v1^	-	-	-	-	mphA	-	-	sul1
GCA_001903025.4_ASM190302v4_genomic	no			Klebsiella pneumoniae	strong	89	160999	388355	5347918	no	-	ST258	0	2	4	3	-	0	-	0	-	0	-	0	-	0	-	wzi29	KL106	unknown (KL106)	none	Very high	1		O1/O2v2	O2afg	none	Very high	0.9848		aac(6')-Ib'.v1	-	-	-	-	mphA	-	-	-
GCA_001903035.4_ASM190303v4_genomic	no			Klebsiella pneumoniae	strong	111	203714	517618	5610984	no	-	ST11	2	2	8	9	ybt 17; ICEKp10	264-2LV	clb 3	19	-	0	-	0	-	0	-	wzi27	KL27	K27	none	Very high	1		O1/O2v2	O2afg	none	Very high	0.9844		aadA2^;aph3-Ia.v1^	-	-	-	-	mphA	-	-	sul1;sul3
GCA_001903045.4_ASM190304v4_genomic	no			Klebsiella pneumoniae	strong	278	122294	449844	6219496	no	-	ST258	0	2	6	9	-	0	-	0	-	0	-	0	-	0	-	wzi14	KL107	unknown (KL107)	?-	Good	0.9999	KL107_11_gnd	O3b	O3b	none	Very high	0.9915		aac(3)-IV;aac(6')-Ib'.v1;aadA2;aadA^;aph(4)-Ia	-	-	-	-	-	cmlA1*	-	sul3
GCA_001903095.4_ASM190309v4_genomic	no			Klebsiella pneumoniae	strong	133	149712	671200	5775461	no	-	ST258	0	3	10	16	-	0	-	0	-	0	-	0	-	0	-	wzi154	KL107	unknown (KL107)	none	Very high	0.9999		O1/O2v2	O2afg	none	Very high	0.9838		aac(3)-IIa.v1^;aadA*;ant(2'')-Ia;strA.v1^;strB.v1	-	-	qnrB1.v2^	-	-	CatB4.v1?	-	sul2
GCA_001903105.4_ASM190310v4_genomic	no			Klebsiella pneumoniae	strong	163	138896	547085	5939408	no	-	ST258	2	2	8	14	ybt 17; ICEKp10 (truncated)	291-1LV	clb 3	52	-	0	-	0	-	0	-	-	KL107	unknown (KL107)	none	Good	0.9998		O1/O2v2	O2afg	none	Very high	0.9838		aac(6')-Ib'.v1*;aadA*;aadA2^;strA.v1^;strB.v1	-	-	-	-	-	catA1^	-	sul1;sul2
GCA_001903125.4_ASM190312v4_genomic	no			Klebsiella pneumoniae	strong	117	146314	398223	5572050	no	-	ST258	0	2	9	9	-	0	-	0	-	0	-	0	-	0	-	wzi29	KL106	unknown (KL106)	none	Very high	1		O1/O2v2	O2afg	none	Very high	0.9848		aac(6')-Ib'.v1;aadA2^	-	-	-	-	mphA	catA1^	-	sul1
GCA_001903135.4_ASM190313v4_genomic	no			Klebsiella pneumoniae	strong	132	137511	316077	5667229	no	-	ST258	0	2	7	10	-	0	-	0	-	0	-	0	-	0	-	-	unknown (KL107)	unknown (KL107)	?-	None	0.9999	KL107_03_wzi,KL107_04_wza,KL107_05_wzb	O1/O2v2	O2afg	none	Very high	0.9838		aac(3)-IV;aac(6')-Ib'.v1*;aadA2;aph(4)-Ia	-	-	-	-	-	cmlA1*	-	sul3
GCA_001903175.4_ASM190317v4_genomic	no			Klebsiella pneumoniae	strong	125	165302	394313	5696164	no	-	ST258	2	2	9	9	ybt 17; ICEKp10	267	clb 3	19-1LV	-	0	-	0	-	0	-	wzi29	KL106	unknown (KL106)	?	Good	1		O1/O2v2	O2afg	none	Very high	0.9848		aac(6')-Ib'.v1*;aadA2^	-	-	-	-	mphA	catA1^	-	sul1
GCA_001903195.4_ASM190319v4_genomic	no			Klebsiella pneumoniae	strong	119	142206	455651	5610723	no	-	ST258	0	2	9	10	-	0	-	0	-	0	-	0	-	0	-	wzi154	KL107	unknown (KL107)	none	Very high	0.9999		O1/O2v2	O2afg	none	Very high	0.9838		aadA2^;aph3-Ia.v1^	-	-	-	-	mphA	CatB4.v1?	-	sul1
GCA_001903205.4_ASM190320v4_genomic	no			Klebsiella pneumoniae	strong	128	130704	671551	5675491	no	-	ST258	0	2	8	12	-	0	-	0	-	0	-	0	-	0	-	wzi154	KL107	unknown (KL107)	none	Very high	0.9999		unknown (OL102)	unknown (OL102)	-*	None	0.8802	OL102_05_wbbL,OL102_06_rhamnan,OL102_07_wzm,OL102_08_wzt	aac(6')-Ib'.v1*;aac(6')-Ib'.v1*;aadA*	-	-	qnrS1	-	-	-	-	sul2
GCA_001903215.4_ASM190321v4_genomic	no			Klebsiella pneumoniae	strong	106	146314	670902	5770878	no	-	ST258	0	2	7	8	-	0	-	0	-	0	-	0	-	0	-	wzi154	KL107	unknown (KL107)	none	Very high	0.9999		O1/O2v2	O2afg	?	Good	0.9839		aac(6')-Ib'.v1*;aadA2^;aph3-Ia.v1^	-	-	-	-	mphA	-	-	sul1
GCA_001903255.4_ASM190325v4_genomic	no			Klebsiella pneumoniae	strong	72	165270	385533	5367101	no	-	ST258	0	2	3	2	-	0	-	0	-	0	-	0	-	0	-	wzi29	KL106	unknown (KL106)	?	Good	0.9995		O1/O2v2	O2afg	none	Very high	0.9848		-	-	-	-	-	-	-	-	-
GCA_001903265.4_ASM190326v4_genomic	no			Klebsiella pneumoniae	strong	116	165387	454979	5621258	no	-	ST258	0	2	9	11	-	0	-	0	-	0	-	0	-	0	-	wzi154	KL107	unknown (KL107)	none	Very high	0.9999		O1/O2v2	O2afg	none	Very high	0.9838		aac(6')-Ib'.v1;aac(6')-Ib-cr.v2*;aadA2^;aph3-Ia.v1^	-	-	-	-	mphA	CatB4.v1?	-	sul1
GCA_001903285.4_ASM190328v4_genomic	no			Klebsiella pneumoniae	strong	120	137513	543481	5649764	no	-	ST258	0	3	9	13	-	0	-	0	-	0	-	0	-	0	-	wzi154	KL107	unknown (KL107)	?-	Good	0.9999	KL107_07_wbaP	O1/O2v2	O2afg	none	Very high	0.9838		aac(3)-IV;aac(6')-Ib'.v1;aadA2^;aadA^;aph(4)-Ia;aph3-Ia.v1^	-	-	-	-	mphA	cmlA1*	-	sul1;sul3
GCA_001903295.4_ASM190329v4_genomic	no			Klebsiella pneumoniae	strong	119	167921	671240	5666181	no	-	ST258	0	2	6	9	-	0	-	0	-	0	-	0	-	0	-	wzi154	KL107	unknown (KL107)	?	Good	0.9999		O1/O2v2	O2afg	none	Very high	0.9838		aac(3)-IV;aac(6')-Ib'.v1;aadA2;aadA^;aph(4)-Ia	-	-	-	-	-	cmlA1*	-	sul3
GCA_001903335.4_ASM190333v4_genomic	no			Klebsiella pneumoniae	strong	125	172809	523098	5674816	no	-	ST11	2	3	9	9	ybt 17; ICEKp10	264-2LV	clb 3	19	-	0	-	0	-	0	-	wzi27	KL27	K27	none	Very high	0.9999		O1/O2v2	O2afg	?	Good	0.9843		aadA2^;aph3-Ia.v1^	-	-	-	-	mphA	-	-	sul1;sul3
GCA_001903355.4_ASM190335v4_genomic	no			Klebsiella pneumoniae	strong	90	144539	456321	5484520	no	-	ST258	0	2	4	3	-	0	-	0	-	0	-	0	-	0	-	wzi154	KL107	unknown (KL107)	none	Very high	0.9999		O1/O2v2	O2afg	none	Very high	0.9838		aac(6')-Ib'.v1	-	-	-	-	-	-	-	-
GCA_001903365.4_ASM190336v4_genomic	no			Klebsiella pneumoniae	strong	100	146314	326710	5468572	no	-	ST258	0	2	5	4	-	0	-	0	-	0	-	0	-	0	-	wzi29	KL106	unknown (KL106)	none	Very high	1		O1/O2v2	O2afg	none	Very high	0.9848		ant(2'')-Ia	-	-	-	-	-	-	-	sul1
GCA_001903385.4_ASM190338v4_genomic	no			Klebsiella pneumoniae	strong	97	144539	543580	5530421	no	-	ST258	0	2	7	10	-	0	-	0	-	0	-	0	-	0	-	wzi154	KL107	unknown (KL107)	none	Very high	0.9999		O1/O2v2	O2afg	none	Very high	0.9838		aac(3)-IV;aac(6')-Ib'.v1*;aadA2;aph(4)-Ia	-	-	-	-	-	cmlA1*	-	sul3
GCA_001903415.4_ASM190341v4_genomic	no			Klebsiella pneumoniae	strong	137	147075	358739	5588157	no	-	ST258	0	2	9	9	-	0	-	0	-	0	-	0	-	0	-	wzi29	KL106	unknown (KL106)	?	Good	1		O1/O2v2	O2afg	none	Very high	0.9848		aac(6')-Ib'.v1*;aadA2^	-	-	-	-	mphA	catA1^	-	sul1
GCA_001903435.4_ASM190343v4_genomic	no			Klebsiella pneumoniae	strong	102	165271	675134	5518455	no	-	ST258	0	2	7	10	-	0	-	0	-	0	-	0	-	0	-	wzi154	KL107	unknown (KL107)	none	Very high	0.9999		O1/O2v2	O2afg	none	Very high	0.9838		aac(3)-IV;aac(6')-Ib'.v1*;aadA2;aph(4)-Ia	-	-	-	-	-	cmlA1*	-	sul3
GCA_001903445.4_ASM190344v4_genomic	no			Klebsiella pneumoniae	strong	133	129689	671448	5657832	no	-	ST258	0	2	7	10	-	0	-	0	-	0	-	0	-	0	-	-	unknown (KL107)	unknown (KL107)	?-	None	0.9999	KL107_03_wzi,KL107_04_wza	O1/O2v2	O2afg	none	Very high	0.9838		aac(3)-IV;aadA2;aadA^;aph(4)-Ia	-	-	-	-	-	cmlA1*	-	sul1;sul3
GCA_001903465.4_ASM190346v4_genomic	no			Klebsiella pneumoniae	strong	115	142426	455619	5828542	no	-	ST258	0	2	7	7	-	0	-	0	-	0	-	0	-	0	-	wzi154	KL107	unknown (KL107)	none	Very high	0.9999		O1/O2v2	O2afg	none	Very high	0.9838		aadA2^;aph3-Ia.v1^	-	-	-	-	mphA	-	-	sul1
GCA_001903495.4_ASM190349v4_genomic	no			Klebsiella pneumoniae	strong	101	142737	543562	5574194	no	-	ST258	0	2	4	3	-	0	-	0	-	0	-	0	-	0	-	wzi154	KL107	unknown (KL107)	none	Very high	0.9999		O1/O2v2	O2afg	none	Very high	0.9836		aac(6')-Ib'.v1	-	-	-	-	-	-	-	-
GCA_001903515.4_ASM190351v4_genomic	no			Klebsiella pneumoniae	strong	134	142900	396036	5553537	no	-	ST258	0	2	9	9	-	0	-	0	-	0	-	0	-	0	-	wzi29	KL106	unknown (KL106)	?-	Good	0.9999	KL106_06_wzc	O1/O2v2	O2afg	none	Very high	0.9848		aac(6')-Ib'.v1;aadA2^	-	-	-	-	mphA	catA1^	-	sul1
GCA_001903525.4_ASM190352v4_genomic	no			Klebsiella pneumoniae	strong	128	150209	449073	5705796	no	-	ST258	0	2	9	13	-	0	-	0	-	0	-	0	-	0	-	wzi154	KL107	unknown (KL107)	none	Very high	0.9999		O1/O2v2	O2afg	none	Very high	0.9838		aac(3)-IV;aac(6')-Ib'.v1*;aadA2;aph(4)-Ia;aph3-Ia.v1^	-	-	-	-	mphA	cmlA1*	-	sul1;sul3
GCA_001903535.4_ASM190353v4_genomic	no			Klebsiella pneumoniae	strong	120	128780	320758	5659400	no	-	ST258	0	3	9	13	-	0	-	0	-	0	-	0	-	0	-	wzi154	KL107	unknown (KL107)	none	Very high	0.9998		O1/O2v2	O2afg	?-	Good	0.9837	O1/O2v2_06_wbbO	aac(3)-IV;aac(6')-Ib'.v1;aac(6')-Ib'.v1;aac(6')-Ib'.v1;aadA2;aph(4)-Ia	-	-	-	-	-	cmlA1*	-	sul3
GCA_001903555.4_ASM190355v4_genomic	no			Klebsiella pneumoniae	strong	127	143589	671551	5666277	no	-	ST258	0	2	7	11	-	0	-	0	-	0	-	0	-	0	-	wzi154	KL107	unknown (KL107)	none	Very high	0.9999		O1/O2v2	O2afg	none	Very high	0.9838		aac(3)-IV;aac(6')-Ib'.v1;aadA2;aadA^;aph(4)-Ia;aph3-Ia.v1^	-	-	-	-	mphA	cmlA1*	-	sul3
GCA_001903605.4_ASM190360v4_genomic	no			Klebsiella pneumoniae	strong	107	130623	449164	5534183	no	-	ST258	0	2	5	5	-	0	-	0	-	0	-	0	-	0	-	-	unknown (KL107)	unknown (KL107)	?-	None	0.9999	KL107_03_wzi,KL107_04_wza,KL107_05_wzb,KL107_06_wzc,KL107_07_wbaP,KL107_08,KL107_09,KL107_10	O1/O2v2	O2afg	none	Very high	0.9838		aadA*	-	-	-	-	-	-	-	-
GCA_001903615.4_ASM190361v4_genomic	no			Klebsiella pneumoniae	strong	96	297008	593135	5577199	no	-	ST307	0	2	9	14	-	0	-	0	-	0	-	0	-	0	-	wzi173	KL102	unknown (KL102)	none	Very high	0.9927		O1/O2v2	O2afg	none	Very high	0.9845		aac(3)-IIa.v1^;aac(6')-Ib-cr.v2;ant(2'')-Ia;strA.v1^;strB.v1	-	-	qnrB1.v2^	-	-	CatB4.v1?	-	sul2
GCA_001903625.4_ASM190362v4_genomic	no			Klebsiella pneumoniae	strong	261	127972	311584	6483557	no	-	ST258	0	2	7	7	-	0	-	0	-	0	-	0	-	0	-	wzi154	KL28	K28	?-+	Good	0.9866	KL28_03_wzi	O1/O2v2	O1	none	Very high	0.9838		aadA2^;aph3-Ia.v1^	-	-	-	-	mphA	-	-	sul1
GCA_001903675.4_ASM190367v4_genomic	no			Klebsiella pneumoniae	strong	121	138896	276922	5522849	no	-	ST258	0	2	9	15	-	0	-	0	-	0	-	0	-	0	-	wzi29	KL106	unknown (KL106)	?	Good	0.9973		O1/O2v2	O2afg	none	Very high	0.9848		aac(3)-IV*;aac(6')-Ib'.v1;aadA2;aadA^;aph(4)-Ia;aph3-Ia.v1^	-	-	-	-	mphA	catA1^;cmlA1*	-	sul1;sul3
GCA_001903685.4_ASM190368v4_genomic	no			Klebsiella pneumoniae	strong	73	194841	502674	5652599	no	-	ST147	1	2	6	6	ybt 10; ICEKp4	384	-	0	-	0	-	0	-	0	-	wzi64	KL64	K64	none	Perfect	1		O1/O2v1	O2a	none	Very high	0.9864		aac(6')-Ib;rmtF	-	-	-	-	-	-	arr-2	-
GCA_001903695.4_ASM190369v4_genomic	no			Klebsiella pneumoniae	strong	90	307294	592826	5572643	no	-	ST307	0	2	7	8	-	0	-	0	-	0	-	0	-	0	-	wzi173	KL102	unknown (KL102)	none	Very high	0.9927		O1/O2v2	O2afg	none	Very high	0.9845		strA.v1^;strB.v1	-	-	qnrB1.v2^	-	-	-	-	sul2
GCA_001903735.4_ASM190373v4_genomic	no			Klebsiella pneumoniae	strong	156	147656	431565	5800065	no	-	ST258	0	2	7	10	-	0	-	0	-	0	-	0	-	0	-	wzi154	KL107	unknown (KL107)	none	Very high	0.9999		O1/O2v2	O2afg	none	Very high	0.9829		aac(6')-Ib'.v1*;aadA*;aadA2^;aph3-Ia.v1^	-	-	-	-	mphA	-	-	sul1
GCA_001903755.4_ASM190375v4_genomic	no			Klebsiella pneumoniae	strong	116	163158	547752	5654667	no	-	ST258	0	2	5	5	-	0	-	0	-	0	-	0	-	0	-	wzi154	KL107	unknown (KL107)	none	Very high	0.9999		O1/O2v2	O2afg	none	Very high	0.9838		aac(6')-Ib'.v1*;aadA*	-	-	-	-	-	-	-	-
GCA_001903775.4_ASM190377v4_genomic	no			Klebsiella pneumoniae	strong	123	127584	542628	5670590	no	-	ST258	0	2	8	10	-	0	-	0	-	0	-	0	-	0	-	wzi154	KL107	unknown (KL107)	none	Very high	0.9999		O1/O2v2	O2afg	?-	Good	0.9837	O1/O2v2_06_wbbO	aac(3)-IV;aadA2;aph(4)-Ia	-	-	-	-	-	cmlA1*	-	sul3
GCA_001903785.4_ASM190378v4_genomic	no			Klebsiella pneumoniae	strong	119	144539	448619	5585876	no	-	ST258	0	2	7	10	-	0	-	0	-	0	-	0	-	0	-	wzi154	KL107	unknown (KL107)	none	Very high	0.9998		O1/O2v2	O2afg	none	Very high	0.9838		aac(3)-IV;aac(6')-Ib'.v1*;aadA2;aph(4)-Ia	-	-	-	-	-	cmlA1*	-	sul3
GCA_001903795.4_ASM190379v4_genomic	no			Klebsiella pneumoniae	strong	95	146314	388355	5392891	no	-	ST258	0	2	7	7	-	0	-	0	-	0	-	0	-	0	-	wzi29	KL106	unknown (KL106)	none	Good	0.9999		O1/O2v2	O2afg	none	Very high	0.9848		aac(6')-Ib'.v1;aadA2^	-	-	-	-	mphA	-	-	sul1
GCA_001903835.4_ASM190383v4_genomic	no			Klebsiella pneumoniae	strong	74	175326	354693	5396007	no	-	ST258	0	2	5	7	-	0	-	0	-	0	-	0	-	0	-	wzi154	KL107	unknown (KL107)	none	Very high	0.9998		O1/O2v2	O2afg	none	Very high	0.9838		aac(3)-IV;aadA2;aadA^;aph(4)-Ia	-	-	-	-	-	cmlA1*	-	sul3
GCA_001903845.4_ASM190384v4_genomic	no			Klebsiella pneumoniae	strong	121	165606	326424	5559112	no	-	ST258	0	2	8	8	-	0	-	0	-	0	-	0	-	0	-	wzi29	KL106	unknown (KL106)	?	Good	0.9995		O1/O2v2	O2afg	none	Very high	0.9847		aac(6')-Ib'.v1;aadA2^	-	-	-	-	mphA	catA1^	-	sul1
GCA_001903865.4_ASM190386v4_genomic	no			Klebsiella pneumoniae	strong	114	130747	451244	5778226	no	-	ST258	0	2	7	9	-	0	-	0	-	0	-	0	-	0	-	wzi154	KL107	unknown (KL107)	none	Very high	0.9999		O1/O2v2	O2afg	none	Very high	0.9838		aac(3)-IV;aac(6')-Ib'.v1*;aadA2;aph(4)-Ia	-	-	-	-	-	cmlA1*	-	sul3
GCA_001903875.4_ASM190387v4_genomic	no			Klebsiella pneumoniae	strong	116	146314	320005	5524504	no	-	ST258	0	2	8	14	-	0	-	0	-	0	-	0	-	0	-	wzi29	KL106	unknown (KL106)	?	Good	0.9976		O1/O2v2	O2afg	none	Very high	0.9848		aac(3)-IV*;aac(6')-Ib'.v1;aadA2;aadA^;aph(4)-Ia;aph3-Ia.v1^	-	-	-	-	mphA	catA1^;cmlA1*	-	sul1;sul3
GCA_001903915.4_ASM190391v4_genomic	no			Klebsiella pneumoniae	strong	126	168811	543910	5755312	no	-	ST258	2	2	8	13	ybt 17; ICEKp10	251-1LV	clb 3 (truncated)	62-1LV	-	0	-	0	-	0	-	wzi154	KL107	unknown (KL107)	none	Very high	0.9999		O1/O2v2	O2afg	none	Very high	0.9838		aac(6')-Ib'.v1;aadA*;aadA2;strA.v1^;strB.v1	-	-	-	-	-	catA1^	-	sul1;sul2
GCA_001903925.4_ASM190392v4_genomic	no			Klebsiella pneumoniae	strong	117	137517	451054	5491295	no	-	ST258	0	2	7	8	-	0	-	0	-	0	-	0	-	0	-	wzi154	KL107	unknown (KL107)	none	Very high	0.9999		O1/O2v2	O2afg	none	Very high	0.9838		aac(6')-Ib'.v1;aadA2^;aph3-Ia.v1^	-	-	-	-	mphA	-	-	sul1
GCA_001903935.4_ASM190393v4_genomic	no			Klebsiella pneumoniae	strong	105	199267	517007	5601337	no	-	ST258	2	2	6	11	ybt 17; ICEKp10 (truncated)	241	clb 3 (incomplete) (truncated)	62-2LV	-	0	-	0	-	0	-	wzi154	KL107	unknown (KL107)	none	Very high	0.9998		O1/O2v2	O2afg	none	Very high	0.9838		aac(6')-Ib'.v1;aadA*;aadA2;strA.v1^;strB.v1	-	-	-	-	-	-	-	sul1;sul2
GCA_001903975.4_ASM190397v4_genomic	no			Klebsiella pneumoniae	strong	149	172839	786716	5962243	no	-	ST11	2	2	9	14	ybt 17; ICEKp10	264-2LV	clb 3	19	-	0	-	0	-	0	-	wzi27	KL27	K27	none	Very high	1		O1/O2v2	O2afg	none	Very high	0.9844		aac(3)-IV;aadA2^;aadA^;aph(4)-Ia;aph3-Ia.v1^	-	-	-	-	mphA	catA1^;cmlA1*	-	sul1;sul3
GCA_001903995.4_ASM190399v4_genomic	no			Klebsiella pneumoniae	strong	102	144542	671584	5496734	no	-	ST258	0	2	7	11	-	0	-	0	-	0	-	0	-	0	-	wzi154	KL107	unknown (KL107)	none	Very high	0.9999		O1/O2v2	O2afg	none	Very high	0.9838		aac(3)-IV;aac(6')-Ib'.v1;aac(6')-Ib'.v1;aadA2;aadA^;aph(4)-Ia	-	-	-	-	-	cmlA1*	-	sul3
GCA_001904005.4_ASM190400v4_genomic	no			Klebsiella pneumoniae	strong	115	167966	633669	5714673	no	-	ST258	2	2	6	9	ybt 17; ICEKp10	289	clb 3	52	-	0	-	0	-	0	-	wzi154	KL107	unknown (KL107)	none	Very high	0.9999		O1/O2v2	O2afg	none	Very high	0.9838		aadA2^;strA.v1^;strB.v1	-	-	-	-	-	catA1^	-	sul1;sul2
GCA_001904045.4_ASM190404v4_genomic	no			Klebsiella pneumoniae	strong	93	154758	397189	5470044	no	-	ST258	0	3	6	4	-	0	-	0	-	0	-	0	-	0	-	wzi29	KL106	unknown (KL106)	?-	Good	0.9998	KL106_15_rfbp	O1/O2v2	O2afg	none	Very high	0.9848		aac(6')-Ib'.v1	-	-	-	-	-	-	-	-
GCA_001904095.4_ASM190409v4_genomic	no			Klebsiella pneumoniae	strong	112	131120	276922	5460602	no	-	ST258	0	2	6	9	-	0	-	0	-	0	-	0	-	0	-	wzi29	KL106	unknown (KL106)	?	Good	0.9968		O1/O2v2	O2afg	none	Very high	0.9848		aac(3)-IV*;aac(6')-Ib'.v1;aadA2;aadA^;aph(4)-Ia	-	-	-	-	-	cmlA1*	-	sul3
GCA_001904105.4_ASM190410v4_genomic	no			Klebsiella pneumoniae	strong	158	129689	380532	5890663	no	-	ST258	2	3	8	10	ybt 17; ICEKp10	289	clb 3	52	-	0	-	0	-	0	-	wzi154	KL107	unknown (KL107)	none	Very high	0.9999		O1/O2v2	O2afg	none	Very high	0.9838		aac(6')-Ib'.v1;aadA*;strA.v1^;strB.v1	-	-	-	-	-	catA1^	-	sul2
GCA_001904115.4_ASM190411v4_genomic	no			Klebsiella pneumoniae	strong	170	129689	333533	5894723	no	-	ST258	2	3	8	10	ybt 17; ICEKp10	289	clb 3	52	-	0	-	0	-	0	-	wzi154	KL107	unknown (KL107)	none	Very high	0.9999		O1/O2v2	O2afg	none	Very high	0.9838		aac(6')-Ib'.v1;aadA*;strA.v1^;strB.v1	-	-	-	-	-	catA1^	-	sul2
GCA_001904155.4_ASM190415v4_genomic	no			Klebsiella pneumoniae	strong	142	146314	300953	5541482	no	-	ST258	0	2	9	10	-	0	-	0	-	0	-	0	-	0	-	wzi29	KL106	unknown (KL106)	none	Very high	0.9999		O1/O2v2	O2afg	none	Very high	0.9848		aac(6')-Ib'.v1;aadA2^;aph3-Ia.v1*?	-	-	-	-	mphA	catA1^	-	sul1
GCA_001904165.4_ASM190416v4_genomic	no			Klebsiella pneumoniae	strong	97	137822	331224	5527850	no	-	ST258	0	2	8	7	-	0	-	0	-	0	-	0	-	0	-	wzi154	KL107	unknown (KL107)	none	Very high	0.9999		O1/O2v2	O2afg	none	Very high	0.9838		aac(6')-Ib'.v1	-	-	-	-	-	catB3.v2	-	-
GCA_001904175.4_ASM190417v4_genomic	no			Klebsiella pneumoniae	strong	138	139337	316308	5551356	no	-	ST258	0	2	8	8	-	0	-	0	-	0	-	0	-	0	-	wzi29	KL106	unknown (KL106)	?	Good	0.9995		O1/O2v2	O2afg	none	Very high	0.9847		aac(6')-Ib'.v1;aadA2^	-	-	-	-	mphA	catA1^	-	sul1
GCA_001904205.4_ASM190420v4_genomic	no			Klebsiella pneumoniae	strong	117	130592	331390	5679866	no	-	ST258	0	2	7	9	-	0	-	0	-	0	-	0	-	0	-	wzi154	KL107	unknown (KL107)	none	Very high	0.9999		O1/O2v2	O2afg	none	Very high	0.9838		aadA*;aadA2^;aph3-Ia.v1^	-	-	-	-	mphA	-	-	sul1
GCA_001904235.4_ASM190423v4_genomic	no			Klebsiella pneumoniae	strong	101	147429	388355	5389498	no	-	ST258	0	2	7	7	-	0	-	0	-	0	-	0	-	0	-	wzi29	KL106	unknown (KL106)	none	Very high	0.9999		O1/O2v2	O2afg	none	Very high	0.9848		aac(6')-Ib'.v1;aadA2^	-	-	-	-	mphA	-	-	sul1
GCA_001904245.4_ASM190424v4_genomic	no			Klebsiella pneumoniae	strong	72	272191	757241	5672565	no	-	ST147	1	2	9	14	ybt 10; ICEKp4	384	-	0	-	0	-	0	-	0	-	wzi64	KL64	K64	none	Perfect	1		O1/O2v1	O2a	none	Very high	0.9864		aac(6')-Ib;aadA2^;rmtB;rmtF	-	-	-	-	ermB.v1*;mphA?	-	arr-2	sul1
GCA_001904255.4_ASM190425v4_genomic	no			Klebsiella pneumoniae	strong	123	149694	391499	5740548	no	-	ST258	0	2	8	13	-	0	-	0	-	0	-	0	-	0	-	wzi154	KL107	unknown (KL107)	none	Very high	0.9999		O1/O2v2	O2afg	none	Very high	0.9838		aac(3)-IV;aac(6')-Ib'.v1;aadA2;aadA^;aph(4)-Ia;aph3-Ia.v1^	-	-	-	-	mphA	cmlA1*	-	sul1;sul3
GCA_001904295.4_ASM190429v4_genomic	no			Klebsiella pneumoniae	strong	160	139337	379543	5889528	no	-	ST258	2	3	8	10	ybt 17; ICEKp10	289	clb 3	52	-	0	-	0	-	0	-	wzi154	KL107	unknown (KL107)	none	Very high	0.9999		O1/O2v2	O2afg	none	Very high	0.9838		aac(6')-Ib'.v1;aadA*;strA.v1^;strB.v1	-	-	-	-	-	catA1^	-	sul2
GCA_001904315.4_ASM190431v4_genomic	no			Klebsiella pneumoniae	strong	174	128240	379770	5888426	no	-	ST258	2	3	8	10	ybt 17; ICEKp10	289	clb 3	52	-	0	-	0	-	0	-	wzi154	KL107	unknown (KL107)	none	Very high	0.9999		O1/O2v2	O2afg	none	Very high	0.9838		aac(6')-Ib'.v1;aadA*;strA.v1^;strB.v1	-	-	-	-	-	catA1^	-	sul2
GCA_001904325.4_ASM190432v4_genomic	no			Klebsiella pneumoniae	strong	125	147429	398224	5557329	no	-	ST258	0	2	9	9	-	0	-	0	-	0	-	0	-	0	-	wzi29	KL106	unknown (KL106)	none	Very high	1		O1/O2v2	O2afg	none	Very high	0.9848		aac(6')-Ib'.v1;aadA2^	-	-	-	-	mphA	catA1^	-	sul1
GCA_001904335.4_ASM190433v4_genomic	no			Klebsiella pneumoniae	strong	96	144539	547025	5517646	no	-	ST258	0	2	7	12	-	0	-	0	-	0	-	0	-	0	-	wzi154	KL107	unknown (KL107)	?	Good	0.9997		O1/O2v2	O2afg	?-	Good	0.9837	O1/O2v2_06_wbbO	aac(3)-IV;aac(6')-Ib'.v1;aac(6')-Ib'.v1;aac(6')-Ib'.v1;aac(6')-Ib'.v1;aadA2;aph(4)-Ia	-	-	-	-	-	cmlA1*	-	sul3
GCA_001904375.4_ASM190437v4_genomic	no			Klebsiella pneumoniae	strong	128	147429	396036	5544878	no	-	ST258	0	2	9	9	-	0	-	0	-	0	-	0	-	0	-	wzi29	KL106	unknown (KL106)	none	Very high	1		O1/O2v2	O2afg	none	Very high	0.9848		aac(6')-Ib'.v1;aadA2^	-	-	-	-	mphA	catA1^	-	sul1
GCA_001904385.4_ASM190438v4_genomic	no			Klebsiella pneumoniae	strong	100	129666	671319	5542956	no	-	ST258	0	3	7	12	-	0	-	0	-	0	-	0	-	0	-	wzi154	KL107	unknown (KL107)	none	Very high	0.9999		O1/O2v2	O2afg	-	High	0.9836	O1/O2v2_07_kfoC	aac(3)-IV;aac(6')-Ib'.v1*;aac(6')-Ib'.v1*;aac(6')-Ib'.v1*;aac(6')-Ib'.v1*;aadA2;aph(4)-Ia	-	-	-	-	-	cmlA1*	-	sul3
GCA_001904405.4_ASM190440v4_genomic	no			Klebsiella pneumoniae	strong	76	159458	576593	5512945	no	-	ST11	2	0	4	3	ybt 17; ICEKp10 (incomplete)	264-2LV	clb 3	19	-	0	-	0	-	0	-	wzi27	KL27	K27	-	High	0.9999	KL27_07_wcaJ	O1/O2v2	O2afg	none	Good	0.9841		ant(2'')-Ia	-	-	-	-	-	-	-	sul1
GCA_001904425.4_ASM190442v4_genomic	no			Klebsiella pneumoniae	strong	129	129689	451991	5807942	no	-	ST258	0	2	9	17	-	0	-	0	-	0	-	0	-	0	-	wzi154	KL107	unknown (KL107)	none	Very high	0.9999		O1/O2v2	O2afg	none	Very high	0.9838		aac(3)-IV;aac(6')-Ib'.v1*;aadA2;ant(2'')-Ia;aph(4)-Ia	-	-	-	-	mphE.v2;msrE	catB11;catB3.v2;cmlA1*	-	sul3
GCA_001904455.4_ASM190445v4_genomic	no			Klebsiella pneumoniae	strong	111	137377	543161	5647969	no	-	ST258	0	2	7	10	-	0	-	0	-	0	-	0	-	0	-	wzi154	KL107	unknown (KL107)	?	Good	0.9997		O1/O2v2	O2afg	?-	Good	0.9837	O1/O2v2_06_wbbO	aac(3)-IV;aac(6')-Ib'.v1;aadA*;aadA2;aph(4)-Ia	-	-	-	-	-	cmlA1*	-	sul3
GCA_001904475.4_ASM190447v4_genomic	no			Klebsiella pneumoniae	strong	115	157620	409476	5575229	no	-	ST11	2	2	4	3	ybt 17; ICEKp10	264-2LV	clb 3	19	-	0	-	0	-	0	-	wzi27	KL27	K27	?	Good	1		O1/O2v2	O2afg	none	Very high	0.9844		-	-	-	-	-	-	-	-	-
GCA_001904485.4_ASM190448v4_genomic	no			Klebsiella pneumoniae	strong	124	138577	459365	5826492	no	-	ST258	0	2	7	7	-	0	-	0	-	0	-	0	-	0	-	wzi154	KL107	unknown (KL107)	none	Very high	0.9999		O1/O2v2	O2afg	none	Very high	0.9838		aadA2^;aph3-Ia.v1^	-	-	-	-	mphA	-	-	sul1
GCA_001904495.4_ASM190449v4_genomic	no			Klebsiella pneumoniae	strong	132	138884	672228	5755945	no	-	ST258	2	2	8	13	ybt 17; ICEKp10	251-1LV	clb 3 (truncated)	62-1LV	-	0	-	0	-	0	-	wzi154	KL107	unknown (KL107)	none	Very high	0.9999		O1/O2v2	O2afg	none	Very high	0.9838		aac(6')-Ib'.v1;aadA*;aadA2;strA.v1^;strB.v1	-	-	-	-	-	catA1^	-	sul1;sul2
GCA_001904535.4_ASM190453v4_genomic	no			Klebsiella pneumoniae	strong	120	142270	712632	5714416	no	-	ST258	2	2	7	13	ybt 17; ICEKp10	289	clb 3	52	-	0	-	0	-	0	-	wzi154	KL107	unknown (KL107)	none	Very high	0.9999		O1/O2v2	O2afg	none	Very high	0.9838		aac(6')-Ib'.v1;aadA*;aadA2^;strA.v1^;strB.v1	-	-	-	-	-	catA1^	-	sul1;sul2
GCA_001905185.1_ASM190518v1_genomic	no			Klebsiella pneumoniae	strong	94	152207	331220	5575297	no	-	ST258	2	2	6	8	ybt 17; ICEKp10	289	clb 3	52	-	0	-	0	-	0	-	wzi154	KL107	unknown (KL107)	none	Very high	0.9999		O1/O2v2	O2afg	none	Very high	0.9838		aadA*;strA.v1^;strB.v1	-	-	-	-	-	-	-	sul2
GCA_001905195.1_ASM190519v1_genomic	no			Klebsiella pneumoniae	strong	196	154758	328405	5601018	no	-	ST258	2	2	6	9	ybt 17; ICEKp10	289	clb 3	52	-	0	-	0	-	0	-	wzi154	KL107	unknown (KL107)	?	Good	0.9999		O1/O2v2	O2afg	none	Very high	0.9838		aac(6')-Ib'.v1*;aadA*;strA.v1^;strB.v1	-	-	-	-	-	-	-	sul2
GCA_001905235.1_ASM190523v1_genomic	no			Klebsiella pneumoniae	strong	176	97237	274370	5609188	no	-	ST258	2	1	6	9	ybt 17; ICEKp10	289	clb 3	52	-	0	-	0	-	0	-	wzi154	KL107	unknown (KL107)	?-	Good	0.9995	KL107_10	O1/O2v2	O2afg	?-	Good	0.9832	O1/O2v2_08_gmlC	aac(6')-Ib'.v1;aadA*;strA.v1^;strB.v1	-	-	-	-	-	-	-	sul2
GCA_001906645.1_ASM190664v1_genomic	no			Klebsiella pneumoniae	strong	98	134034	249215	5576353	no	-	ST258	2	1	6	8	ybt 17; ICEKp10	289	clb 3	52	-	0	-	0	-	0	-	wzi154	KL107	unknown (KL107)	none	Very high	0.9999		O1/O2v2	O2afg	none	Very high	0.9837		aadA*;strA.v1^;strB.v1	-	-	-	-	-	-	-	sul2
GCA_001906685.1_ASM190668v1_genomic	no			Klebsiella pneumoniae	strong	99	137721	331337	5575636	no	-	ST258	2	2	6	8	ybt 17; ICEKp10	289	clb 3	52	-	0	-	0	-	0	-	wzi154	KL107	unknown (KL107)	none	Very high	0.9999		O1/O2v2	O2afg	none	Very high	0.9838		aadA*;strA.v1^;strB.v1	-	-	-	-	-	-	-	sul2
GCA_001906705.1_ASM190670v1_genomic	no			Klebsiella pneumoniae	strong	116	137326	331337	5670349	no	-	ST258	2	2	6	8	ybt 17; ICEKp10	289	clb 3	52	-	0	-	0	-	0	-	wzi154	KL107	unknown (KL107)	none	Very high	0.9999		O1/O2v2	O2afg	none	Very high	0.9838		aadA*;strA.v1^;strB.v1	-	-	-	-	-	-	-	sul2
GCA_001906715.1_ASM190671v1_genomic	no			Klebsiella pneumoniae	strong	117	134034	331464	5668079	no	-	ST258	2	2	6	8	ybt 17; ICEKp10	289	clb 3	17-1LV	-	0	-	0	-	0	-	wzi154	KL107	unknown (KL107)	none	Very high	0.9999		O1/O2v2	O2afg	none	Very high	0.9838		aadA*;strA.v1^;strB.v1	-	-	-	-	-	-	-	sul2
GCA_001906725.1_ASM190672v1_genomic	no			Klebsiella pneumoniae	strong	114	135639	335256	5608707	no	-	ST258	2	2	6	8	ybt 17; ICEKp10	289	clb 3	52-1LV	-	0	-	0	-	0	-	wzi154	KL107	unknown (KL107)	none	Very high	0.9999		O1/O2v2	O2afg	none	Very high	0.9838		aadA*;strA.v1^;strB.v1	-	-	-	-	-	-	-	sul2
GCA_001908595.1_ASM190859v1_genomic	no			Klebsiella pneumoniae	strong	6	5373056	5373056	5916317	no	-	ST147	1	2	9	15	ybt 16; ICEKp12	280	-	0	-	0	-	0	-	0	-	wzi64	KL64	K64	none	Very high	1		O1/O2v1	O2a	none	Very high	0.9864		aac(6')-Ib7*;strA.v1;strA.v1;strB.v1;strB.v1	-	-	qnrS1	-	-	floR.v2*	-	sul1;sul2
GCA_001908625.1_ASM190862v1_genomic	no			Klebsiella pneumoniae	strong	6	5374118	5374118	5907691	no	-	ST147	1	2	9	16	ybt 16; ICEKp12 (truncated)	280-1LV	-	0	-	0	-	0	-	0	-	wzi64	KL64	K64	none	Very high	1		O1/O2v1	O2a	none	Very high	0.9864		aac(6')-Ib7*;strA.v1;strA.v1;strB.v1;strB.v1	-	-	qnrS1	-	-	floR.v2*	-	sul1;sul1;sul2
GCA_001908655.1_ASM190865v1_genomic	no			Klebsiella pneumoniae	strong	6	5373056	5373056	5913496	no	-	ST147	1	1	8	15	ybt 16; ICEKp12	280	-	0	-	0	-	0	-	0	-	wzi64	KL64	K64	none	Very high	0.9999		O1/O2v1	O2a	none	Very high	0.9864		aac(6')-Ib7*;strA.v1;strA.v1;strB.v1;strB.v1	-	-	qnrS1	-	-	floR.v2*	-	sul1;sul1;sul2
GCA_001908675.1_ASM190867v1_genomic	no			Klebsiella pneumoniae	strong	6	5373055	5373055	5921376	no	-	ST147	1	2	9	16	ybt 16; ICEKp12	280	-	0	-	0	-	0	-	0	-	wzi64	KL64	K64	none	Very high	1		O1/O2v1	O2a	none	Very high	0.9864		aac(6')-Ib7*;strA.v1;strA.v1;strB.v1;strB.v1	-	-	qnrS1	-	-	floR.v2*	-	sul1;sul1;sul2
GCA_001908695.1_ASM190869v1_genomic	no			Klebsiella pneumoniae	strong	6	5373056	5373056	5914083	no	-	ST147	1	2	9	16	ybt 16; ICEKp12	280	-	0	-	0	-	0	-	0	-	wzi64	KL64	K64	none	Very high	1		O1/O2v1	O2a	none	Very high	0.9864		aac(6')-Ib7*;strA.v1;strA.v1;strB.v1;strB.v1	-	-	qnrS1	-	-	floR.v2*	-	sul1;sul1;sul2
GCA_001908875.1_ASM190887v1_genomic	no			Klebsiella pneumoniae	strong	6	5373057	5373057	5920288	no	-	ST147	1	2	9	16	ybt 16; ICEKp12	280	-	0	-	0	-	0	-	0	-	wzi64	KL64	K64	none	Very high	1		O1/O2v1	O2a	none	Very high	0.9864		aac(6')-Ib7*;strA.v1;strA.v1;strB.v1;strB.v1	-	-	qnrS1	-	-	floR.v2*	-	sul1;sul1;sul2
GCA_001908895.1_ASM190889v1_genomic	no			Klebsiella pneumoniae	strong	3	5295517	5295517	5526153	no	-	ST11	1	2	7	8	ybt 9; ICEKp3	183	-	0	-	0	-	0	-	0	-	wzi50	KL15	K15	none	Very high	0.9979		O4	O4	none	Very high	0.9966		aac(3)-IIa.v1^;aac(6')-Ib-cr.v2;aph3-Ia.v1^	-	-	-	-	-	CatB4.v1	-	-
GCA_001913175.1_ASM191317v1_genomic	no			Klebsiella pneumoniae	strong	6	5478335	5478335	5627728	no	-	ST101	1	2	7	11	ybt 9; ICEKp3	183	-	0	-	0	-	0	-	0	-	wzi137	KL17	K17	none	Very high	0.9999		O1/O2v1	O1	none	Very high	0.9803		aac(3)-IIa.v1^;aac(6')-Ib'.v1;aac(6')-Ib-cr.v2;aadA*	-	-	-	-	-	CatB4.v1	-	-
GCA_001922465.1_ASM192246v1_genomic	no			Klebsiella pneumoniae	strong	4	5435743	5435743	5779484	no	-	ST11	0	2	10	22	-	0	-	0	-	0	-	0	-	0	-	wzi174	unknown (KL74)	unknown (K74)	?+	Low	0.9888		O3b	O3b	*	High	0.9171		aac(3)-IIa.v1^;aac(6')-Ib'.v1;aac(6')-Ib-cr.v2;aac(6')-Ib3^;aadA2;rmtC;strA.v1^;strB.v1	-	-	qnrB9.2^	-	mphA	CatB4.v1	-	sul1;sul1;sul2
GCA_001939855.1_ASM193985v1_genomic	no			Klebsiella pneumoniae	strong	52	338359	1352977	5735416	no	-	ST23	5	0	0	0	ybt 1; ICEKp10	46	clb 2	29	iuc 1	1	iro 1	2	-,rmp 1; KpVP-1	0,40	rmpA2_8-60%	wzi1	KL1	K1	none	Very high	0.9999		O1/O2v2	O1	none	Very high	0.9912		-	-	-	-	-	-	-	-	-
GCA_001950675.1_ASM195067v1_genomic	no			Klebsiella pneumoniae	strong	188	135619	472557	5549096	no	-	ST15	0	1	7	6	-	0	-	0	-	0	-	0	-	0	-	wzi93	unknown (KL112)	unknown (KL112)	?-	None	0.9863	KL112_09_wzy,KL112_10_wcaO,KL112_13_wcuV,KL112_14_wzx	O1/O2v1	O1	?	Good	0.9852		aac(3)-IIa.v1^;aac(6')-Ib-cr.v2	-	-	-	-	-	-	-	-
GCA_001952915.1_ASM195291v1_genomic	no			Klebsiella pneumoniae	strong	6	5470889	5470889	6063895	no	-	ST258	2	2	8	12	ybt 17; ICEKp10	269	clb 3	19	-	0	-	0	-	0	-	wzi154	KL107	unknown (KL107)	none	Very high	0.9997		O1/O2v2	O2afg	-	High	0.9836	O1/O2v2_05_wbbN	aac(3)-IIa.v1;aac(6')-Ib'.v1;aac(6')-Ib'.v1	-	-	-	-	mphA	catA1^	-	sul1;sul1
GCA_001956965.1_ASM195696v1_genomic	no			Klebsiella pneumoniae	strong	5	5373055	5373055	5869161	no	-	ST147	1	2	9	15	ybt 16; ICEKp12	280	-	0	-	0	-	0	-	0	-	wzi64	KL64	K64	none	Very high	1		O1/O2v1	O2a	none	Very high	0.9864		aac(6')-Ib7*;strA.v1;strA.v1;strB.v1;strB.v1	-	-	qnrS1	-	-	floR.v2*	-	sul1;sul2
GCA_001969305.1_ASM196930v1_genomic	no			Klebsiella variicola subsp. variicola	strong	2	5600402	5600402	5763656	no	-	ST1169	0	0	0	0	-	0	-	0	-	0	-	0	-	0	-	wzi244	KL14	K14	-*	High	0.9078	KL14_13	O3/O3a	O3/O3a	none	Very high	0.9924		-	-	-	-	-	-	-	-	-
GCA_001970155.2_ASM197015v2_genomic	no			Klebsiella pneumoniae	strong	103	320376	617748	5528137	no	-	ST23	4	1	7	10	ybt 9; ICEKp3	202-1LV	-	0	iuc 1	1	-	0	rmp unknown	0	rmpA2_8*	wzi77	KL57	K57	?	Good	0.9877		O1/O2v2	O2afg	-	High	0.9862	O1/O2v2_08_gmlC	aac(3)-IIa.v1*;aac(6')-Ib-cr.v2	-	-	qnrS1	-	-	CatB4.v1;catII.2*	-	sul2
GCA_001989495.1_ASM198949v1_genomic	no			Klebsiella variicola subsp. variicola	strong	4	5600718	5600718	5860470	no	-	ST363	0	2	4	5	-	0	-	0	-	0	-	0	-	0	-	wzi53	KL53	K53	none	Very high	0.9999		unknown (O5)	unknown (O5)	+	None	0.9952		aadA2^;aph3-Ia.v1^	-	-	-	-	-	-	-	sul1
GCA_001989515.1_ASM198951v1_genomic	no			Klebsiella variicola subsp. variicola	strong	5	5600717	5600717	5927027	no	-	ST363	0	2	4	4	-	0	-	0	-	0	-	0	-	0	-	wzi53	KL53	K53	none	Very high	0.9999		unknown (O5)	unknown (O5)	+	None	0.9952		aph3-Ia.v1^	-	-	-	-	mphA	-	-	-
GCA_001989535.1_ASM198953v1_genomic	no			Klebsiella variicola subsp. variicola	strong	5	5599927	5599927	5933065	no	-	ST363	0	2	8	10	-	0	-	0	-	0	-	0	-	0	-	wzi53	KL53	K53	none	Very high	0.9999		unknown (O5)	unknown (O5)	+	None	0.9952		aadA2^;aph3-Ia.v1^;aph3-Ia.v1^	-	fosA3	-	-	mphA	-	-	sul1
GCA_002009075.1_ASM200907v1_genomic	no			Klebsiella pneumoniae	strong	7	5434727	5434727	5852942	no	-	ST11	1	3	11	26	ybt 10; ICEKp4	26	-	0	-	0	-	0	-	0	-	-	unknown (KL105)	unknown (KL105)	-	None	0.9994	KL105_03_wzi,KL105_06_wzc,KL105_09,KL105_10_wcaN,KL105_11,KL105_12,KL105_14_wzx,KL105_15	O1/O2v2	O2afg	-	High	0.9842	O1/O2v2_03_wbbM,O1/O2v2_08_gmlC,O1/O2v2_09_gmlB	aac(6')-Ib-cr.v2;aac(6')-Ib-cr.v2;aac(6')-Ib-cr.v2;aadA2;aph3-Ia.v1^;rmtC	-	-	-	-	mphA;mphA;mphA	CatB4.v1;catB3.v2;catB3.v2	arr-3;arr-3;arr-3	sul1;sul1;sul1*;sul1*;sul1*;sul2
GCA_002056385.1_ASM205638v1_genomic	no			Klebsiella pneumoniae	strong	5	5351479	5351479	5666107	no	-	ST258	0	2	9	17	-	0	-	0	-	0	-	0	-	0	-	wzi154	KL107	unknown (KL107)	none	Very high	0.9999		O1/O2v2	O2afg	none	Very high	0.9838		aac(3)-IV;aadA2;aadA2;aadA2^;aadA^;aph(4)-Ia;aph3-Ia.v1^	-	-	-	-	mphA	catA1^;cmlA1*	-	sul1;sul1;sul3
GCA_002056475.1_ASM205647v1_genomic	no			Klebsiella pneumoniae	strong	5	5407749	5407749	5708390	no	-	ST258	0	2	9	18	-	0	-	0	-	0	-	0	-	0	-	wzi29	KL106	unknown (KL106)	?	Good	0.9997		O1/O2v2	O2afg	-	High	0.9848	O1/O2v2_07_kfoC	aac(3)-IV;aac(6')-Ib'.v1;aac(6')-Ib'.v1;aadA2;aadA2;aadA2^;aadA^;aph(4)-Ia	-	-	-	-	mphA	catA1^;cmlA1*	-	sul1;sul1;sul3
GCA_002085855.1_ASM208585v1_genomic	no			Klebsiella pneumoniae	strong	112	131608	283150	5652135	no	-	ST512	0	2	7	7	-	0	-	0	-	0	-	0	-	0	-	wzi154	KL107	unknown (KL107)	?	Good	0.9998		unknown (OL102)	unknown (OL102)	-*	None	0.8802	OL102_05_wbbL,OL102_06_rhamnan,OL102_07_wzm,OL102_08_wzt	aac(6')-Ib'.v1;aph3-Ia.v1^	-	-	-	-	mphA	catA1^	-	sul1
GCA_002085865.1_ASM208586v1_genomic	no			Klebsiella pneumoniae	strong	87	141495	490069	5695089	no	-	ST512	0	2	8	8	-	0	-	0	-	0	-	0	-	0	-	wzi154	KL107	unknown (KL107)	?	Good	0.9992		O1/O2v2	O2afg	none	Very high	0.9837		aac(6')-Ib'.v1;aph3-Ia.v1^	-	-	-	-	mphA	catA1^	-	sul1
GCA_002086055.1_ASM208605v1_genomic	no			Klebsiella pneumoniae	strong	113	204376	526237	5674979	no	-	ST512	0	2	7	6	-	0	-	0	-	0	-	0	-	0	-	wzi154	unknown (KL107)	unknown (KL107)	?-	None	0.9598	KL107_09,KL107_10,KL107_11_gnd,KL107_12,KL107_13,KL107_14,KL107_15,KL107_16_ugd	O1/O2v2	O2afg	none	Very high	0.9837		aac(6')-Ib'.v1	-	-	-	-	mphA	catA1^	-	sul1
GCA_002102635.1_ASM210263v1_genomic	no			Klebsiella pneumoniae	strong	58	264566	987430	5517298	yes (431)	ambiguous_bases	ST15	1	0	2	2	ybt 10; ICEKp4	524-1LV	-	0	-	0	-	0	-	0	-	wzi24	KL24	K24	?	Good	0.9999		O1/O2v1	O1	none	Very high	0.9852		-	-	-	-	-	-	-	-	-
GCA_002103525.1_ASM210352v1_genomic	no			Klebsiella pneumoniae	strong	143	122524	343496	5664022	yes (1215)	ambiguous_bases	ST258	2	2	7	9	ybt 17; ICEKp10	251	clb 3	62	-	0	-	0	-	0	-	wzi154	unknown (KL107)	unknown (KL107)	?-	Low	0.9999	KL107_09,KL107_10	O1/O2v2	O2afg	?-	Good	0.9838	O1/O2v2_08_gmlC	aac(6')-Ib'.v1;aadA2^;aph3-Ia.v1^	-	-	qnrS1	-	mphA	catA1^	-	sul1
GCA_002103555.1_ASM210355v1_genomic	no			Klebsiella pneumoniae	strong	136	134189	295731	5706159	yes (385)	ambiguous_bases	ST258	2	2	7	9	ybt 17; ICEKp10	251	clb 3	62	-	0	-	0	-	0	-	wzi154	unknown (KL107)	unknown (KL107)	?-	Low	0.9998	KL107_09	O1/O2v2	O2afg	none	Very high	0.9838		aac(6')-Ib'.v1;aadA2^;aph3-Ia.v1^	-	-	qnrS1	-	mphA	catA1^	-	sul1
GCA_002103565.1_ASM210356v1_genomic	no			Klebsiella pneumoniae	strong	146	95880	295225	5704922	yes (529)	ambiguous_bases	ST258	2	2	7	8	ybt 17; ICEKp10	251-2LV	clb 3	62	-	0	-	0	-	0	-	wzi154	unknown (KL107)	unknown (KL107)	?-	Low	0.9997	KL107_09,KL107_10	O1/O2v2	O2afg	none	Very high	0.9838		aac(6')-Ib'.v1;aadA2^	-	-	qnrS1	-	mphA	catA1^	-	sul1
GCA_002103645.1_ASM210364v1_genomic	no			Klebsiella pneumoniae	strong	147	121260	281886	5684497	yes (1169)	ambiguous_bases	ST258	2	2	8	9	ybt 17; ICEKp10	251	clb 3	62	-	0	-	0	-	0	-	wzi154	unknown (KL107)	unknown (KL107)	?-	None	0.9992	KL107_09,KL107_10	O1/O2v2	O2afg	?-	Good	0.9834	O1/O2v2_08_gmlC	aac(6')-Ib'.v1;aadA2^	-	-	qnrS1	-	mphA	catA1^	-	sul1
GCA_002103655.1_ASM210365v1_genomic	no			Klebsiella pneumoniae	strong	170	133921	425148	5694254	yes (1359)	ambiguous_bases	ST258	2	2	6	7	ybt 17; ICEKp10	251	clb 3	62	-	0	-	0	-	0	-	wzi154	unknown (KL107)	unknown (KL107)	?-	None	0.9998	KL107_09,KL107_10	O1/O2v2	O2afg	?-	Good	0.9838	O1/O2v2_08_gmlC	aac(6')-Ib'.v1;aadA2^	-	-	qnrS1	-	-	catA1^	-	sul1
GCA_002103675.1_ASM210367v1_genomic	no			Klebsiella pneumoniae	strong	174	131674	305277	5672486	yes (1607)	ambiguous_bases	ST258	2	2	8	10	ybt 17; ICEKp10	251	clb 3	62	-	0	-	0	-	0	-	wzi154	unknown (KL107)	unknown (KL107)	?-	None	0.9998	KL107_09,KL107_10	unknown (O1/O2v2)	unknown (O2afg)	?-	None	0.9832	O1/O2v2_01_wzm,O1/O2v2_07_kfoC,O1/O2v2_08_gmlC	aac(6')-Ib'.v1;aadA2^;aph3-Ia.v1^	-	-	qnrS1	-	mphA	catA1^	-	sul1
GCA_002103715.1_ASM210371v1_genomic	no			Klebsiella pneumoniae	strong	136	151007	315938	5671669	yes (1595)	ambiguous_bases	ST258	2	2	3	3	ybt 17; ICEKp10	251	clb 3	62	-	0	-	0	-	0	-	wzi154	unknown (KL107)	unknown (KL107)	?-	None	0.9979	KL107_07_wbaP,KL107_08,KL107_09,KL107_11_gnd	unknown (O1/O2v2)	unknown (O2afg)	?-	None	0.9827	O1/O2v2_01_wzm,O1/O2v2_07_kfoC	aac(6')-Ib'.v1	-	-	qnrS1	-	-	-	-	-
GCA_002103725.1_ASM210372v1_genomic	no			Klebsiella pneumoniae	strong	137	150840	336600	5654699	yes (695)	ambiguous_bases	ST258	2	2	7	9	ybt 17; ICEKp10	251	clb 3	62	-	0	-	0	-	0	-	wzi154	unknown (KL107)	unknown (KL107)	?-	Low	0.9998	KL107_10	O1/O2v2	O2afg	?	Good	0.9815		aac(6')-Ib'.v1;aadA2^;aph3-Ia.v1^	-	-	qnrS1	-	mphA	catA1^	-	sul1
GCA_002103735.1_ASM210373v1_genomic	no			Klebsiella pneumoniae	strong	155	99291	315836	5667562	yes (1126)	ambiguous_bases	ST258	2	2	8	10	ybt 17; ICEKp10	251	clb 3	62	-	0	-	0	-	0	-	wzi154	unknown (KL107)	unknown (KL107)	?-	Low	0.9969	KL107_08,KL107_09,KL107_12	O1/O2v2	O2afg	?-	Good	0.9837	O1/O2v2_08_gmlC	aac(6')-Ib'.v1;aadA2^;aph3-Ia.v1^	-	-	qnrS1	-	mphA	catA1^	-	sul1
GCA_002103745.1_ASM210374v1_genomic	no			Klebsiella pneumoniae	strong	189	93503	264192	5636961	yes (1228)	ambiguous_bases	ST258	2	2	8	10	ybt 17; ICEKp10 (truncated)	251-1LV	clb 3	62	-	0	-	0	-	0	-	wzi154	unknown (KL107)	unknown (KL107)	?-	None	0.9736	KL107_09,KL107_10,KL107_12	O1/O2v2	O2afg	?	Good	0.9836		aac(6')-Ib'.v1;aadA2^;aph3-Ia.v1^	-	-	qnrS1	-	mphA	catA1^	-	sul1
GCA_002104395.1_ASM210439v1_genomic	no			Klebsiella pneumoniae	strong	107	120339	337601	5609384	yes (141001)	ambiguous_bases	ST307	0	1	6	9	-	0	-	0	-	0	-	0	-	0	-	wzi173	KL102	unknown (KL102)	?-	Good	0.9926	KL102_13	O1/O2v2	O2afg	none	Very high	0.9845		aac(6')-Ib-cr.v2;strA.v1^;strB.v1	-	-	qnrB1.v2^	-	-	CatB4.v1?	-	-
GCA_002108275.1_ASM210827v1_genomic	no			Klebsiella pneumoniae	strong	53	221900	557295	5395829	no	-	ST147	1	1	8	13	ybt 10; ICEKp4	91-1LV	-	0	-	0	-	0	-	0	-	wzi64	KL64	K64	?-	Good	1	KL64_11_wcoU,KL64_12_wcoT	O1/O2v1	O2a	none	Very high	0.9864		aac(3)-IIa.v1^;aac(6')-Ib-cr.v2;strA.v1^;strB.v1	-	-	qnrB1.v2^	-	-	CatB4.v1;catII.2*	-	sul2
GCA_002113865.1_ASM211386v1_genomic	no			Klebsiella pneumoniae	strong	5	5380605	5380605	6081126	no	-	ST11	1	2	10	24	ybt 16; ICEKp12	277	-	0	-	0	-	0	-	0	-	wzi24	KL24	K24	none	Very high	1		O1/O2v1	O2a	none	Very high	0.9852		aac(3)-IIa.v1^;aac(6')-Ib'.v1;aac(6')-Ib-cr.v2;aac(6')-Ib-cr.v2;aadA*;aadA2^;aph(3')-VI;aph3-Ia.v1^;armA	-	-	qnrS1	-	mphE.v2;msrE	CatB4.v1;CatB4.v1	-	sul1
GCA_002115605.1_ASM211560v1_genomic	no			Klebsiella pneumoniae	strong	141	177427	314705	5566995	no	-	ST258	0	3	7	6	-	0	-	0	-	0	-	0	-	0	-	wzi154	KL107	unknown (KL107)	?-	Good	0.9998	KL107_10	O1/O2v2	O2afg	?-	Good	0.9837	O1/O2v2_06_wbbO	aac(6')-Ib'.v1;aph3-Ia.v1^	-	-	-	-	mphA	-	-	-
GCA_002115625.1_ASM211562v1_genomic	no			Klebsiella pneumoniae	strong	97	177426	543658	5395537	no	-	ST258	0	3	7	6	-	0	-	0	-	0	-	0	-	0	-	wzi154	KL107	unknown (KL107)	none	Very high	0.9998		O1/O2v2	O2afg	?-	Good	0.9837	O1/O2v2_06_wbbO	aac(6')-Ib'.v1;aph3-Ia.v1^	-	-	-	-	mphA	-	-	-
GCA_002115645.1_ASM211564v1_genomic	no			Klebsiella pneumoniae	strong	113	177426	541707	5406294	no	-	ST258	0	3	7	6	-	0	-	0	-	0	-	0	-	0	-	wzi154	KL107	unknown (KL107)	?-	Good	0.9998	KL107_09	O1/O2v2	O2afg	?-	Good	0.9836	O1/O2v2_06_wbbO	aac(6')-Ib'.v1;aph3-Ia.v1^	-	-	-	-	mphA	-	-	-
GCA_002119865.1_ASM211986v1_genomic	no			Klebsiella variicola subsp. variicola	strong	81	301744	825893	5848896	no	-	ST1708	0	2	6	7	-	0	-	0	-	0	-	0	-	0	-	-	KL183	unknown (KL183)	?-	Good	0.9761	KL183_15_rmlB,KL183_18_rmlC	OL103	unknown (OL103)	?-	Good	0.9653	OL103_01_rmlC	aac(6')-Ib-cr.v2;aadA16*	-	-	qnrB6^	-	-	-	arr-3	sul1
GCA_002119885.1_ASM211988v1_genomic	no			Klebsiella pneumoniae	strong	172	134961	350958	5648615	no	-	ST512	0	2	7	8	-	0	-	0	-	0	-	0	-	0	-	wzi154	KL107	unknown (KL107)	?	Good	1		O1/O2v2	O2afg	none	Very high	0.9838		aac(6')-Ib'.v1;aadA2;aph3-Ia.v1^	-	-	-	-	mphA	catA1^	-	sul1
GCA_002119895.1_ASM211989v1_genomic	no			Klebsiella pneumoniae	strong	175	130067	426016	5693470	no	-	ST512	0	2	7	7	-	0	-	0	-	0	-	0	-	0	-	wzi154	KL107	unknown (KL107)	?	Good	0.9998		O1/O2v2	O2afg	none	Very high	0.9838		aac(6')-Ib'.v1;aadA2	-	-	-	-	mphA	catA1^	-	sul1
GCA_002120105.1_ASM212010v1_genomic	no			Klebsiella pneumoniae	strong	159	130067	440987	5646111	no	-	ST512	0	2	7	8	-	0	-	0	-	0	-	0	-	0	-	wzi154	KL107	unknown (KL107)	?	Good	0.9999		O1/O2v2	O2afg	none	Very high	0.9838		aac(6')-Ib'.v1;aadA2;aph3-Ia.v1^	-	-	-	-	mphA	catA1^	-	sul1
GCA_002148835.1_ASM214883v1_genomic	no			Klebsiella pneumoniae	strong	4	5069972	5069972	5750668	no	-	ST307	0	2	7	11	-	0	-	0	-	0	-	0	-	0	-	wzi173	unknown (KL102)	unknown (KL102)	?-	None	0.9922	KL102_08_wzy,KL102_09,KL102_10,KL102_11,KL102_12	O1/O2v2	O2afg	-	High	0.9845	O1/O2v2_05_wbbN	aac(3)-IIa.v1;strA.v1*;strB.v1*	-	-	-	-	-	-	-	sul2
GCA_002150645.1_ASM215064v1_genomic	no			Klebsiella pneumoniae	strong	195	188270	370940	5583354	yes (3122)	ambiguous_bases	ST15	1	0	7	9	ybt 10; ICEKp4 (truncated)	17-1LV	-	0	-	0	-	0	-	0	-	wzi93	unknown (KL112)	unknown (KL112)	?-	None	0.9852	KL112_06_wzc,KL112_07_wbaP,KL112_08,KL112_09_wzy,KL112_10_wcaO,KL112_11_wcaN,KL112_13_wcuV,KL112_14_wzx	O1/O2v1	O2a	none	Very high	0.9851		aac(3)-IIa.v1^;aac(6')-Ib-cr.v2;strA.v1^;strB.v1	-	-	-	-	-	-	-	sul2
GCA_002152295.1_ASM215229v1_genomic	no			Klebsiella variicola subsp. variicola	strong	23	1632016	2432651	6045126	yes (537397)	ambiguous_bases	ST344	0	0	0	0	-	0	-	0	-	0	-	0	-	0	-	-	unknown (KL107)	unknown (KL107)	?-+*	None	0.8996	KL107_05_wzb,KL107_06_wzc,KL107_07_wbaP,KL107_08,KL107_09,KL107_10,KL107_11_gnd	O3/O3a	O3/O3a	none	Very high	0.9907		-	-	-	-	-	-	-	-	-
GCA_002152485.1_ASM215248v1_genomic	no			Klebsiella pneumoniae	strong	10	3654084	3654084	5672729	yes (437546)	ambiguous_bases	ST258	0	1	3	1	-	0	-	0	-	0	-	0	-	0	-	wzi154	KL107	unknown (KL107)	-	Good	0.9998	KL107_07_wbaP,KL107_09,KL107_10	unknown (O1/O2v2)	unknown (O2afg)	?-	None	0.984	O1/O2v2_01_wzm,O1/O2v2_08_gmlC,O1/O2v2_09_gmlB	-	-	-	-	-	-	-	-	-
GCA_002152515.1_ASM215251v1_genomic	no			Klebsiella pneumoniae	strong	11	5515703	5515703	6024847	yes (178775)	ambiguous_bases	ST15	1	1	8	14	ybt 10; ICEKp4	162	-	0	-	0	-	0	-	0	-	wzi24	KL24	K24	none	Very high	1		O1/O2v1	O1	none	Very high	0.9852		aac(3)-IIg;aac(6')-IIc;aadA*	-	-	qnrB4	-	-	cmlA5;floR.v2*	-	sul1^;sul2
GCA_002152735.1_ASM215273v1_genomic	no			Klebsiella pneumoniae	strong	18	3705358	3705358	5872708	yes (142804)	ambiguous_bases	ST258	2	3	9	10	ybt 17; ICEKp10	267	clb 3 (truncated)	19-2LV	-	0	-	0	-	0	-	wzi154	unknown (KL107)	unknown (KL107)	?-+	Low	0.9999	KL107_08,KL107_10	unknown (O1/O2v2)	unknown (O2afg)	?-*	Low	0.9758	O1/O2v2_06_wbbO,O1/O2v2_08_gmlC,O1/O2v2_09_gmlB	aadA*;aph3-Ia.v1^;strA.v1^;strB.v1	-	-	-	-	mphA	-	-	sul2
GCA_002152755.1_ASM215275v1_genomic	no			Klebsiella pneumoniae	strong	12	4084611	4084611	5611620	yes (175925)	ambiguous_bases	ST258	0	2	4	3	-	0	-	0	-	0	-	0	-	0	-	wzi29	unknown (KL106)	unknown (KL106)	?-	None	0.997	KL106_06_wzc,KL106_07_wzy,KL106_08,KL106_09,KL106_10_wecB,KL106_11_wzx,KL106_12,KL106_13_wzx,KL106_15_rfbp,KL106_17	O1/O2v2	O2afg	-	Good	0.9842	O1/O2v2_07_kfoC,O1/O2v2_08_gmlC	aac(6')-Ib'.v1	-	-	-	-	-	-	-	-
GCA_002152815.1_ASM215281v1_genomic	no			Klebsiella pneumoniae	strong	14	5164793	5164793	5664270	yes (267662)	ambiguous_bases	ST258	0	2	4	3	-	0	-	0	-	0	-	0	-	0	-	wzi29	unknown (KL106)	unknown (KL106)	?-+	None	0.9973	KL106_03_wzi,KL106_06_wzc,KL106_07_wzy,KL106_08,KL106_09,KL106_10_wecB,KL106_11_wzx,KL106_12,KL106_13_wzx,KL106_14,KL106_15_rfbp	unknown (O1/O2v1)	unknown (O2a)	?-	None	0.959	O1/O2v1_06_wbbO,O1/O2v1_07_kfoC	aac(6')-Ib'.v1	-	-	-	-	-	-	-	-
GCA_002152825.1_ASM215282v1_genomic	no			Klebsiella pneumoniae	strong	9	5211968	5211968	5654547	yes (95140)	ambiguous_bases	ST15	1	1	5	5	ybt 10; ICEKp4	28	-	0	-	0	-	0	-	0	-	wzi24	unknown (KL24)	unknown (K24)	-	None	0.9997	KL24_07_wcuD,KL24_08_wcuC,KL24_09_wcuV,KL24_10_wbaZ,KL24_11_wcaJ,KL24_13_wcuG,KL24_14_wzy,KL24_15_wzx	O1/O2v1	O1	none	Very high	0.9851		aac(6')-Ib-cr.v2	-	-	-	-	-	CatB4.v1	-	-
GCA_002153075.1_ASM215307v1_genomic	no			Klebsiella variicola subsp. variicola	strong	4	5058892	5058892	5601610	yes (62623)	ambiguous_bases	ST355	0	2	1	1	-	0	-	0	-	0	-	0	-	0	-	wzi67	unknown (KL125)	unknown (KL125)	-	None	0.9991	KL125_09_wzy,KL125_10,KL125_14_wzx,KL125_15	O5	O5	none	Very high	0.9945		-	-	-	-	-	-	-	-	-
GCA_002153085.1_ASM215308v1_genomic	no			Klebsiella pneumoniae	strong	102	121797	407782	5398763	yes (1526)	ambiguous_bases	ST11	0	2	7	9	-	0	-	0	-	0	-	0	-	0	-	wzi177	KL125	unknown (KL125)	*	High	0.9039		O3b	O3b	none	Very high	0.9905		aadA*;strA.v1^;strB.v1	-	-	-	-	mphA	-	-	sul2
GCA_002153105.1_ASM215310v1_genomic	no			Klebsiella pneumoniae	strong	5	5438622	5438622	5715436	yes (53266)	ambiguous_bases	ST258	0	0	7	10	-	0	-	0	-	0	-	0	-	0	-	wzi154	KL107	unknown (KL107)	none	Very high	0.9999		O1/O2v2	O2afg	none	Very high	0.9838		aadA*;aadA2^	-	-	-	-	-	cmlA5;floR.v2*	arr-2	sul1;sul2
GCA_002153215.1_ASM215321v1_genomic	no			Klebsiella pneumoniae	strong	28	5425558	5425558	5928359	yes (160751)	ambiguous_bases	ST258	0	2	8	17	-	0	-	0	-	0	-	0	-	0	-	wzi154	KL107	unknown (KL107)	none	Very high	0.9999		O1/O2v2	O2afg	?-	Good	0.9829	O1/O2v2_07_kfoC	aac(3)-IV;aac(6')-Ib'.v1;aadA*;aadA2;aadA2^;aph(4)-Ia;strA.v1^;strB.v1	-	-	-	-	-	catA1^	-	sul1;sul2;sul3
GCA_002153225.1_ASM215322v1_genomic	no			Klebsiella pneumoniae	strong	7	3784402	3784402	5680672	yes (221868)	ambiguous_bases	ST258	0	2	5	13	-	0	-	0	-	0	-	0	-	0	-	wzi29	unknown (KL106)	unknown (KL106)	?-	None	0.9959	KL106_06_wzc,KL106_07_wzy,KL106_08,KL106_09,KL106_10_wecB,KL106_11_wzx,KL106_14,KL106_15_rfbp,KL106_17	O1/O2v2	O2afg	-	Good	0.9848	O1/O2v2_01_wzm	aac(3)-IV*;aac(3)-IV*;aac(6')-Ib'.v1;aac(6')-Ib'.v1;aac(6')-Ib'.v2*;aadA2;aadA^;aph(4)-Ia;aph(4)-Ia;aph3-Ia.v1^	-	-	-	-	-	cmlA1*	-	sul3
GCA_002153255.1_ASM215325v1_genomic	no			Klebsiella pneumoniae	strong	6	5259103	5259103	5626979	yes (126642)	ambiguous_bases	ST23	5	0	0	0	ybt 1; ICEKp10	55-1LV	clb 2	29	iuc 1	1	iro 1	2	-	0	-	wzi1	unknown (KL1)	unknown (K1)	-	None	0.9971	KL1_07_wzx,KL1_08_wclY,KL1_09_wzy,KL1_10_wcsS,KL1_11_wcsT,KL1_13_wcaG,KL1_14_wcaH,KL1_16_wcaJ	unknown (O1/O2v2)	unknown (O1)	-	None	0.987	O1/O2v2_06_wbbO,O1/O2v2_08_gmlC,O1/O2v2_09_gmlB,O1/O2v2_10_gmlA	-	-	-	-	-	-	-	-	-
GCA_002153275.1_ASM215327v1_genomic	no			Klebsiella pneumoniae	strong	18	3236788	3236788	6090959	yes (453913)	ambiguous_bases	ST15	1	1	5	5	ybt 16; ICEKp12	277	-	0	-	0	-	0	-	0	-	wzi2	unknown (KL5)	unknown (K5)	-+*	None	0.8937	KL5_05_wzb,KL5_06_wzc,KL5_07,KL5_08_wzx,KL5_09,KL5_10,KL5_11,KL5_12,KL5_13,KL5_14,KL5_15_wcaJ	O1/O2v1	O2a	-	High	0.9859	O1/O2v1_01_wzm	aac(6')-Ib3^;rmtC	-	-	-	-	-	-	-	sul1
GCA_002153315.2_ASM215331v2_genomic	no			Klebsiella pneumoniae	strong	10	5204556	5204556	5307624	no	-	ST258	0	2	4	3	-	0	-	0	-	0	-	0	-	0	-	wzi29	KL106	unknown (KL106)	?-	Good	0.9998	KL106_10_wecB,KL106_17	unknown (OL102)	unknown (OL102)	-	None	0.7384	OL102_01_rfbB,OL102_02_rfbA,OL102_03_rfbD,OL102_04_rfbC,OL102_05_wbbL,OL102_06_rhamnan,OL102_07_wzm,OL102_08_wzt	aac(6')-Ib'.v1	-	-	-	-	-	-	-	-
GCA_002156725.1_ASM215672v1_genomic	no			Klebsiella pneumoniae	strong	4	5594550	5594550	5896654	no	-	ST258	2	1	7	10	ybt 17; ICEKp10	251	clb 3	62	-	0	-	0	-	0	-	wzi154	KL107	unknown (KL107)	none	Very high	0.9999		O1/O2v2	O2afg	none	Very high	0.9838		aac(6')-Ib'.v1;aadA2;aadA2^;aph3-Ia.v1^	-	-	-	-	mphA	catA1^	-	sul1;sul1
GCA_002156765.1_ASM215676v1_genomic	no			Klebsiella variicola subsp. variicola	strong	6	5554150	5554150	6106127	no	-	ST906	0	2	6	13	-	0	-	0	-	0	-	0	-	0	-	wzi508	KL10	K10	none	Very high	0.9633		O5	O5	none	Very high	0.9959		aac(6')-Ib'.v1;aac(6')-Ib'.v1;aac(6')-Ib-cr.v2;aadA*;strA.v1;strB.v1	-	-	qnrB1.v2^	-	-	CatB4.v1	-	-
GCA_002162395.1_ASM216239v1_genomic	no			Klebsiella pneumoniae	strong	175	123503	231809	5833701	no	-	ST258	2	3	10	12	ybt 17; ICEKp10	289	clb 3	52	-	0	-	0	-	0	-	wzi154	KL107	unknown (KL107)	?	Good	0.9999		unknown (OL102)	unknown (OL102)	-*	None	0.8802	OL102_05_wbbL,OL102_06_rhamnan,OL102_07_wzm,OL102_08_wzt	aadA*;aph3-Ia.v1^;strA.v1^;strB.v1	-	-	-	-	mphA	catA1^	-	sul2
GCA_002162405.1_ASM216240v1_genomic	no			Klebsiella pneumoniae	strong	147	110061	287321	5588773	no	-	ST258	0	2	6	6	-	0	-	0	-	0	-	0	-	0	-	wzi29	KL106	unknown (KL106)	?	Good	0.9983		O1/O2v2	O2afg	none	Very high	0.9848		aac(6')-Ib'.v1;aadA2^	-	-	-	-	mphA	-	-	sul1
GCA_002162425.1_ASM216242v1_genomic	no			Klebsiella pneumoniae	strong	151	107165	268078	5635804	no	-	ST258	2	2	6	12	ybt 17; ICEKp10	251	clb 3	60-1LV	-	0	-	0	-	0	-	wzi154	KL107	unknown (KL107)	?-	Good	0.9999	KL107_06_wzc	O1/O2v2	O2afg	none	Very high	0.9838		aac(6')-Ib'.v1;aadA*;aadA2^;strA.v1^;strB.v1	-	-	-	-	-	-	-	sul1;sul2
GCA_002162475.1_ASM216247v1_genomic	no			Klebsiella pneumoniae	strong	145	95841	332383	5553257	no	-	ST258	0	2	7	10	-	0	-	0	-	0	-	0	-	0	-	wzi83	KL23	K23	none	Very high	0.9988		O1/O2v2	O2afg	none	Very high	0.9847		aac(3)-IV;aac(6')-Ib'.v1;aadA2;aph(4)-Ia;aph3-Ia.v1^	-	-	-	-	mphA	-	-	sul1
GCA_002164605.1_ASM216460v1_genomic	no			Klebsiella pneumoniae	strong	152	175954	367721	5723153	yes (1324)	ambiguous_bases	ST11	1	2	7	8	ybt 9; ICEKp3	503	-	0	-	0	-	0	-	0	-	wzi64	KL64	K64	none	Very high	0.9991		O1/O2v1	O2a	none	Very high	0.9865		aadA2^;aph3-Ia.v1^;rmtB	-	-	-	-	mphA	-	-	-
GCA_002164675.1_ASM216467v1_genomic	no			Klebsiella pneumoniae	strong	149	178091	367852	5723477	yes (1322)	ambiguous_bases	ST11	1	2	7	8	ybt 9; ICEKp3	503	-	0	-	0	-	0	-	0	-	wzi64	KL64	K64	none	Very high	0.9991		O1/O2v1	O2a	none	Very high	0.9865		aadA2;aph3-Ia.v1^;rmtB	-	-	-	-	mphA	-	-	-
GCA_002164755.1_ASM216475v1_genomic	no			Klebsiella pneumoniae	strong	149	192994	342461	5723280	yes (1468)	ambiguous_bases	ST11	1	2	7	8	ybt 9; ICEKp3	503	-	0	-	0	-	0	-	0	-	wzi64	KL64	K64	none	Very high	0.9991		O1/O2v1	O2a	none	Very high	0.9865		aadA2^;aph3-Ia.v1^;rmtB	-	-	-	-	mphA	-	-	-
GCA_002164805.3_ASM216480v3_genomic	no			Klebsiella variicola subsp. variicola	strong	7	5508219	5508219	6152376	no	-	ST1142	0	2	9	10	-	0	-	0	-	0	-	0	-	0	-	wzi339	KL105	unknown (KL105)	*	Very high	0.9669		O5	O5	none	Very high	0.9955		aac(6')-Ib-cr.v2;aadA16*	-	-	qnrS1	-	mphA	-	arr-3	sul1
GCA_002164835.4_ASM216483v4_genomic	no			Klebsiella pneumoniae	strong	4	5477478	5477478	5670650	no	-	ST11	1	2	7	9	ybt 9; ICEKp3	503	-	0	-	0	-	0	-	0	-	wzi64	KL64	K64	none	Very high	0.9991		O1/O2v1	O2a	none	Very high	0.9865		aadA2;rmtB	-	fosA3	-	-	-	catII.2*	-	-
GCA_002164855.2_ASM216485v2_genomic	no			Klebsiella pneumoniae	strong	5	5421726	5421726	5610557	no	-	ST11	1	2	8	10	ybt 9; ICEKp3	503	-	0	-	0	-	0	-	0	-	wzi64	KL64	K64	none	Very high	0.9989		O1/O2v1	O2a	none	Very high	0.9865		aadA2^;aadA2^;aph3-Ia.v1^;rmtB	-	-	-	-	mphA	-	-	sul1
GCA_002164875.1_ASM216487v1_genomic	no			Klebsiella pneumoniae	strong	174	130464	387341	5770818	yes (1714)	ambiguous_bases	ST11	1	2	8	11	ybt 9; ICEKp3	503-1LV	-	0	-	0	-	0	-	0	-	wzi209	KL47	K47	none	Very high	0.9939		OL101	unknown (OL101)	?-+	Good	0.9494	OL101_09_glycosylhydrolase	aac(3)-IId^;aadA2;rmtB	-	fosA3	qnrS1	-	-	-	-	-
GCA_002166915.1_ASM216691v1_genomic	no			Klebsiella pneumoniae	strong	140	287658	1001131	5680218	yes (51)	ambiguous_bases	ST307	0	1	8	13	-	0	-	0	-	0	-	0	-	0	-	wzi173	KL102	unknown (KL102)	none	Very high	0.9927		O1/O2v2	O2afg	none	Very high	0.9844		aac(3)-IIa.v1^;aac(6')-Ib-cr.v2;strA.v1^;strB.v1	-	-	qnrB1.v2^	-	-	CatB4.v1	-	sul1;sul2
GCA_002166955.1_ASM216695v1_genomic	no			Klebsiella pneumoniae	strong	115	313194	738797	5580815	yes (99)	ambiguous_bases	ST307	1	3	7	7	ybt 9; ICEKp3	157-1LV	-	0	-	0	-	0	-	0	-	-	unknown (KL102)	unknown (KL102)	?-	None	0.9662	KL102_01_galF,KL102_02_cpsACP,KL102_03_wzi,KL102_04_wza,KL102_05_wzb,KL102_06_wzc,KL102_07_wbaP,KL102_08_wzy,KL102_09,KL102_10,KL102_11,KL102_12	O1/O2v2	O2afg	none	Very high	0.9845		aac(6')-Ib-cr.v2	-	-	qnrB1.v2^	-	-	CatB4.v1	-	-
GCA_002166965.1_ASM216696v1_genomic	no			Klebsiella pneumoniae	strong	169	226129	735543	5724434	yes (56)	ambiguous_bases	ST307	0	1	8	12	-	0	-	0	-	0	-	0	-	0	-	wzi173	KL102	unknown (KL102)	none	Very high	0.9927		O1/O2v2	O2afg	none	Very high	0.9844		aac(3)-IIa.v1^;aac(6')-Ib-cr.v2;strA.v1^;strB.v1	-	-	qnrB1.v2^	-	-	CatB4.v1	-	sul2
GCA_002167025.1_ASM216702v1_genomic	no			Klebsiella pneumoniae	strong	154	110134	275839	5489845	yes (410)	ambiguous_bases	ST307	1	3	8	11	ybt 10; ICEKp4	384	-	0	-	0	-	0	-	0	-	wzi173	KL102	unknown (KL102)	none	Very high	0.9927		O1/O2v2	O2afg	none	Very high	0.9845		aac(3)-IIa.v1^;aac(6')-Ib-cr.v2;strA.v1^;strB.v1	-	-	qnrB1.v2^	-	-	-	-	-
GCA_002167035.1_ASM216703v1_genomic	no			Klebsiella pneumoniae	strong	179	178888	415018	5586185	yes (542)	ambiguous_bases	ST307	0	2	7	8	-	0	-	0	-	0	-	0	-	0	-	wzi173	KL102	unknown (KL102)	none	Very high	0.9927		O1/O2v2	O2afg	none	Very high	0.9845		aac(6')-Ib-cr.v2	-	-	qnrB1.v2^	-	-	CatB4.v1?	-	-
GCA_002167065.1_ASM216706v1_genomic	no			Klebsiella pneumoniae	strong	128	161322	462817	5498686	yes (245)	ambiguous_bases	ST307	1	2	8	12	ybt 10; ICEKp4	384	-	0	-	0	-	0	-	0	-	wzi173	KL102	unknown (KL102)	?-	Good	0.9927	KL102_13	O1/O2v2	O2afg	none	Very high	0.9845		aac(3)-IIa.v1^;aac(6')-Ib-cr.v2;strA.v1^;strB.v1	-	-	qnrB1.v2^	-	-	-	-	sul2
GCA_002167135.1_ASM216713v1_genomic	no			Klebsiella pneumoniae	strong	126	161218	311751	5358482	yes (236)	ambiguous_bases	ST307	1	2	3	2	ybt 10; ICEKp4	384	-	0	-	0	-	0	-	0	-	wzi173	unknown (KL102)	unknown (KL102)	?-	None	0.9927	KL102_09,KL102_10,KL102_13,KL102_15_wzx	O1/O2v2	O2afg	none	Very high	0.9845		-	-	-	-	-	-	-	-	-
GCA_002167145.1_ASM216714v1_genomic	no			Klebsiella pneumoniae	strong	130	162147	513191	5439556	yes (235)	ambiguous_bases	ST307	1	2	3	2	ybt 10; ICEKp4	384	-	0	-	0	-	0	-	0	-	wzi173	KL102	unknown (KL102)	none	Very high	0.9927		O1/O2v2	O2afg	none	Very high	0.9845		-	-	-	-	-	-	-	-	-
GCA_002179565.1_ASM217956v1_genomic	no			Klebsiella variicola subsp. variicola	strong	121	116040	415653	5784655	yes (36)	ambiguous_bases	ST1980	0	1	5	5	-	0	-	0	-	0	-	0	-	0	-	wzi244	KL14	K14	?-*	Good	0.9083	KL14_13,KL14_19_manC	O5	O5	?-	Good	0.9959	O5_01_manC	aac(6')-Ib-cr.v2	-	-	qnrB1.v2^	-	-	-	-	-
GCA_002180075.1_ASM218007v1_genomic	no			Klebsiella pneumoniae	strong	5	5402261	5402261	5774316	no	-	ST258	0	1	10	12	-	0	-	0	-	0	-	0	-	0	-	wzi154	KL107	unknown (KL107)	none	Very high	0.9999		O1/O2v2	O2afg	none	Very high	0.9837		aac(6')-Ib'.v1;aadA2;aadA2^	-	-	-	-	mphA	catA1^	-	sul1;sul1
GCA_002180155.1_ASM218015v1_genomic	no			Klebsiella pneumoniae	strong	6	5382888	5382888	5859680	no	-	ST258	0	2	9	17	-	0	-	0	-	0	-	0	-	0	-	wzi154	KL107	unknown (KL107)	none	Very high	0.9999		O1/O2v2	O2afg	none	Very high	0.9838		aac(3)-IV;aac(6')-Ib'.v1;aadA2;aadA2^;aadA^;aph(4)-Ia;aph3-Ia.v1^	-	-	-	-	mphA	catA1^;cmlA1*	-	sul1;sul3
GCA_002180175.1_ASM218017v1_genomic	no			Klebsiella pneumoniae	strong	4	5375740	5375740	5746129	no	-	ST11	1	2	10	14	ybt 15; ICEKp11	230-2LV	-	0	-	0	-	0	-	0	-	wzi24	KL24	K24	none	Very high	0.9999		O1/O2v1	O2a	none	Very high	0.9852		aac(6')-Ib'.v1;aac(6')-Ib-cr.v2;strA.v1^;strB.v1	-	-	qnrB9.2^	-	mphA	CatB4.v1;catII.2*	-	sul2
GCA_002180295.1_ASM218029v1_genomic	no			Klebsiella pneumoniae	strong	6	5418909	5418909	5835823	no	-	ST258	0	2	8	10	-	0	-	0	-	0	-	0	-	0	-	wzi154	KL107	unknown (KL107)	none	Very high	0.9999		O1/O2v2	O2afg	none	Very high	0.9838		aac(6')-Ib'.v1;aadA2^;aph3-Ia.v1^	-	-	-	-	mphA	catA1^	-	sul1
GCA_002180485.1_ASM218048v1_genomic	no			Klebsiella pneumoniae	strong	86	142205	270339	5281656	no	-	ST258	0	2	2	1	-	0	-	0	-	0	-	0	-	0	-	wzi154	KL107	unknown (KL107)	none	Very high	0.9998		O1/O2v2	O2afg	-	High	0.9835	O1/O2v2_01_wzm	-	-	-	-	-	-	-	-	-
GCA_002180525.1_ASM218052v1_genomic	no			Klebsiella pneumoniae	strong	111	126900	332743	5609730	no	-	ST258	0	2	8	12	-	0	-	0	-	0	-	0	-	0	-	wzi83	KL23	K23	none	Very high	0.9988		O1/O2v2	O2afg	none	Very high	0.9847		aac(3)-IV;aac(6')-Ib'.v1;aadA2;aadA^;aph(4)-Ia	-	-	-	-	mphA	catA1^;cmlA1*	-	sul1
GCA_002180535.1_ASM218053v1_genomic	no			Klebsiella pneumoniae	strong	155	137517	360772	5774473	no	-	ST258	2	2	8	11	ybt 17; ICEKp10 (truncated)	251-1LV	clb 3	62	-	0	-	0	-	0	-	wzi50	KL51	K51	none	Very high	0.9978		O3b	O3b	none	Very high	0.9908		aac(3)-IV;aac(6')-Ib'.v1;aadA2;aph(4)-Ia;aph3-Ia.v1^	-	-	-	-	mphA	catA1^	-	sul1
GCA_002180565.1_ASM218056v1_genomic	no			Klebsiella pneumoniae	strong	119	151020	340708	5591959	no	-	ST258	0	2	8	8	-	0	-	0	-	0	-	0	-	0	-	wzi29	KL106	unknown (KL106)	?-	Good	1	KL106_15_rfbp	O1/O2v2	O2afg	none	Very high	0.9848		aac(6')-Ib'.v1;aadA2^	-	-	-	-	mphA	catA1^	-	sul1
GCA_002180595.1_ASM218059v1_genomic	no			Klebsiella pneumoniae	strong	136	137513	654114	5655240	no	-	ST258	0	2	7	8	-	0	-	0	-	0	-	0	-	0	-	wzi154	KL107	unknown (KL107)	none	Very high	1		O1/O2v2	O2afg	none	Very high	0.9838		aac(6')-Ib'.v1;aadA2^;aph3-Ia.v1^	-	-	-	-	mphA	catA1^	-	sul1
GCA_002180605.1_ASM218060v1_genomic	no			Klebsiella pneumoniae	strong	148	129719	381370	5657798	no	-	ST258	0	2	7	8	-	0	-	0	-	0	-	0	-	0	-	wzi154	KL107	unknown (KL107)	none	Very high	0.9999		O1/O2v2	O2afg	none	Very high	0.9838		aac(6')-Ib'.v1;aadA2;aph3-Ia.v1^	-	-	-	-	mphA	catA1^	-	sul1
GCA_002180695.1_ASM218069v1_genomic	no			Klebsiella pneumoniae	strong	87	203714	367327	5280184	no	-	ST258	0	2	6	10	-	0	-	0	-	0	-	0	-	0	-	wzi29	KL106	unknown (KL106)	?	Good	1		O1/O2v2	O2afg	none	Very high	0.9847		aac(3)-IV;aac(6')-Ib'.v1;aadA2;aadA^;aph(4)-Ia	-	-	-	-	-	cmlA1*	-	sul1;sul3
GCA_002180735.1_ASM218073v1_genomic	no			Klebsiella pneumoniae	strong	145	139053	298474	5702705	no	-	ST258	0	2	7	14	-	0	-	0	-	0	-	0	-	0	-	wzi154	KL107	unknown (KL107)	none	Very high	0.9999		O1/O2v2	O2afg	none	Very high	0.9838		aac(6')-Ib'.v1*;aadA*;aadA2^;aph3-Ia.v1^;strA.v1^;strB.v1	-	-	-	-	mphA	-	-	sul1;sul2
GCA_002180765.1_ASM218076v1_genomic	no			Klebsiella pneumoniae	strong	97	138896	331225	5520556	no	-	ST258	2	2	6	8	ybt 17; ICEKp10 (incomplete)	289-1LV	clb 3	52-1LV	-	0	-	0	-	0	-	wzi154	KL107	unknown (KL107)	none	Very high	0.9999		O1/O2v2	O2afg	none	Very high	0.9838		aadA*;strA.v1^;strB.v1	-	-	-	-	-	-	-	sul2
GCA_002180775.1_ASM218077v1_genomic	no			Klebsiella pneumoniae	strong	120	150209	332193	5632969	no	-	ST258	0	2	7	13	-	0	-	0	-	0	-	0	-	0	-	wzi83	KL23	K23	none	Very high	0.9991		O1/O2v2	O2afg	none	Very high	0.9847		aac(3)-IV;aac(6')-Ib'.v1;aadA2;aadA^;aph(4)-Ia;aph3-Ia.v1^	-	-	-	-	mphA	catA1^;cmlA1*	-	sul1;sul3
GCA_002180805.1_ASM218080v1_genomic	no			Klebsiella pneumoniae	strong	175	137721	375261	5885780	no	-	ST258	2	2	8	13	ybt 17; ICEKp10	289	clb 3	52	-	0	-	0	-	0	-	wzi154	KL107	unknown (KL107)	none	Very high	0.9998		O1/O2v2	O2afg	none	Very high	0.9838		aac(6')-Ib'.v1;aadA*;aph3-Ia.v1^;strA.v1^;strB.v1	-	-	qnrS1	-	mphA	catA1^	-	sul2
GCA_002180845.1_ASM218084v1_genomic	no			Klebsiella pneumoniae	strong	135	130289	404372	5641476	no	-	ST258	0	2	8	9	-	0	-	0	-	0	-	0	-	0	-	wzi154	KL107	unknown (KL107)	none	Very high	0.9999		O1/O2v2	O2afg	none	Very high	0.9838		aac(6')-Ib'.v1;aadA2^;aph3-Ia.v1^	-	-	-	-	mphA	catA1^	-	sul1
GCA_002180855.1_ASM218085v1_genomic	no			Klebsiella pneumoniae	strong	139	129666	466857	5551117	no	-	ST258	0	3	9	9	-	0	-	0	-	0	-	0	-	0	-	wzi29	KL106	unknown (KL106)	-	High	1	KL106_17	O1/O2v2	O2afg	none	Very high	0.9848		aac(6')-Ib'.v1;aadA2^;aph3-Ia.v1^	-	-	-	-	mphA	catA1^	-	sul1
GCA_002180885.1_ASM218088v1_genomic	no			Klebsiella pneumoniae	strong	119	165629	326552	5588726	no	-	ST258	0	2	8	8	-	0	-	0	-	0	-	0	-	0	-	wzi29	KL106	unknown (KL106)	?	Good	0.9995		O1/O2v2	O2afg	none	Very high	0.9848		aac(6')-Ib'.v1;aadA2^	-	-	-	-	mphA	catA1^	-	sul1
GCA_002180895.1_ASM218089v1_genomic	no			Klebsiella pneumoniae	strong	118	157587	329987	5768609	no	-	ST258	1	2	7	8	ybt 15; ICEKp11	231-1LV	-	0	-	0	-	0	-	0	-	wzi29	KL106	unknown (KL106)	?	Good	1		O1/O2v2	O2afg	none	Very high	0.9848		aac(6')-Ib'.v1;aac(6')-Ib'.v1;aadA2^	-	-	-	-	mphA	catA1^	-	sul1
GCA_002180925.1_ASM218092v1_genomic	no			Klebsiella pneumoniae	strong	167	134237	331103	5807110	no	-	ST258	2	2	8	15	ybt 17; ICEKp10	251	clb 3	62	-	0	-	0	-	0	-	wzi154	KL107	unknown (KL107)	none	Very high	0.9996		O1/O2v2	O2afg	none	Very high	0.9838		aac(6')-Ib'.v1*;aadA*;aadA2;aph3-Ia.v1^;strA.v1^;strB.v1	-	-	-	-	mphA	catA1^	-	sul1;sul2
GCA_002180935.1_ASM218093v1_genomic	no			Klebsiella pneumoniae	strong	121	145906	303762	5659742	no	-	ST258	2	2	6	11	ybt 17; ICEKp10 (truncated)	251-1LV	clb 3	62	-	0	-	0	-	0	-	wzi154	KL107	unknown (KL107)	?	Good	0.9998		O1/O2v2	O2afg	none	Very high	0.9838		aac(6')-Ib'.v1;aadA*;aadA2;strA.v1^;strB.v1	-	-	-	-	-	-	-	sul1;sul2
GCA_002180965.1_ASM218096v1_genomic	no			Klebsiella pneumoniae	strong	131	137513	654420	5662365	no	-	ST258	0	2	7	8	-	0	-	0	-	0	-	0	-	0	-	wzi154	KL107	unknown (KL107)	none	Very high	1		O1/O2v2	O2afg	?-	Good	0.9838	O1/O2v2_06_wbbO	aac(6')-Ib'.v1;aadA2;aph3-Ia.v1^	-	-	-	-	mphA	catA1^	-	sul1
GCA_002180975.1_ASM218097v1_genomic	no			Klebsiella pneumoniae	strong	97	203714	438920	5395427	no	-	ST258	0	2	6	9	-	0	-	0	-	0	-	0	-	0	-	wzi150	KL63	K63	none	Very high	0.9881		O1/O2v2	O2afg	?-	Good	0.992	O1/O2v2_06_wbbO	aac(3)-IV;aac(6')-Ib'.v1;aadA2;aadA^;aph(4)-Ia	-	-	-	-	-	cmlA1*	-	sul1
GCA_002181005.1_ASM218100v1_genomic	no			Klebsiella pneumoniae	strong	144	137517	455644	5898801	no	-	ST258	0	2	8	11	-	0	-	0	-	0	-	0	-	0	-	wzi50	KL51	K51	none	Very high	0.9978		O3b	O3b	none	Very high	0.9908		aac(3)-IV;aac(6')-Ib'.v1;aadA2^;aph(4)-Ia;aph3-Ia.v1^	-	-	-	-	mphA	catA1^	-	sul1
GCA_002181015.1_ASM218101v1_genomic	no			Klebsiella pneumoniae	strong	167	145902	331103	5872234	no	-	ST258	2	2	8	15	ybt 17; ICEKp10	251	clb 3	62	-	0	-	0	-	0	-	wzi154	KL107	unknown (KL107)	none	Very high	0.9996		O1/O2v2	O2afg	none	Very high	0.9838		aac(6')-Ib'.v1;aadA*;aadA2^;aph3-Ia.v1^;strA.v1^;strB.v1	-	-	-	-	mphA	catA1^	-	sul1;sul2
GCA_002181045.1_ASM218104v1_genomic	no			Klebsiella pneumoniae	strong	155	138896	360772	5820944	no	-	ST258	2	2	8	10	ybt 17; ICEKp10 (truncated)	251-1LV	clb 3	62	-	0	-	0	-	0	-	wzi50	KL51	K51	none	Very high	0.9978		O3b	O3b	none	Very high	0.9908		aac(3)-IV;aac(6')-Ib'.v1;aadA2^;aph(4)-Ia	-	-	-	-	mphA	catA1^	-	sul1
GCA_002181055.1_ASM218105v1_genomic	no			Klebsiella pneumoniae	strong	105	172848	449504	5539208	no	-	ST258	0	2	8	9	-	0	-	0	-	0	-	0	-	0	-	-	unknown (KL106)	unknown (KL106)	?-	None	0.988	KL106_01_galF,KL106_02_cpsACP,KL106_03_wzi,KL106_13_wzx,KL106_14,KL106_15_rfbp	O1/O2v2	O2afg	?-	Good	0.9848	O1/O2v2_07_kfoC	aac(6')-Ib'.v1;aadA2^;aph3-Ia.v1^	-	-	-	-	mphA	catA1^	-	sul1
GCA_002181085.1_ASM218108v1_genomic	no			Klebsiella pneumoniae	strong	140	150680	455621	5960222	no	-	ST258	2	2	8	10	ybt 17; ICEKp10 (truncated)	251-1LV	clb 3	62	-	0	-	0	-	0	-	wzi50	KL51	K51	none	Very high	0.9978		O3b	O3b	none	Very high	0.9908		aac(3)-IV;aac(6')-Ib'.v1;aadA2^;aph(4)-Ia	-	-	-	-	mphA	catA1^	-	sul1
GCA_002181095.1_ASM218109v1_genomic	no			Klebsiella pneumoniae	strong	97	212315	455217	5469883	no	-	ST258	0	0	5	9	-	0	-	0	-	0	-	0	-	0	-	wzi29	KL106	unknown (KL106)	?	Good	1		O1/O2v2	O2afg	none	Very high	0.9848		aac(3)-IV;aac(6')-Ib'.v1;aadA2;aadA^;aph(4)-Ia;aph3-Ia.v1^	-	-	-	-	-	cmlA1*	-	sul3
GCA_002181105.1_ASM218110v1_genomic	no			Klebsiella pneumoniae	strong	129	149643	654420	5657521	no	-	ST258	0	2	8	9	-	0	-	0	-	0	-	0	-	0	-	wzi154	KL107	unknown (KL107)	none	Very high	1		O1/O2v2	O2afg	none	Very high	0.9838		aac(6')-Ib'.v1;aadA2^;aph3-Ia.v1^	-	-	-	-	mphA	catA1^	-	sul1
GCA_002181145.1_ASM218114v1_genomic	no			Klebsiella pneumoniae	strong	130	157591	654187	5657381	no	-	ST258	0	2	7	8	-	0	-	0	-	0	-	0	-	0	-	wzi154	KL107	unknown (KL107)	none	Very high	1		O1/O2v2	O2afg	?-	Good	0.9837	O1/O2v2_06_wbbO	aac(6')-Ib'.v1;aadA2^;aph3-Ia.v1^	-	-	-	-	mphA	catA1^	-	sul1
GCA_002181165.1_ASM218116v1_genomic	no			Klebsiella pneumoniae	strong	105	137793	383650	5612560	no	-	ST258	2	2	6	8	ybt 17; ICEKp10	289	clb 3	52	-	0	-	0	-	0	-	wzi154	KL107	unknown (KL107)	none	Very high	0.9999		O1/O2v2	O2afg	none	Very high	0.9838		aadA*;strA.v1^;strB.v1	-	-	-	-	-	-	-	sul2
GCA_002181175.1_ASM218117v1_genomic	no			Klebsiella pneumoniae	strong	131	146314	455222	5648646	no	-	ST258	0	2	9	12	-	0	-	0	-	0	-	0	-	0	-	wzi50	KL51	K51	none	Very high	0.9978		O3b	O3b	none	Very high	0.9908		aac(3)-IV;aac(6')-Ib'.v1;aadA2^;aph(4)-Ia;aph3-Ia.v1^	-	-	-	-	mphA	catA1^	-	sul1
GCA_002181185.1_ASM218118v1_genomic	no			Klebsiella pneumoniae	strong	151	135659	331390	5840041	no	-	ST258	2	2	8	15	ybt 17; ICEKp10	251	clb 3	62	-	0	-	0	-	0	-	wzi154	KL107	unknown (KL107)	none	Very high	0.9999		O1/O2v2	O2afg	none	Very high	0.9838		aac(6')-Ib'.v1;aadA*;aadA2^;aph3-Ia.v1^;strA.v1^;strB.v1	-	-	-	-	mphA	catA1^	-	sul1;sul2
GCA_002181245.1_ASM218124v1_genomic	no			Klebsiella pneumoniae	strong	181	129666	303775	5810414	no	-	ST258	2	2	8	15	ybt 17; ICEKp10	251	clb 3	60-1LV	-	0	-	0	-	0	-	wzi154	KL107	unknown (KL107)	none	Very high	0.9999		O1/O2v2	O2afg	none	Very high	0.9838		aac(6')-Ib'.v1;aadA*;aadA2^;aph3-Ia.v1^;strA.v1^;strB.v1	-	-	-	-	mphA	catA1^	-	sul1;sul2
GCA_002181265.1_ASM218126v1_genomic	no			Klebsiella pneumoniae	strong	104	138896	445062	5388690	no	-	ST258	0	3	6	6	-	0	-	0	-	0	-	0	-	0	-	wzi83	KL23	K23	none	Very high	0.9988		unknown (OL102)	unknown (OL102)	-*	None	0.8723	OL102_05_wbbL,OL102_06_rhamnan,OL102_07_wzm,OL102_08_wzt	aac(6')-Ib'.v1;aadA2;aadA^	-	-	-	-	-	cmlA1*	-	-
GCA_002181275.1_ASM218127v1_genomic	no			Klebsiella pneumoniae	strong	174	129666	303528	5806556	no	-	ST258	2	2	8	15	ybt 17; ICEKp10	251	clb 3	60-2LV	-	0	-	0	-	0	-	wzi154	KL107	unknown (KL107)	none	Very high	0.9999		O1/O2v2	O2afg	none	Very high	0.9838		aac(6')-Ib'.v1;aadA*;aadA2;aph3-Ia.v1^;strA.v1^;strB.v1	-	-	-	-	mphA	catA1^	-	sul1;sul2
GCA_002181305.1_ASM218130v1_genomic	no			Klebsiella pneumoniae	strong	121	137513	654187	5656919	no	-	ST258	0	2	7	8	-	0	-	0	-	0	-	0	-	0	-	wzi154	KL107	unknown (KL107)	none	Very high	1		O1/O2v2	O2afg	?-	Good	0.9838	O1/O2v2_06_wbbO	aac(6')-Ib'.v1;aadA2^;aph3-Ia.v1^	-	-	-	-	mphA	catA1^	-	sul1
GCA_002181325.1_ASM218132v1_genomic	no			Klebsiella pneumoniae	strong	174	135222	331376	5805667	no	-	ST258	2	2	8	15	ybt 17; ICEKp10	251	clb 3	60-2LV	-	0	-	0	-	0	-	wzi154	KL107	unknown (KL107)	none	Very high	0.9999		O1/O2v2	O2afg	none	Very high	0.9837		aac(6')-Ib'.v1;aadA*;aadA2^;aph3-Ia.v1^;strA.v1^;strB.v1	-	-	-	-	mphA	catA1^	-	sul1;sul2
GCA_002181345.1_ASM218134v1_genomic	no			Klebsiella pneumoniae	strong	104	167921	370525	5854621	no	-	ST258	2	2	6	9	ybt 17; ICEKp10 (truncated)	247	clb 3	62	-	0	-	0	-	0	-	wzi154	KL107	unknown (KL107)	none	Very high	0.9999		O1/O2v2	O2afg	none	Very high	0.9838		aac(6')-33;aac(6')-Ib'.v1;aadA2^;ant(2'')-Ia	-	-	-	-	-	-	-	sul1;sul2
GCA_002181355.1_ASM218135v1_genomic	no			Klebsiella pneumoniae	strong	124	119099	508620	5548854	no	-	ST258	2	2	6	9	ybt 17; ICEKp10	281-1LV	clb 3	17-2LV	-	0	-	0	-	0	-	wzi154	KL107	unknown (KL107)	none	Very high	0.9998		O1/O2v2	O2afg	none	Very high	0.9837		aac(6')-Ib'.v1*;aadA*;strA.v1^;strB.v1	-	-	-	-	-	-	-	sul2
GCA_002181405.1_ASM218140v1_genomic	no			Klebsiella pneumoniae	strong	132	137517	455620	5707181	no	-	ST258	0	2	4	5	-	0	-	0	-	0	-	0	-	0	-	wzi50	KL51	K51	none	Very high	0.9978		O3b	O3b	none	Very high	0.9908		aac(3)-IV;aac(6')-Ib'.v1;aph(4)-Ia	-	-	-	-	-	-	-	-
GCA_002181415.1_ASM218141v1_genomic	no			Klebsiella pneumoniae	strong	120	145906	303785	5594207	no	-	ST258	2	2	6	11	ybt 17; ICEKp10 (truncated)	251-1LV	clb 3	62	-	0	-	0	-	0	-	wzi154	KL107	unknown (KL107)	?	Good	0.9998		O1/O2v2	O2afg	none	Very high	0.9838		aac(6')-Ib'.v1;aadA*;aadA2;strA.v1^;strB.v1	-	-	-	-	-	-	-	sul1;sul2
GCA_002181455.1_ASM218145v1_genomic	no			Klebsiella pneumoniae	strong	104	146315	332545	5506853	no	-	ST258	0	2	7	11	-	0	-	0	-	0	-	0	-	0	-	wzi83	KL23	K23	none	Very high	0.9986		O1/O2v2	O2afg	none	Very high	0.9842		aac(3)-IV;aac(6')-Ib'.v1;aadA2;aadA^;aph(4)-Ia	-	-	-	-	mphA	catA1^;cmlA1*	-	sul1
GCA_002181485.1_ASM218148v1_genomic	no			Klebsiella pneumoniae	strong	88	181679	442037	5379844	no	-	ST258	0	2	3	2	-	0	-	0	-	0	-	0	-	0	-	wzi29	KL106	unknown (KL106)	?	Good	1		O1/O2v2	O2afg	none	Very high	0.9848		-	-	-	-	-	-	-	-	-
GCA_002181505.1_ASM218150v1_genomic	no			Klebsiella pneumoniae	strong	132	130720	712895	5596363	no	-	ST258	0	2	7	8	-	0	-	0	-	0	-	0	-	0	-	wzi154	KL107	unknown (KL107)	none	Very high	1		O1/O2v2	O2afg	?-	Good	0.9838	O1/O2v2_03_wbbM	aac(6')-Ib'.v1;aadA2;aph3-Ia.v1^	-	-	-	-	mphA	catA1^	-	sul1
GCA_002181525.1_ASM218152v1_genomic	no			Klebsiella pneumoniae	strong	146	130289	654396	5695976	no	-	ST258	0	2	8	9	-	0	-	0	-	0	-	0	-	0	-	wzi154	KL107	unknown (KL107)	none	Very high	1		O1/O2v2	O2afg	?-	Good	0.9838	O1/O2v2_06_wbbO	aac(6')-Ib'.v1;aadA2;aph3-Ia.v1^	-	-	-	-	mphA	catA1^	-	sul1
GCA_002181545.1_ASM218154v1_genomic	no			Klebsiella pneumoniae	strong	121	137353	370503	5711895	no	-	ST258	2	2	5	6	ybt 17; ICEKp10	289	clb 3	52	-	0	-	0	-	0	-	wzi154	KL107	unknown (KL107)	?-	Good	0.9998	KL107_05_wzb	O1/O2v2	O2afg	none	Very high	0.9838		strA.v1^;strB.v1	-	-	qnrS1	-	-	-	-	sul2
GCA_002181555.1_ASM218155v1_genomic	no			Klebsiella pneumoniae	strong	92	143353	438686	5440719	no	-	ST258	0	2	6	7	-	0	-	0	-	0	-	0	-	0	-	wzi83	KL23	K23	none	Very high	0.9988		O1/O2v2	O2afg	none	Very high	0.9847		aac(6')-Ib'.v1;aadA2;aadA^	-	-	-	-	-	cmlA1*	-	sul1
GCA_002181585.1_ASM218158v1_genomic	no			Klebsiella pneumoniae	strong	188	132808	459248	5882155	no	-	ST258	2	3	9	10	ybt 17; ICEKp10	293	clb 3	52	-	0	-	0	-	0	-	wzi154	KL107	unknown (KL107)	none	Very high	0.9999		unknown (O1/O2v1)	unknown (O2a)	-	None	0.9828	O1/O2v1_04_glf,O1/O2v1_05_wbbN,O1/O2v1_06_wbbO,O1/O2v1_07_kfoC	aadA*;strA.v1^;strB.v1	-	-	-	-	mphA	-	-	sul2*
GCA_002181595.1_ASM218159v1_genomic	no			Klebsiella pneumoniae	strong	159	130289	459256	5740603	no	-	ST258	2	3	8	9	ybt 17; ICEKp10	293	clb 3	17-1LV	-	0	-	0	-	0	-	wzi154	KL107	unknown (KL107)	none	Very high	0.9999		unknown (O1/O2v1)	unknown (O2a)	-	None	0.9828	O1/O2v1_04_glf,O1/O2v1_05_wbbN,O1/O2v1_06_wbbO,O1/O2v1_07_kfoC	aadA*;strA.v1^;strB.v1	-	-	-	-	-	-	-	sul2*
GCA_002181665.1_ASM218166v1_genomic	no			Klebsiella pneumoniae	strong	141	157591	395807	5700264	no	-	ST258	0	2	7	14	-	0	-	0	-	0	-	0	-	0	-	wzi154	KL107	unknown (KL107)	none	Very high	0.9999		O1/O2v2	O2afg	none	Very high	0.9838		aac(6')-Ib'.v1;aadA*;aadA2^;aph3-Ia.v1^;strA.v1^;strB.v1	-	-	-	-	mphA	-	-	sul1;sul2
GCA_002181675.1_ASM218167v1_genomic	no			Klebsiella pneumoniae	strong	175	127061	331111	5805598	no	-	ST258	2	2	8	15	ybt 17; ICEKp10	251	clb 3	60-2LV	-	0	-	0	-	0	-	wzi154	KL107	unknown (KL107)	none	Very high	0.9999		O1/O2v2	O2afg	none	Very high	0.9838		aac(6')-Ib'.v1;aadA*;aadA2;aph3-Ia.v1^;strA.v1^;strB.v1	-	-	-	-	mphA	catA1^	-	sul1;sul2
GCA_002181705.1_ASM218170v1_genomic	no			Klebsiella pneumoniae	strong	121	204536	498217	5622843	no	-	ST258	0	2	8	8	-	0	-	0	-	0	-	0	-	0	-	wzi29	KL106	unknown (KL106)	none	Very high	1		O1/O2v2	O2afg	none	Very high	0.9848		aac(6')-Ib'.v1;aadA2^	-	-	-	-	mphA	catA1^	-	sul1
GCA_002181715.1_ASM218171v1_genomic	no			Klebsiella pneumoniae	strong	98	146314	463039	5514279	no	-	ST258	0	2	8	8	-	0	-	0	-	0	-	0	-	0	-	wzi29	KL106	unknown (KL106)	?	Good	1		O1/O2v2	O2afg	none	Very high	0.9848		aac(6')-Ib'.v1;aadA2^	-	-	-	-	mphA	catA1^	-	sul1
GCA_002181745.1_ASM218174v1_genomic	no			Klebsiella pneumoniae	strong	91	157591	499250	5436372	no	-	ST258	0	2	4	3	-	0	-	0	-	0	-	0	-	0	-	wzi29	KL106	unknown (KL106)	none	Very high	1		O1/O2v2	O2afg	none	Very high	0.9848		aac(6')-Ib'.v1	-	-	-	-	-	-	-	-
GCA_002181755.1_ASM218175v1_genomic	no			Klebsiella pneumoniae	strong	116	158399	695966	5705976	no	-	ST258	0	3	8	16	-	0	-	0	-	0	-	0	-	0	-	wzi83	KL23	K23	none	Very high	0.9988		O1/O2v2	O2afg	none	Very high	0.9847		aac(6')-Ib'.v1;aadA2;aadA^;ant(2'')-Ia;aph3-Ia.v1^	-	-	-	-	mphA;mphE.v2;msrE	catA1^;catB11;cmlA6*	-	-
GCA_002181785.1_ASM218178v1_genomic	no			Klebsiella pneumoniae	strong	112	157591	326710	5593532	no	-	ST258	0	2	7	7	-	0	-	0	-	0	-	0	-	0	-	wzi29	KL106	unknown (KL106)	?	Good	0.9995		O1/O2v2	O2afg	none	Very high	0.9848		aac(6')-Ib'.v1;aadA2^	-	-	-	-	mphA	catA1^	-	sul1
GCA_002181795.1_ASM218179v1_genomic	no			Klebsiella pneumoniae	strong	101	164872	326552	5573320	no	-	ST258	0	2	8	8	-	0	-	0	-	0	-	0	-	0	-	wzi29	KL106	unknown (KL106)	?	Good	0.9995		O1/O2v2	O2afg	none	Very high	0.9848		aac(6')-Ib'.v1;aadA2^	-	-	-	-	mphA	catA1^	-	sul1
GCA_002181825.1_ASM218182v1_genomic	no			Klebsiella pneumoniae	strong	173	165748	323016	5876288	no	-	ST258	2	2	7	10	ybt 17; ICEKp10	289	clb 3	52	-	0	-	0	-	0	-	wzi154	KL107	unknown (KL107)	none	Very high	0.9999		O1/O2v2	O2afg	?-	Good	0.9838	O1/O2v2_07_kfoC	aac(6')-Ib'.v1;aadA*;strA.v1^;strB.v1	-	-	-	-	-	catA1^	-	sul2
GCA_002181835.1_ASM218183v1_genomic	no			Klebsiella pneumoniae	strong	140	139337	714274	5602910	no	-	ST258	0	2	9	9	-	0	-	0	-	0	-	0	-	0	-	wzi29	KL106	unknown (KL106)	?	Good	1		O1/O2v2	O2afg	none	Very high	0.9848		aac(6')-Ib'.v1;aadA2	-	-	-	-	mphA	catA1^	-	sul1
GCA_002181865.1_ASM218186v1_genomic	no			Klebsiella pneumoniae	strong	100	154751	299222	5585418	no	-	ST258	0	2	8	10	-	0	-	0	-	0	-	0	-	0	-	wzi29	KL106	unknown (KL106)	?	Good	0.9995		O1/O2v2	O2afg	none	Very high	0.9848		aac(6')-Ib'.v1;aadA2^	-	-	-	-	mphA;mphA	catA1^	-	sul1;sul1
GCA_002181965.1_ASM218196v1_genomic	no			Klebsiella pneumoniae	strong	126	138091	315686	5594746	no	-	ST258	2	2	6	11	ybt 17; ICEKp10 (truncated)	251-1LV	clb 3	62	-	0	-	0	-	0	-	wzi154	KL107	unknown (KL107)	?	Good	0.9998		O1/O2v2	O2afg	none	Very high	0.9838		aac(6')-Ib'.v1;aadA*;aadA2*;strA.v1^;strB.v1	-	-	-	-	-	-	-	sul1;sul2
GCA_002182005.1_ASM218200v1_genomic	no			Klebsiella pneumoniae	strong	118	138896	712925	5606812	no	-	ST258	0	2	6	9	-	0	-	0	-	0	-	0	-	0	-	wzi154	KL107	unknown (KL107)	none	Very high	0.9999		O1/O2v2	O2afg	none	Very high	0.9838		aac(6')-Ib'.v1;aadA*;strA.v1^;strB.v1	-	-	-	-	-	-	-	sul2
GCA_002182055.1_ASM218205v1_genomic	no			Klebsiella pneumoniae	strong	108	137353	712900	5582698	no	-	ST258	0	2	6	9	-	0	-	0	-	0	-	0	-	0	-	wzi154	KL107	unknown (KL107)	none	Very high	1		O1/O2v2	O2afg	none	Very high	0.9837		aac(6')-Ib'.v1;aadA2^;strA.v1^;strB.v1*	-	-	-	-	-	-	-	sul1;sul2
GCA_002182065.1_ASM218206v1_genomic	no			Klebsiella pneumoniae	strong	170	138896	396038	5725904	no	-	ST258	0	2	7	13	-	0	-	0	-	0	-	0	-	0	-	wzi154	KL107	unknown (KL107)	none	Very high	0.9999		O1/O2v2	O2afg	none	Very high	0.9838		aac(6')-Ib'.v1;aadA*;aadA2^;strA.v1^;strB.v1	-	-	-	-	mphA	-	-	sul1;sul2
GCA_002182125.1_ASM218212v1_genomic	no			Klebsiella pneumoniae	strong	152	141978	562868	5859794	no	-	ST258	2	3	8	10	ybt 17; ICEKp10	293	clb 3	52	-	0	-	0	-	0	-	wzi154	KL107	unknown (KL107)	?	Good	0.9999		unknown (OL102)	unknown (OL102)	-*	None	0.8802	OL102_05_wbbL,OL102_06_rhamnan,OL102_07_wzm,OL102_08_wzt	aac(6')-Ib'.v1*;aadA*;strA.v1^;strB.v1	-	-	-	-	mphA	-	-	sul2*
GCA_002182135.1_ASM218213v1_genomic	no			Klebsiella pneumoniae	strong	102	161436	713128	5585934	no	-	ST258	0	2	6	9	-	0	-	0	-	0	-	0	-	0	-	wzi154	KL107	unknown (KL107)	none	Very high	1		O1/O2v2	O2afg	none	Very high	0.9837		aac(6')-Ib'.v1;aadA2^;strA.v1^;strB.v1*	-	-	-	-	-	-	-	sul1;sul2
GCA_002182155.1_ASM218215v1_genomic	no			Klebsiella pneumoniae	strong	89	166048	299222	5433703	no	-	ST258	0	2	3	2	-	0	-	0	-	0	-	0	-	0	-	wzi29	KL106	unknown (KL106)	?	Good	0.9995		O1/O2v2	O2afg	none	Very high	0.9848		aac(6')-Ib'.v1	-	-	-	-	-	-	-	-
GCA_002182215.1_ASM218221v1_genomic	no			Klebsiella pneumoniae	strong	133	130690	712919	5655167	no	-	ST258	0	2	7	8	-	0	-	0	-	0	-	0	-	0	-	wzi154	KL107	unknown (KL107)	none	Very high	0.9997		O1/O2v2	O2afg	none	Very high	0.9838		aac(6')-Ib'.v1;aadA2^;aph3-Ia.v1^	-	-	-	-	mphA	catA1^	-	sul1
GCA_002182285.1_ASM218228v1_genomic	no			Klebsiella pneumoniae	strong	111	154751	299222	5572509	no	-	ST258	0	2	8	8	-	0	-	0	-	0	-	0	-	0	-	wzi29	KL106	unknown (KL106)	?	Good	0.9988		O1/O2v2	O2afg	none	Very high	0.9848		aac(6')-Ib'.v1;aadA2^	-	-	-	-	mphA	catA1^	-	sul1
GCA_002182305.1_ASM218230v1_genomic	no			Klebsiella pneumoniae	strong	119	146315	294682	5689323	no	-	ST258	1	2	8	11	ybt 13; ICEKp2	298-2LV	-	0	-	0	-	0	-	0	-	wzi29	KL106	unknown (KL106)	?	Good	1		O1/O2v2	O2afg	none	Very high	0.9848		aac(3)-IV;aac(6')-Ib'.v1;aadA2;aph(4)-Ia;aph3-Ia.v1^	-	-	-	-	mphA	catA1^	-	sul1
GCA_002182325.1_ASM218232v1_genomic	no			Klebsiella pneumoniae	strong	107	146315	315446	5474054	no	-	ST258	0	2	5	6	-	0	-	0	-	0	-	0	-	0	-	wzi29	KL106	unknown (KL106)	none	Very high	1		O1/O2v2	O2afg	none	Very high	0.9847		aac(6')-Ib'.v1;aadA2;aadA^	-	-	-	-	-	cmlA1*	-	sul3
GCA_002182525.1_ASM218252v1_genomic	no			Klebsiella pneumoniae	strong	196	144742	434993	5908747	no	-	ST258	2	2	9	14	ybt 17; ICEKp10	269	clb 3	19	-	0	-	0	-	0	-	wzi154	KL107	unknown (KL107)	none	Very high	0.9999		O1/O2v2	O2afg	none	Very high	0.9838		aadA*;aadA2^;aph3-Ia.v1^;strA.v1^;strB.v1	-	-	-	-	mphA	catA1^	-	sul1;sul2
GCA_002182535.1_ASM218253v1_genomic	no			Klebsiella pneumoniae	strong	133	116458	322605	6097353	no	-	ST258	2	2	7	11	ybt 17; ICEKp10 (truncated)	247	clb 3	62	-	0	-	0	-	0	-	wzi154	KL107	unknown (KL107)	none	Very high	0.9998		O1/O2v2	O2afg	none	Very high	0.9838		aac(6')-33;aac(6')-Ib'.v1;aadA2^;ant(2'')-Ia;aph3-Ia.v1^	-	-	-	-	mphA	-	-	sul1;sul2
GCA_002184115.1_ASM218411v1_genomic	no			Klebsiella pneumoniae	strong	131	129409	291428	5678422	no	-	ST258	2	3	8	9	ybt 17; ICEKp10	289	clb 3	52	-	0	-	0	-	0	-	wzi154	KL107	unknown (KL107)	?	Good	0.9999		unknown (OL102)	unknown (OL102)	-*	None	0.8802	OL102_05_wbbL,OL102_06_rhamnan,OL102_07_wzm,OL102_08_wzt	aadA*;strA.v1^;strB.v1	-	-	-	-	-	-	-	sul2
GCA_002184225.1_ASM218422v1_genomic	no			Klebsiella pneumoniae	strong	140	150242	393504	5975151	no	-	ST258	2	2	6	9	ybt 17; ICEKp10	289	clb 3	52	-	0	-	0	-	0	-	wzi154	KL107	unknown (KL107)	?	Good	0.9999		O1/O2v2	O2afg	none	Very high	0.9838		aac(6')-Ib'.v1;aadA*;strA.v1^;strB.v1	-	-	-	-	-	-	-	sul2
GCA_002184395.2_ASM218439v2_genomic	no			Klebsiella pneumoniae	strong	90	146314	316035	5397371	no	-	ST258	0	2	8	8	-	0	-	0	-	0	-	0	-	0	-	-	unknown (KL106)	unknown (KL106)	?-	None	1	KL106_03_wzi,KL106_04_wza,KL106_05_wzb	O1/O2v2	O2afg	none	Very high	0.9848		aac(6')-Ib'.v1*;aadA2^	-	-	-	-	mphA	catA1^	-	sul1
GCA_002184415.2_ASM218441v2_genomic	no			Klebsiella pneumoniae	strong	135	137317	331103	5609009	no	-	ST258	0	2	7	9	-	0	-	0	-	0	-	0	-	0	-	wzi154	KL107	unknown (KL107)	none	Very high	0.9999		O1/O2v2	O2afg	none	Very high	0.9838		aac(6')-Ib'.v1*;aadA*;aadA2*	-	-	-	-	mphA	-	-	sul1
GCA_002184505.2_ASM218450v2_genomic	no			Klebsiella pneumoniae	strong	121	129666	439055	5615728	no	-	ST258	0	2	7	7	-	0	-	0	-	0	-	0	-	0	-	wzi154	KL107	unknown (KL107)	none	Very high	0.9999		O1/O2v2	O2afg	none	Very high	0.9838		aadA2^;aph3-Ia.v1^	-	-	-	-	mphA	-	-	sul1
GCA_002184515.2_ASM218451v2_genomic	no			Klebsiella pneumoniae	strong	136	130530	448549	5686844	no	-	ST258	0	2	8	9	-	0	-	0	-	0	-	0	-	0	-	wzi154	KL107	unknown (KL107)	none	Very high	0.9997		O1/O2v2	O2afg	none	Very high	0.9838		aadA*;aadA2^;ant(2'')-Ia	-	-	-	-	mphA	-	-	sul1
GCA_002184525.2_ASM218452v2_genomic	no			Klebsiella pneumoniae	strong	123	137347	455702	5581151	no	-	ST258	0	1	7	13	-	0	-	0	-	0	-	0	-	0	-	wzi154	KL107	unknown (KL107)	none	Very high	0.9999		unknown (OL102)	unknown (OL102)	-*	None	0.8802	OL102_05_wbbL,OL102_06_rhamnan,OL102_07_wzm,OL102_08_wzt	aac(3)-IV;aac(6')-Ib'.v1;aadA2;aadA^;aph(4)-Ia;strA.v1;strB.v1	-	-	qnrS1	-	-	cmlA1*	-	sul3
GCA_002184705.2_ASM218470v2_genomic	no			Klebsiella pneumoniae	strong	124	144539	449164	5618648	no	-	ST258	0	2	10	16	-	0	-	0	-	0	-	0	-	0	-	wzi154	KL107	unknown (KL107)	none	Very high	0.9999		O1/O2v2	O2afg	none	Very high	0.9838		aac(3)-IV;aadA2;aadA^;ant(2'')-Ia;aph(4)-Ia	-	-	-	-	mphE.v2;msrE	catB11;cmlA1*	-	sul3
GCA_002184715.2_ASM218471v2_genomic	no			Klebsiella pneumoniae	strong	88	137798	398224	5375641	no	-	ST258	0	2	4	3	-	0	-	0	-	0	-	0	-	0	-	wzi29	KL106	unknown (KL106)	none	Very high	1		O1/O2v2	O2afg	none	Very high	0.9848		aac(6')-Ib'.v1	-	-	-	-	-	-	-	-
GCA_002184755.2_ASM218475v2_genomic	no			Klebsiella pneumoniae	strong	94	154418	388582	5391924	no	-	ST258	0	2	7	7	-	0	-	0	-	0	-	0	-	0	-	wzi29	KL106	unknown (KL106)	none	Very high	1		O1/O2v2	O2afg	none	Very high	0.9848		aac(6')-Ib'.v1;aadA2^	-	-	-	-	mphA	-	-	sul1
GCA_002184785.2_ASM218478v2_genomic	no			Klebsiella pneumoniae	strong	95	154743	326702	5344429	no	-	ST258	0	2	7	7	-	0	-	0	-	0	-	0	-	0	-	wzi29	KL106	unknown (KL106)	none	Very high	1		O1/O2v2	O2afg	none	Very high	0.9848		aac(6')-Ib'.v1;aadA2^	-	-	-	-	mphA	-	-	sul1
GCA_002184795.2_ASM218479v2_genomic	no			Klebsiella pneumoniae	strong	99	144539	671161	5568075	no	-	ST258	0	2	3	2	-	0	-	0	-	0	-	0	-	0	-	wzi154	KL107	unknown (KL107)	none	Very high	0.9998		O1/O2v2	O2afg	none	Very high	0.9838		-	-	-	-	-	-	-	-	-
GCA_002184825.2_ASM218482v2_genomic	no			Klebsiella pneumoniae	strong	133	139046	270369	5559430	no	-	ST258	0	2	9	10	-	0	-	0	-	0	-	0	-	0	-	wzi29	KL106	unknown (KL106)	none	Very high	0.9999		O1/O2v2	O2afg	none	Very high	0.9848		aac(6')-Ib'.v1;aadA2^;aph3-Ia.v1*?	-	-	-	-	mphA	catA1^	-	sul1
GCA_002184835.2_ASM218483v2_genomic	no			Klebsiella pneumoniae	strong	115	132164	456181	5539915	no	-	ST258	0	2	3	2	-	0	-	0	-	0	-	0	-	0	-	wzi154	KL107	unknown (KL107)	none	Very high	0.9999		unknown (O1/O2v1)	unknown (O2a)	-	None	0.983	O1/O2v1_04_glf,O1/O2v1_05_wbbN,O1/O2v1_06_wbbO,O1/O2v1_07_kfoC	aac(6')-Ib'.v1	-	-	-	-	-	-	-	-
GCA_002184865.2_ASM218486v2_genomic	no			Klebsiella pneumoniae	strong	132	144539	451407	5657065	no	-	ST258	0	2	8	13	-	0	-	0	-	0	-	0	-	0	-	wzi154	KL107	unknown (KL107)	none	Very high	0.9998		O1/O2v1	O2a	-	Good	0.9843	O1/O2v1_06_wbbO,O1/O2v1_07_kfoC	aac(3)-IV;aac(6')-Ib'.v1;aadA2;aadA^;aph(4)-Ia;aph3-Ia.v1^	-	-	-	-	mphA	cmlA1*	-	sul1;sul3
GCA_002184875.2_ASM218487v2_genomic	no			Klebsiella pneumoniae	strong	103	172895	455450	5527084	no	-	ST258	0	2	8	14	-	0	-	0	-	0	-	0	-	0	-	wzi29	KL106	unknown (KL106)	?	Good	1		O1/O2v2	O2afg	none	Very high	0.9848		aac(3)-IV;aac(6')-Ib'.v1;aadA2;aadA^;aph(4)-Ia;aph3-Ia.v1^	-	-	-	-	mphA	catA1^;cmlA1*	-	sul1;sul3
GCA_002184905.2_ASM218490v2_genomic	no			Klebsiella quasipneumoniae subsp. quasipneumoniae	strong	63	263523	828125	5472379	no	-	ST3520	0	0	4	5	-	0	-	0	-	0	-	0	-	0	-	-	KL158	unknown (KL158)	*	High	0.9145		O5	O5	none	High	0.9465		strA.v1;strB.v1	-	-	-	-	-	-	-	sul1
GCA_002184915.2_ASM218491v2_genomic	no			Klebsiella pneumoniae	strong	74	203194	386641	5486990	no	-	ST307	0	2	4	3	-	0	-	0	-	0	-	0	-	0	-	wzi173	KL102	unknown (KL102)	none	Very high	0.9927		O1/O2v2	O2afg	none	Very high	0.9844		ant(2'')-Ia	-	-	-	-	-	-	-	-
GCA_002184945.2_ASM218494v2_genomic	no			Klebsiella pneumoniae	strong	78	157572	290207	5353242	no	-	ST258	0	2	3	2	-	0	-	0	-	0	-	0	-	0	-	wzi29	KL106	unknown (KL106)	?	Good	0.9995		O1/O2v2	O2afg	none	Very high	0.9848		-	-	-	-	-	-	-	-	-
GCA_002185025.2_ASM218502v2_genomic	no			Klebsiella pneumoniae	strong	87	144538	455394	5468132	no	-	ST258	0	2	2	1	-	0	-	0	-	0	-	0	-	0	-	wzi154	KL107	unknown (KL107)	?	Good	0.9997		O1/O2v2	O2afg	none	Very high	0.9838		-	-	-	-	-	-	-	-	-
GCA_002185045.2_ASM218504v2_genomic	no			Klebsiella pneumoniae	strong	164	129666	542719	5941832	no	-	ST258	2	2	8	14	ybt 17; ICEKp10 (truncated)	291-1LV	clb 3	52	-	0	-	0	-	0	-	-	KL107	unknown (KL107)	none	Good	0.9998		O1/O2v2	O2afg	none	Very high	0.9838		aac(6')-Ib'.v1*;aadA*;aadA2^;strA.v1^;strB.v1	-	-	-	-	-	catA1^	-	sul1;sul2
GCA_002185055.2_ASM218505v2_genomic	no			Klebsiella pneumoniae	strong	119	151333	455112	5548959	no	-	ST258	0	2	6	7	-	0	-	0	-	0	-	0	-	0	-	wzi154	KL107	unknown (KL107)	?	Good	0.9999		O1/O2v2	O2afg	none	Very high	0.9838		aac(6')-Ib'.v1*;aadA*;aadA2	-	-	-	-	-	cmlA1*	-	sul3
GCA_002185075.2_ASM218507v2_genomic	no			Klebsiella pneumoniae	strong	130	126390	455318	5825981	no	-	ST258	0	2	6	6	-	0	-	0	-	0	-	0	-	0	-	wzi154	KL107	unknown (KL107)	none	Very high	0.9999		O1/O2v2	O2afg	none	Very high	0.9838		aadA2^;aph3-Ia.v1^	-	-	-	-	mphA	-	-	sul1
GCA_002185105.2_ASM218510v2_genomic	no			Klebsiella pneumoniae	strong	107	144539	671340	5579126	no	-	ST258	0	2	7	10	-	0	-	0	-	0	-	0	-	0	-	wzi154	KL107	unknown (KL107)	none	Very high	0.9999		O1/O2v2	O2afg	none	Very high	0.9838		aac(3)-IV;aac(6')-Ib'.v1*;aadA2;aph(4)-Ia	-	-	-	-	-	cmlA1*	-	sul3
GCA_002185125.2_ASM218512v2_genomic	no			Klebsiella pneumoniae	strong	137	146314	398224	5552379	no	-	ST258	0	2	9	9	-	0	-	0	-	0	-	0	-	0	-	wzi29	KL106	unknown (KL106)	none	Very high	1		O1/O2v2	O2afg	none	Very high	0.9848		aac(6')-Ib'.v1;aadA2^	-	-	-	-	mphA	catA1^	-	sul1
GCA_002185135.2_ASM218513v2_genomic	no			Klebsiella pneumoniae	strong	87	149642	358535	5354171	no	-	ST258	0	2	5	4	-	0	-	0	-	0	-	0	-	0	-	wzi29	KL106	unknown (KL106)	?-	Good	0.9997	KL106_15_rfbp	O1/O2v2	O2afg	?-	Good	0.9847	O1/O2v2_09_gmlB	aac(6')-Ib'.v1	-	-	-	-	-	-	-	-
GCA_002185155.2_ASM218515v2_genomic	no			Klebsiella pneumoniae	strong	121	138021	455628	5703053	no	-	ST258	0	2	7	10	-	0	-	0	-	0	-	0	-	0	-	wzi154	KL107	unknown (KL107)	none	Very high	0.9999		O1/O2v2	O2afg	none	Very high	0.9838		aac(3)-IV;aadA2;aph(4)-Ia;aph3-Ia.v1^	-	-	-	-	mphA	-	-	sul1
GCA_002185185.2_ASM218518v2_genomic	no			Klebsiella pneumoniae	strong	99	150100	305604	5582539	no	-	ST258	0	2	7	9	-	0	-	0	-	0	-	0	-	0	-	wzi154	KL107	unknown (KL107)	none	Very high	0.9999		O1/O2v2	O2afg	none	Very high	0.9838		aac(3)-IV;aadA2;aph(4)-Ia	-	-	-	-	mphA	-	-	sul1
GCA_002185205.2_ASM218520v2_genomic	no			Klebsiella pneumoniae	strong	130	146314	436896	5543985	no	-	ST258	0	2	9	9	-	0	-	0	-	0	-	0	-	0	-	wzi29	KL106	unknown (KL106)	?	Good	0.9991		O1/O2v2	O2afg	none	Very high	0.9848		aac(6')-Ib'.v1;aadA2^	-	-	-	-	mphA	catA1^	-	sul1
GCA_002185215.2_ASM218521v2_genomic	no			Klebsiella pneumoniae	strong	119	156907	455457	5606940	no	-	ST258	0	2	9	9	-	0	-	0	-	0	-	0	-	0	-	wzi154	KL107	unknown (KL107)	none	Very high	0.9998		O1/O2v2	O2afg	none	Very high	0.9838		aadA2^;aph3-Ia.v1^	-	-	-	-	mphA	CatB4.v1?	-	sul1
GCA_002185355.2_ASM218535v2_genomic	no			Klebsiella pneumoniae	strong	116	181251	523098	5630587	no	-	ST11	2	2	8	9	ybt 17; ICEKp10	264-2LV	clb 3	19	-	0	-	0	-	0	-	wzi27	KL27	K27	none	Very high	1		O1/O2v2	O2afg	none	Very high	0.9844		aadA2^;aph3-Ia.v1^	-	-	-	-	mphA	-	-	sul1;sul3
GCA_002185385.2_ASM218538v2_genomic	no			Klebsiella pneumoniae	strong	146	131227	270316	5525867	no	-	ST258	0	2	9	10	-	0	-	0	-	0	-	0	-	0	-	wzi29	KL106	unknown (KL106)	?	Good	0.9999		O1/O2v2	O2afg	none	Very high	0.9848		aac(6')-Ib'.v1;aadA2^;aph3-Ia.v1*?	-	-	-	-	mphA	catA1^	-	sul1
GCA_002185405.2_ASM218540v2_genomic	no			Klebsiella pneumoniae	strong	129	199274	523098	5636159	no	-	ST11	2	2	8	10	ybt 17; ICEKp10 (truncated)	264-3LV	clb 3	19	-	0	-	0	-	0	-	wzi27	KL27	K27	none	Very high	1		O1/O2v2	O2afg	none	Very high	0.9844		aac(6')-Ib'.v1*;aadA2^;aph3-Ia.v1^	-	-	-	-	mphA	-	-	sul1;sul3
GCA_002185415.2_ASM218541v2_genomic	no			Klebsiella pneumoniae	strong	132	146314	386912	5497147	no	-	ST258	0	2	9	9	-	0	-	0	-	0	-	0	-	0	-	wzi29	KL106	unknown (KL106)	?	Good	1		O1/O2v2	O2afg	none	Very high	0.9848		aac(6')-Ib'.v1*;aadA2^	-	-	-	-	mphA	catA1^	-	sul1
GCA_002185425.2_ASM218542v2_genomic	no			Klebsiella pneumoniae	strong	122	144383	543616	5745129	no	-	ST258	0	2	8	11	-	0	-	0	-	0	-	0	-	0	-	wzi154	KL107	unknown (KL107)	none	Very high	0.9999		O1/O2v2	O2afg	none	Very high	0.9838		aac(6')-Ib'.v1*;aadA2;ant(2'')-Ia	-	-	-	-	-	catB11;catB3.v2;cmlA6*	-	sul1
GCA_002185465.2_ASM218546v2_genomic	no			Klebsiella pneumoniae	strong	93	149534	313590	5607909	no	-	ST258	2	2	6	9	ybt 17; ICEKp10	289-1LV	clb 3 (truncated)	52-1LV	-	0	-	0	-	0	-	wzi154	KL107	unknown (KL107)	none	Very high	0.9998		O1/O2v2	O2afg	-	High	0.9836	O1/O2v2_07_kfoC	aac(6')-Ib'.v1;aadA*;strA.v1^;strB.v1	-	-	-	-	-	-	-	sul2
GCA_002185485.2_ASM218548v2_genomic	no			Klebsiella pneumoniae	strong	136	154418	398224	5552676	no	-	ST258	0	2	8	8	-	0	-	0	-	0	-	0	-	0	-	wzi29	KL106	unknown (KL106)	none	Very high	0.9999		O1/O2v2	O2afg	none	Very high	0.9848		aac(6')-Ib'.v1;aadA2^	-	-	-	-	mphA	catA1^	-	sul1
GCA_002185495.2_ASM218549v2_genomic	no			Klebsiella pneumoniae	strong	128	150104	398224	5548523	no	-	ST258	0	2	9	9	-	0	-	0	-	0	-	0	-	0	-	wzi29	KL106	unknown (KL106)	none	Very high	0.9999		O1/O2v2	O2afg	none	Very high	0.9848		aac(6')-Ib'.v1;aadA2^	-	-	-	-	mphA	catA1^	-	sul1
GCA_002185545.2_ASM218554v2_genomic	no			Klebsiella pneumoniae	strong	120	150160	463004	5628597	no	-	ST258	0	2	9	15	-	0	-	0	-	0	-	0	-	0	-	wzi29	KL106	unknown (KL106)	none	Very high	1		O1/O2v2	O2afg	none	Very high	0.9848		aac(3)-IV;aac(6')-Ib'.v1;aadA2;aadA^;aph(4)-Ia;aph3-Ia.v1^	-	-	-	-	mphA	catA1^;cmlA1*	-	sul1;sul3
GCA_002185555.2_ASM218555v2_genomic	no			Klebsiella pneumoniae	strong	100	133500	543751	5530793	no	-	ST258	0	2	7	11	-	0	-	0	-	0	-	0	-	0	-	wzi154	KL107	unknown (KL107)	none	Very high	0.9999		O1/O2v2	O2afg	none	Very high	0.9838		aac(3)-IV;aac(6')-Ib'.v1;aac(6')-Ib'.v1;aadA2;aph(4)-Ia	-	-	-	-	-	cmlA1*	-	sul3
GCA_002185565.2_ASM218556v2_genomic	no			Klebsiella pneumoniae	strong	112	154743	487674	5395628	no	-	ST258	0	2	5	4	-	0	-	0	-	0	-	0	-	0	-	wzi29	KL106	unknown (KL106)	?	Good	1		O1/O2v2	O2afg	none	Very high	0.9848		aac(6')-Ib'.v1*	-	-	-	-	-	-	-	-
GCA_002185575.2_ASM218557v2_genomic	no			Klebsiella pneumoniae	strong	80	214158	388949	5548578	no	-	ST307	0	1	8	12	-	0	-	0	-	0	-	0	-	0	-	wzi173	KL102	unknown (KL102)	none	Very high	0.9927		O1/O2v2	O2afg	none	Very high	0.9845		aac(3)-IIa.v1^;aac(6')-Ib-cr.v2;strA.v1^;strB.v1	-	-	qnrB1.v2^	-	-	CatB4.v1?	-	sul2
GCA_002185625.2_ASM218562v2_genomic	no			Klebsiella pneumoniae	strong	95	132152	456064	5484458	no	-	ST258	0	2	4	3	-	0	-	0	-	0	-	0	-	0	-	wzi154	KL107	unknown (KL107)	none	Very high	0.9999		O1/O2v2	O2afg	none	Very high	0.9838		aac(6')-Ib'.v1	-	-	-	-	-	-	-	-
GCA_002185645.2_ASM218564v2_genomic	no			Klebsiella pneumoniae	strong	105	145303	398224	5487559	no	-	ST258	0	2	5	5	-	0	-	0	-	0	-	0	-	0	-	wzi29	KL106	unknown (KL106)	?-	Good	0.9997	KL106_15_rfbp	O1/O2v2	O2afg	none	Very high	0.9848		aac(6')-Ib'.v1;aph3-Ia.v1*?	-	-	-	-	-	-	-	-
GCA_002185655.2_ASM218565v2_genomic	no			Klebsiella pneumoniae	strong	111	138896	388829	5517413	no	-	ST258	0	2	9	15	-	0	-	0	-	0	-	0	-	0	-	wzi29	KL106	unknown (KL106)	?	Good	0.9987		O1/O2v2	O2afg	none	Very high	0.9848		aac(3)-IId^;aac(6')-Ib'.v1;aadA2^;aadA5;strA.v1^;strB.v1*	-	-	-	-	mphA	-	-	sul1;sul2
GCA_002185665.2_ASM218566v2_genomic	no			Klebsiella pneumoniae	strong	132	149712	455497	5675801	no	-	ST258	0	2	6	10	-	0	-	0	-	0	-	0	-	0	-	wzi154	KL107	unknown (KL107)	none	Very high	0.9998		O1/O2v2	O2afg	none	Very high	0.9838		aac(3)-IV;aac(6')-Ib'.v1;aac(6')-Ib'.v1;aadA2;aph(4)-Ia*	-	-	-	-	-	cmlA1*	-	sul3
GCA_002185705.2_ASM218570v2_genomic	no			Klebsiella pneumoniae	strong	90	141978	398998	5580040	no	-	ST258	2	2	6	9	ybt 17; ICEKp10	289	clb 3	52	-	0	-	0	-	0	-	wzi154	KL107	unknown (KL107)	none	Very high	0.9999		O1/O2v2	O2afg	none	Very high	0.9838		aac(6')-Ib'.v1;aadA*;strA.v1^;strB.v1	-	-	-	-	-	-	-	sul2
GCA_002185725.2_ASM218572v2_genomic	no			Klebsiella pneumoniae	strong	138	154743	397997	5558234	no	-	ST258	0	2	9	9	-	0	-	0	-	0	-	0	-	0	-	wzi29	KL106	unknown (KL106)	none	Very high	0.9999		O1/O2v2	O2afg	none	Very high	0.9848		aac(6')-Ib'.v1;aadA2^	-	-	-	-	mphA	catA1^	-	sul1
GCA_002185735.2_ASM218573v2_genomic	no			Klebsiella pneumoniae	strong	111	137377	671447	5627582	no	-	ST258	0	2	5	6	-	0	-	0	-	0	-	0	-	0	-	wzi154	KL107	unknown (KL107)	none	Very high	0.9999		O1/O2v2	O2afg	none	Very high	0.9838		aac(6')-Ib'.v1*;aadA*	-	-	-	-	-	-	-	-
GCA_002185745.2_ASM218574v2_genomic	no			Klebsiella pneumoniae	strong	130	130705	385593	5653644	no	-	ST258	0	2	6	10	-	0	-	0	-	0	-	0	-	0	-	wzi154	KL107	unknown (KL107)	none	Very high	0.9999		O1/O2v2	O2afg	?-	Good	0.9838	O1/O2v2_02_wzt	aac(3)-IV;aac(6')-Ib'.v1;aac(6')-Ib'.v1*;aadA2;aph(4)-Ia	-	-	-	-	-	cmlA1*	-	sul3
GCA_002185755.2_ASM218575v2_genomic	no			Klebsiella pneumoniae	strong	102	150159	671435	5585624	no	-	ST258	0	2	6	8	-	0	-	0	-	0	-	0	-	0	-	wzi154	KL107	unknown (KL107)	none	Very high	0.9999		O1/O2v2	O2afg	none	Very high	0.9838		aac(3)-IV;aadA2;aadA^;aph(4)-Ia	-	-	-	-	-	cmlA1*	-	sul3
GCA_002185805.2_ASM218580v2_genomic	no			Klebsiella pneumoniae	strong	123	119168	584435	5646310	no	-	ST258	0	2	6	9	-	0	-	0	-	0	-	0	-	0	-	wzi154	KL107	unknown (KL107)	none	Very high	0.9999		O1/O2v2	O2afg	none	Very high	0.9838		aac(3)-IV;aac(6')-Ib'.v1;aadA2;aadA^;aph(4)-Ia	-	-	-	-	-	cmlA1*	-	sul3
GCA_002185815.2_ASM218581v2_genomic	no			Klebsiella pneumoniae	strong	126	137513	449164	5620021	no	-	ST258	0	2	10	17	-	0	-	0	-	0	-	0	-	0	-	wzi154	KL107	unknown (KL107)	none	Very high	0.9999		O1/O2v2	O2afg	none	Very high	0.9838		aac(3)-IV;aac(6')-Ib'.v1;aadA2;aadA^;aph(4)-Ia	-	-	-	-	mphE.v2;msrE	catB11;catB3.v2;cmlA1*	-	sul3
GCA_002185835.2_ASM218583v2_genomic	no			Klebsiella pneumoniae	strong	122	150210	671084	5651477	no	-	ST258	0	2	9	15	-	0	-	0	-	0	-	0	-	0	-	wzi154	KL107	unknown (KL107)	none	Very high	0.9999		O1/O2v2	O2afg	none	Very high	0.9837		aac(3)-IV;aac(6')-Ib'.v1;aac(6')-Ib'.v1*;aadA2;aph(4)-Ia;aph3-Ia.v1^	-	-	-	-	mphA	cmlA1*	-	sul1;sul3
GCA_002185905.2_ASM218590v2_genomic	no			Klebsiella pneumoniae	strong	134	154743	384689	5482049	no	-	ST258	0	2	9	9	-	0	-	0	-	0	-	0	-	0	-	wzi29	KL106	unknown (KL106)	none	Very high	0.9999		O1/O2v2	O2afg	none	Very high	0.9847		aac(6')-Ib'.v1;aadA2^	-	-	-	-	mphA	catA1^	-	sul1
GCA_002185915.2_ASM218591v2_genomic	no			Klebsiella pneumoniae	strong	107	158073	398223	5434680	no	-	ST258	0	2	4	3	-	0	-	0	-	0	-	0	-	0	-	wzi29	KL106	unknown (KL106)	?-+	Good	0.9999	KL106_17	O1/O2v2	O2afg	none	Very high	0.9848		aac(6')-Ib'.v1	-	-	-	-	-	-	-	-
GCA_002185925.2_ASM218592v2_genomic	no			Klebsiella pneumoniae	strong	125	130975	459556	5580181	no	-	ST258	0	1	7	13	-	0	-	0	-	0	-	0	-	0	-	wzi154	KL107	unknown (KL107)	none	Very high	0.9999		unknown (OL102)	unknown (OL102)	-*	None	0.8802	OL102_05_wbbL,OL102_06_rhamnan,OL102_07_wzm,OL102_08_wzt	aac(3)-IV;aac(6')-Ib'.v1;aadA2;aadA^;aph(4)-Ia;strA.v1;strB.v1	-	-	qnrS1	-	-	cmlA1*	-	sul3
GCA_002185965.2_ASM218596v2_genomic	no			Klebsiella pneumoniae	strong	77	177427	790506	5318393	no	-	ST11	0	1	8	9	-	0	-	0	-	0	-	0	-	0	-	wzi177	KL125	unknown (KL125)	*	High	0.9039		O3b	O3b	none	Very high	0.9905		aac(3)-IIa.v1^;aac(6')-Ib-cr.v2	-	-	-	-	mphA	CatB4.v1?;catII.2*	-	-
GCA_002186005.2_ASM218600v2_genomic	no			Klebsiella pneumoniae	strong	110	211002	415122	5580584	no	-	ST307	0	3	10	13	-	0	-	0	-	0	-	0	-	0	-	wzi173	KL102	unknown (KL102)	none	Very high	0.9927		O1/O2v2	O2afg	none	Very high	0.9845		aac(3)-IIa.v1^;aac(6')-Ib-cr.v2;strA.v1^;strB.v1	-	-	qnrB1.v2^	-	-	CatB4.v1?	-	sul2
GCA_002186015.2_ASM218601v2_genomic	no			Klebsiella pneumoniae	strong	132	139337	671840	5656138	no	-	ST258	0	2	8	9	-	0	-	0	-	0	-	0	-	0	-	wzi154	KL107	unknown (KL107)	none	Very high	1		O1/O2v2	O2afg	none	Very high	0.9838		aac(6')-Ib'.v1;aadA2^;aph3-Ia.v1^	-	-	-	-	mphA	catA1^	-	sul1
GCA_002186045.2_ASM218604v2_genomic	no			Klebsiella pneumoniae	strong	122	150159	543218	5617545	no	-	ST258	0	2	8	13	-	0	-	0	-	0	-	0	-	0	-	wzi154	KL107	unknown (KL107)	none	Very high	0.9999		O1/O2v2	O2afg	none	Very high	0.9838		aac(3)-IV;aac(6')-Ib'.v1;aadA2;aadA^;aph(4)-Ia;aph3-Ia.v1^	-	-	-	-	mphA	cmlA1*	-	sul1;sul3
GCA_002186055.2_ASM218605v2_genomic	no			Klebsiella pneumoniae	strong	118	129689	547771	5637506	no	-	ST258	0	2	7	11	-	0	-	0	-	0	-	0	-	0	-	wzi154	KL107	unknown (KL107)	none	Very high	0.9998		O1/O2v2	O2afg	none	Very high	0.9838		aac(3)-IV;aac(6')-Ib'.v1;aac(6')-Ib'.v1*;aadA2;aph(4)-Ia	-	-	-	-	-	cmlA1*	-	sul3
GCA_002186085.2_ASM218608v2_genomic	no			Klebsiella pneumoniae	strong	110	167749	671251	5636458	no	-	ST258	0	2	6	10	-	0	-	0	-	0	-	0	-	0	-	wzi154	KL107	unknown (KL107)	none	Very high	0.9993		O1/O2v2	O2afg	none	Very high	0.9837		aac(3)-IV;aac(6')-Ib'.v1*;aadA*;aadA2;aph(4)-Ia	-	-	-	-	-	cmlA1*	-	sul3
GCA_002186095.2_ASM218609v2_genomic	no			Klebsiella pneumoniae	strong	91	149643	671434	5522327	no	-	ST258	0	2	5	8	-	0	-	0	-	0	-	0	-	0	-	wzi154	KL107	unknown (KL107)	none	Very high	0.9999		O1/O2v2	O2afg	none	Very high	0.9838		aac(3)-IV;aac(6')-Ib'.v1;aadA2;aadA^;aph(4)-Ia	-	-	-	-	-	cmlA1*	-	sul3
GCA_002186125.2_ASM218612v2_genomic	no			Klebsiella pneumoniae	strong	93	137921	521522	5450362	no	-	ST258	0	2	2	1	-	0	-	0	-	0	-	0	-	0	-	wzi154	KL107	unknown (KL107)	none	Very high	0.9999		O1/O2v2	O2afg	none	Very high	0.9826		-	-	-	-	-	-	-	-	-
GCA_002186135.2_ASM218613v2_genomic	no			Klebsiella pneumoniae	strong	121	172816	398224	5545911	no	-	ST258	0	2	9	9	-	0	-	0	-	0	-	0	-	0	-	wzi29	KL106	unknown (KL106)	?-	Good	0.9999	KL106_12	O1/O2v2	O2afg	?-	Good	0.9847	O1/O2v2_01_wzm,O1/O2v2_06_wbbO	aac(6')-Ib'.v1;aadA2^	-	-	-	-	mphA	catA1^	-	sul1
GCA_002186165.2_ASM218616v2_genomic	no			Klebsiella pneumoniae	strong	170	130541	543792	5590610	no	-	ST258	0	2	7	11	-	0	-	0	-	0	-	0	-	0	-	wzi154	KL107	unknown (KL107)	none	Very high	0.9999		O1/O2v2	O2afg	none	Very high	0.9838		aac(3)-IV;aac(6')-Ib'.v1;aac(6')-Ib'.v1;aadA2;aph(4)-Ia	-	-	-	-	-	cmlA1*	-	sul3
GCA_002186185.2_ASM218618v2_genomic	no			Klebsiella pneumoniae	strong	119	126085	543918	5637232	no	-	ST258	0	2	6	10	-	0	-	0	-	0	-	0	-	0	-	wzi154	KL107	unknown (KL107)	none	Very high	0.9999		O1/O2v2	O2afg	none	Very high	0.9838		aac(3)-IV;aac(6')-Ib'.v1;aac(6')-Ib'.v1;aadA2;aph(4)-Ia	-	-	-	-	-	cmlA1*	-	sul3
GCA_002186205.2_ASM218620v2_genomic	no			Klebsiella pneumoniae	strong	70	203714	563279	5517407	no	-	ST11	2	2	5	4	ybt 17; ICEKp10	264-2LV	clb 3	19	-	0	-	0	-	0	-	wzi27	KL27	K27	none	Very high	1		O1/O2v2	O2afg	none	Very high	0.9844		-	-	-	-	-	-	-	-	sul3
GCA_002186215.2_ASM218621v2_genomic	no			Klebsiella pneumoniae	strong	129	135529	326707	5504819	no	-	ST258	0	2	8	8	-	0	-	0	-	0	-	0	-	0	-	wzi29	KL106	unknown (KL106)	none	Very high	1		O1/O2v2	O2afg	none	Very high	0.9848		aac(6')-Ib'.v1;aadA2^	-	-	-	-	mphA	catA1^	-	sul1
GCA_002186245.2_ASM218624v2_genomic	no			Klebsiella pneumoniae	strong	95	165433	313684	5653894	no	-	ST258	2	3	7	9	ybt 17; ICEKp10	281-1LV	clb 3	49	-	0	-	0	-	0	-	wzi154	KL107	unknown (KL107)	none	Very high	0.9998		O1/O2v2	O2afg	?-	Good	0.9837	O1/O2v2_09_gmlB	aac(6')-Ib'.v1*;aadA*;strA.v1^;strB.v1	-	-	-	-	-	-	-	sul2
GCA_002186255.2_ASM218625v2_genomic	no			Klebsiella pneumoniae	strong	94	224820	511924	5520372	no	-	ST307	0	2	9	13	-	0	-	0	-	0	-	0	-	0	-	wzi173	KL102	unknown (KL102)	none	Very high	0.9927		O1/O2v2	O2afg	none	Very high	0.9845		aac(3)-IIa.v1^;aac(6')-Ib-cr.v2;strA.v1^;strB.v1	-	-	qnrB1.v2^	-	-	CatB4.v1?	-	sul2
GCA_002186265.2_ASM218626v2_genomic	no			Klebsiella pneumoniae	strong	91	172852	438919	5346018	no	-	ST258	0	2	6	9	-	0	-	0	-	0	-	0	-	0	-	wzi83	KL23	K23	none	Very high	0.9988		O1/O2v2	O2afg	none	Very high	0.9847		aac(3)-IV;aac(6')-Ib'.v1;aadA2;aadA^;aph(4)-Ia	-	-	-	-	-	cmlA1*	-	sul1
GCA_002186275.2_ASM218627v2_genomic	no			Klebsiella pneumoniae	strong	130	151333	455502	5629872	no	-	ST258	0	2	8	12	-	0	-	0	-	0	-	0	-	0	-	wzi154	KL107	unknown (KL107)	none	Very high	0.9998		O1/O2v2	O2afg	none	Very high	0.9838		aac(6')-Ib'.v1*;aadA*;aadA2^;aph3-Ia.v1^	-	-	-	-	mphA	cmlA1*	-	sul1;sul3
GCA_002186325.2_ASM218632v2_genomic	no			Klebsiella pneumoniae	strong	122	137517	543498	5590375	no	-	ST258	0	2	7	11	-	0	-	0	-	0	-	0	-	0	-	wzi154	KL107	unknown (KL107)	?	Good	0.9997		O1/O2v2	O2afg	none	Very high	0.9838		aac(3)-IV;aac(6')-Ib'.v1;aac(6')-Ib'.v1*;aadA2;aph(4)-Ia	-	-	-	-	-	cmlA1*	-	sul3
GCA_002186335.2_ASM218633v2_genomic	no			Klebsiella pneumoniae	strong	87	132133	429442	5389971	no	-	ST258	0	2	7	7	-	0	-	0	-	0	-	0	-	0	-	wzi29	KL106	unknown (KL106)	none	Very high	1		O1/O2v2	O2afg	none	Very high	0.9848		aac(6')-Ib'.v1;aadA2^	-	-	-	-	mphA	-	-	sul1
GCA_002186365.2_ASM218636v2_genomic	no			Klebsiella pneumoniae	strong	107	135522	584385	5624265	no	-	ST258	0	2	5	6	-	0	-	0	-	0	-	0	-	0	-	wzi154	KL107	unknown (KL107)	none	Very high	0.9999		O1/O2v2	O2afg	none	Very high	0.9838		aac(6')-Ib'.v1*;aadA*	-	-	-	-	-	-	-	-
GCA_002186375.2_ASM218637v2_genomic	no			Klebsiella pneumoniae	strong	138	147379	397999	5552334	no	-	ST258	0	2	9	9	-	0	-	0	-	0	-	0	-	0	-	wzi29	KL106	unknown (KL106)	?	Good	0.9991		O1/O2v2	O2afg	none	Very high	0.9848		aac(6')-Ib'.v1;aadA2^	-	-	-	-	mphA	catA1^	-	sul1
GCA_002186405.2_ASM218640v2_genomic	no			Klebsiella pneumoniae	strong	143	137962	671328	5779732	no	-	ST258	0	2	10	20	-	0	-	0	-	0	-	0	-	0	-	wzi154	KL107	unknown (KL107)	?	Good	0.9999		O1/O2v2	O2afg	none	Very high	0.9838		aac(3)-IV;aac(6')-Ib'.v1;aadA2;aadA^;aph(4)-Ia;aph3-Ia.v1^;strA.v1^;strB.v1*	-	-	-	-	mphA	cmlA1*	-	sul1;sul2;sul3
GCA_002186415.2_ASM218641v2_genomic	no			Klebsiella pneumoniae	strong	133	155377	397997	5517678	no	-	ST258	0	2	8	8	-	0	-	0	-	0	-	0	-	0	-	wzi29	KL106	unknown (KL106)	none	Very high	1		O1/O2v2	O2afg	none	Very high	0.9848		aac(6')-Ib'.v1;aadA2^	-	-	-	-	mphA	catA1^	-	sul1
GCA_002186485.1_ASM218648v1_genomic	no			Klebsiella quasipneumoniae subsp. similipneumoniae	strong	100	194211	745852	5297746	no	-	ST1584	0	0	0	0	-	0	-	0	-	0	-	0	-	0	-	-	unknown (KL107)	unknown (KL107)	?-+*	None	0.8118	KL107_02_cpsACP,KL107_05_wzb,KL107_06_wzc,KL107_07_wbaP,KL107_08,KL107_09,KL107_10	unknown (OL101)	unknown (OL101)	?-	None	0.9402	OL101_09_glycosylhydrolase	-	-	-	-	-	-	-	-	-
GCA_002186565.1_ASM218656v1_genomic	no			Klebsiella quasipneumoniae subsp. similipneumoniae	strong	47	355725	628400	5380812	no	-	ST1031	0	1	8	13	-	0	-	0	-	0	-	0	-	0	-	wzi443	KL10	K10	none	Very high	0.9618		O5	O5	*	High	0.9461		aac(3)-IId^;strA.v1^;strB.v1	-	-	qnrS1	-	-	catII.2*	-	sul1;sul2
GCA_002186695.1_ASM218669v1_genomic	no			Klebsiella pneumoniae	strong	72	248240	466899	5487492	no	-	ST15	1	1	7	10	ybt 9; ICEKp3	174	-	0	-	0	-	0	-	0	-	wzi93	KL112	unknown (KL112)	none	Very high	0.9865		O1/O2v1	O1	none	Very high	0.9852		aac(3)-IIa.v1^;aac(6')-Ib-cr.v2;strA.v1^;strB.v1	-	-	-	-	-	CatB4.v1?	-	sul2
GCA_002186915.1_ASM218691v1_genomic	no			Klebsiella quasipneumoniae subsp. quasipneumoniae	strong	105	254253	654352	5598010	no	-	ST1647	0	1	7	15	-	0	-	0	-	0	-	0	-	0	-	-	KL64	K64	*	Very high	0.9678		O3/O3a	O3/O3a	none	Very high	0.9603		aac(3)-IIa.v1^;aac(6')-Ib-cr.v2;aadA13;aadA^	-	-	qnrA1^	-	-	CatB4.v1?;catA1*	-	sul1^;sul1^
GCA_002186965.1_ASM218696v1_genomic	no			Klebsiella quasipneumoniae subsp. similipneumoniae	strong	108	178517	472352	5285007	no	-	ST1584	0	0	0	0	-	0	-	0	-	0	-	0	-	0	-	-	unknown (KL107)	unknown (KL107)	?-+*	None	0.8118	KL107_02_cpsACP,KL107_05_wzb,KL107_06_wzc,KL107_07_wbaP,KL107_08,KL107_09,KL107_10	unknown (OL101)	unknown (OL101)	?-	None	0.9402	OL101_09_glycosylhydrolase	-	-	-	-	-	-	-	-	-
GCA_002187175.1_ASM218717v1_genomic	no			Klebsiella quasipneumoniae subsp. similipneumoniae	strong	146	208978	598738	5812995	no	-	ST476	0	2	9	13	-	0	-	0	-	0	-	0	-	0	-	wzi507	KL14	K14	none	Very high	0.9842		O12	O12	none	Very high	0.9853		aac(3)-IIa.v1^;aac(6')-Ib-cr.v2;strA.v1^;strB.v1	-	-	qnrB1.v2^	-	-	CatB4.v1?	-	sul2
GCA_002187215.1_ASM218721v1_genomic	no			Klebsiella quasipneumoniae subsp. similipneumoniae	strong	135	219823	546963	5812503	no	-	ST476	0	2	9	13	-	0	-	0	-	0	-	0	-	0	-	wzi507	KL14	K14	none	Very high	0.9842		O12	O12	none	Very high	0.9853		aac(3)-IIa.v1^;aac(6')-Ib-cr.v2;strA.v1^;strB.v1	-	-	qnrB1.v2^	-	-	CatB4.v1?	-	sul2
GCA_002187225.1_ASM218722v1_genomic	no			Klebsiella quasipneumoniae subsp. similipneumoniae	strong	142	208789	512410	5816904	no	-	ST476	0	2	9	13	-	0	-	0	-	0	-	0	-	0	-	wzi507	KL14	K14	none	Very high	0.9842		O12	O12	none	Very high	0.9853		aac(3)-IIa.v1^;aac(6')-Ib-cr.v2;strA.v1^;strB.v1	-	-	qnrB1.v2^	-	-	CatB4.v1?	-	sul2
GCA_002187295.1_ASM218729v1_genomic	no			Klebsiella pneumoniae	strong	78	242325	627829	5436032	no	-	ST101	0	0	6	7	-	0	-	0	-	0	-	0	-	0	-	wzi29	KL106	unknown (KL106)	?	Good	0.9995		O1/O2v2	O1	none	Very high	0.9851		aadA2	-	-	-	-	-	catII.2*	-	sul1;sul2
GCA_002187305.1_ASM218730v1_genomic	no			Klebsiella pneumoniae	strong	70	225946	479845	5407977	no	-	ST307	1	1	7	7	ybt 9; ICEKp3 (truncated)	183-1LV	-	0	-	0	-	0	-	0	-	wzi173	KL102	unknown (KL102)	none	Very high	0.9927		O1/O2v2	O2afg	none	Very high	0.9845		strA.v1*;strB.v1*	-	-	-	-	-	-	-	sul2
GCA_002187335.1_ASM218733v1_genomic	no			Klebsiella pneumoniae	strong	85	172697	602712	5411183	no	-	ST15	1	1	7	9	ybt 9; ICEKp3	183-2LV	-	0	-	0	-	0	-	0	-	wzi24	KL24	K24	-	High	0.9999	KL24_14_wzy	O1/O2v1	O1	none	Very high	0.9852		aac(3)-IIa.v1^;aac(6')-Ib-cr.v2;strA.v1*;strB.v1*	-	-	-	-	-	CatB4.v1?	-	sul2
GCA_002187465.1_ASM218746v1_genomic	no			Klebsiella quasipneumoniae subsp. similipneumoniae	strong	124	222021	810789	5807157	no	-	ST1224	0	1	8	19	-	0	-	0	-	0	-	0	-	0	-	wzi60	KL60	K60	none	Very high	0.9755		O5	O5	*	High	0.9403		aac(3)-IIa.v1^;aac(6')-Ib-cr.v2;aadA*;aadA2^;armA;strA.v1^;strB.v1	-	-	qnrB1.v2^	-	mphE.v2^;msrE	CatB4.v1?;catA1*?	-	sul1;sul2
GCA_002187485.1_ASM218748v1_genomic	no			Klebsiella quasipneumoniae subsp. quasipneumoniae	strong	89	164284	353859	5365361	no	-	ST1416	0	0	5	6	-	0	-	0	-	0	-	0	-	0	-	-	KL59	K59	none	Very high	0.9785		O12	O12	-+*	Good	0.7502	O12_05_wbbL,O12_08_wbbB	strA.v1;strB.v1	-	-	-	-	-	catA1^	-	sul1
GCA_002187575.1_ASM218757v1_genomic	no			Klebsiella pneumoniae	strong	111	185458	379183	5652185	no	-	ST147	0	1	5	7	-	0	-	0	-	0	-	0	-	0	-	wzi420	KL10	K10	none	Very high	0.9677		O3/O3a	O3/O3a	none	Very high	0.9798		aac(3)-IIa.v1;strA.v1;strB.v1	-	-	-	-	-	-	-	sul2
GCA_002187855.1_ASM218785v1_genomic	no			Klebsiella pneumoniae	strong	110	235470	437214	5593491	no	-	ST101	1	1	8	12	ybt 9; ICEKp3	183	-	0	-	0	-	0	-	0	-	wzi137	KL17	K17	none	Perfect	1		O1/O2v1	O1	none	Very high	0.9803		aac(3)-IIa.v1^;aac(6')-Ib'.v1;aadA*;aph3-Ia.v1^;strA.v1;strB.v1	-	-	-	-	-	catII.2*	-	sul2
GCA_002187935.3_ASM218793v3_genomic	no			Klebsiella quasipneumoniae subsp. similipneumoniae	strong	6	5395457	5395457	5860012	no	-	ST476	0	1	8	14	-	0	-	0	-	0	-	0	-	0	-	wzi507	KL14	K14	none	Very high	0.9842		O12	O12	none	Very high	0.9853		aac(3)-IIa.v1^;aac(6')-Ib-cr.v2;strA.v1^;strB.v1*;strB.v1^	-	-	qnrB1.v2^	-	-	CatB4.v1	-	sul2
GCA_002187945.1_ASM218794v1_genomic	no			Klebsiella quasipneumoniae subsp. similipneumoniae	strong	46	368354	1539855	5379332	no	-	ST1031	0	1	8	13	-	0	-	0	-	0	-	0	-	0	-	wzi443	KL10	K10	?-+	Good	0.9616	KL10_19_manB	O5	O5	?-*	Good	0.9459	O5_02_manB	aac(3)-IId^;strA.v1^;strB.v1	-	-	qnrS1	-	-	catII.2*	-	sul1;sul2
GCA_002188025.1_ASM218802v1_genomic	no			Klebsiella quasipneumoniae subsp. similipneumoniae	strong	137	226966	450243	5813987	no	-	ST476	0	2	9	13	-	0	-	0	-	0	-	0	-	0	-	wzi507	KL14	K14	none	Very high	0.9842		O12	O12	none	Very high	0.9853		aac(3)-IIa.v1^;aac(6')-Ib-cr.v2;strA.v1^;strB.v1	-	-	qnrB1.v2^	-	-	CatB4.v1?	-	sul2
GCA_002188055.1_ASM218805v1_genomic	no			Klebsiella pneumoniae	strong	86	215847	424855	5583356	no	-	ST307	0	1	8	12	-	0	-	0	-	0	-	0	-	0	-	wzi173	KL102	unknown (KL102)	none	Very high	0.9927		O1/O2v2	O2afg	none	Very high	0.9845		aac(3)-IIa.v1^;aac(6')-Ib-cr.v2;strA.v1^;strB.v1	-	-	qnrB1.v2^	-	-	CatB4.v1?	-	sul2
GCA_002188135.1_ASM218813v1_genomic	no			Klebsiella pneumoniae	strong	144	165848	445020	5596041	no	-	ST15	0	1	9	15	-	0	-	0	-	0	-	0	-	0	-	wzi19	KL19	K19	*	High	0.9491		O1/O2v2	O1	none	Perfect	1		aac(3)-IIa.v1^;aac(6')-Ib-cr.v2;strA.v1^;strB.v1	-	-	-	-	mphA	CatB4.v1?;catA1^	-	sul1;sul2
GCA_002188145.1_ASM218814v1_genomic	no			Klebsiella pneumoniae	strong	114	185692	379431	5653904	no	-	ST147	0	1	5	7	-	0	-	0	-	0	-	0	-	0	-	wzi420	KL10	K10	none	Very high	0.9677		O3/O3a	O3/O3a	none	Very high	0.9798		aac(3)-IIa.v1;strA.v1;strB.v1	-	-	-	-	-	-	-	sul2
GCA_002188215.1_ASM218821v1_genomic	no			Klebsiella quasipneumoniae subsp. quasipneumoniae	strong	121	311757	462201	5873778	no	-	ST3877	0	1	7	11	-	0	-	0	-	0	-	0	-	0	-	wzi50	KL15	K15	none	Very high	0.9975		O4	O4	none	Very high	0.9967		aac(3)-IIa.v1^;aac(6')-Ib-cr.v2;aadA^	-	-	qnrA1^	-	-	CatB4.v1?;catA1*	-	sul1^;sul1^
GCA_002188245.1_ASM218824v1_genomic	no			Klebsiella pneumoniae	strong	140	194296	498948	5705218	no	-	ST147	0	1	9	14	-	0	-	0	-	0	-	0	-	0	-	wzi420	KL10	K10	none	Very high	0.9676		O3/O3a	O3/O3a	none	Very high	0.9798		aac(3)-IIa.v1;aadA2^;aph3-Ia.v1^;strA.v1;strB.v1	-	-	-	-	mphA	catII.2*	-	sul1;sul2
GCA_002189165.1_ASM218916v1_genomic	no			Klebsiella pneumoniae	strong	201	165562	473980	5551908	yes (4024)	ambiguous_bases	ST15	1	3	9	9	ybt 10; ICEKp4	162	-	0	-	0	-	0	-	0	-	wzi24	unknown (KL24)	unknown (K24)	?-	None	0.9997	KL24_06_wzc,KL24_07_wcuD,KL24_08_wcuC,KL24_09_wcuV,KL24_10_wbaZ,KL24_11_wcaJ,KL24_13_wcuG,KL24_14_wzy,KL24_15_wzx	O1/O2v1	O1	none	Very high	0.9851		aac(3)-IIa.v1^;aac(6')-Ib-cr.v2;aadA^	-	-	-	-	mphA	-	-	sul1^
GCA_002189175.1_ASM218917v1_genomic	no			Klebsiella pneumoniae	strong	336	155514	396364	5570076	yes (6445)	ambiguous_bases	ST147	0	3	12	14	-	0	-	0	-	0	-	0	-	0	-	wzi64	unknown (KL107)	unknown (KL107)	?-+*	None	0.8844	KL107_05_wzb,KL107_06_wzc,KL107_07_wbaP,KL107_08,KL107_09,KL107_10	O1/O2v1	O2ac	none	Very high	0.9863		aac(6')-Ib4;strA.v1^;strB.v1	-	-	-	-	ereA2	catA1^;floR.v2*	arr-2	sul1;sul2
GCA_002189185.1_ASM218918v1_genomic	no			Klebsiella pneumoniae	strong	183	123237	361764	5515971	yes (4149)	ambiguous_bases	ST15	1	0	6	7	ybt 10; ICEKp4 (truncated)	17-1LV	-	0	-	0	-	0	-	0	-	wzi93	unknown (KL112)	unknown (KL112)	?-	None	0.9817	KL112_06_wzc,KL112_07_wbaP,KL112_08,KL112_09_wzy,KL112_10_wcaO,KL112_11_wcaN,KL112_12_wbaZ,KL112_13_wcuV,KL112_14_wzx	O1/O2v1	O2a	?-	Good	0.9851	O1/O2v1_06_wbbO	aac(3)-IIa.v1^;aac(6')-Ib-cr.v2;strA.v1^;strB.v1	-	-	-	-	-	-	-	sul2
GCA_002189245.1_ASM218924v1_genomic	no			Klebsiella pneumoniae	strong	242	133473	337343	5538694	yes (3753)	ambiguous_bases	ST101	1	3	10	13	ybt 9; ICEKp3	183-1LV	-	0	-	0	-	0	-	0	-	wzi137	unknown (KL17)	unknown (K17)	?-	None	0.9691	KL17_06_wzc,KL17_07_wzy,KL17_08_wctR,KL17_09_wctS,KL17_10_wctT,KL17_11_wctU,KL17_12_wcaJ,KL17_13_wcmZ,KL17_14_wzx,KL17_18_rmlD	O1/O2v1	O2a	?-	Good	0.9751	O1/O2v1_01_wzm,O1/O2v1_06_wbbO	aac(3)-IIa.v1^;aac(6')-Ib'.v1;aadA*?;aadA2;strA.v1	-	-	-	-	mphA	cmlA1*;floR.v1*	-	sul3
GCA_002189255.1_ASM218925v1_genomic	no			Klebsiella pneumoniae	strong	239	175073	364362	5731096	no	-	ST101	1	3	8	8	ybt 9; ICEKp3	183	-	0	-	0	-	0	-	0	-	wzi137	unknown (KL17)	unknown (K17)	?-	None	0.9994	KL17_06_wzc,KL17_07_wzy,KL17_08_wctR,KL17_09_wctS,KL17_10_wctT,KL17_11_wctU,KL17_12_wcaJ,KL17_13_wcmZ	O1/O2v1	O1	none	Very high	0.9803		aac(3)-IIa.v1^;aadA*	-	-	-	-	-	-	-	-
GCA_002189265.1_ASM218926v1_genomic	no			Klebsiella pneumoniae	strong	280	143767	349491	5826919	yes (1)	ambiguous_bases	ST101	1	3	8	8	ybt 9; ICEKp3	183	-	0	-	0	-	0	-	0	-	wzi137	unknown (KL17)	unknown (K17)	?-	None	0.9998	KL17_06_wzc,KL17_07_wzy,KL17_09_wctS,KL17_11_wctU,KL17_12_wcaJ,KL17_13_wcmZ,KL17_14_wzx	O1/O2v1	O2a	none	Very high	0.9803		aac(3)-IIa.v1^;aadA*	-	-	-	-	-	-	-	-
GCA_002189305.1_ASM218930v1_genomic	no			Klebsiella pneumoniae	strong	220	173580	349868	5665077	no	-	ST101	1	1	8	7	ybt 9; ICEKp3	183	-	0	-	0	-	0	-	0	-	wzi137	unknown (KL17)	unknown (K17)	?-	None	0.9981	KL17_06_wzc,KL17_07_wzy,KL17_08_wctR,KL17_10_wctT,KL17_11_wctU,KL17_12_wcaJ,KL17_13_wcmZ,KL17_14_wzx	O1/O2v1	O1	none	Very high	0.9803		aac(3)-IIa.v1^;aadA*	-	-	-	-	-	CatB4.v1	-	-
GCA_002189335.1_ASM218933v1_genomic	no			Klebsiella pneumoniae	strong	222	133548	324847	5768805	yes (1)	ambiguous_bases	ST101	1	3	8	8	ybt 9; ICEKp3	183	-	0	-	0	-	0	-	0	-	wzi137	unknown (KL17)	unknown (K17)	?-	None	0.9997	KL17_06_wzc,KL17_07_wzy,KL17_08_wctR,KL17_09_wctS,KL17_10_wctT,KL17_12_wcaJ,KL17_13_wcmZ,KL17_14_wzx	O1/O2v1	O1	none	Very high	0.9803		aac(3)-IIa.v1^;aadA*	-	-	-	-	-	-	-	-
GCA_002189345.1_ASM218934v1_genomic	no			Klebsiella pneumoniae	strong	302	135564	452599	5536277	yes (7387)	ambiguous_bases	ST15	1	0	7	8	ybt 10; ICEKp4 (truncated)	17-1LV	-	0	-	0	-	0	-	0	-	wzi93	unknown (KL112)	unknown (KL112)	?-	None	0.9815	KL112_05_wzb,KL112_06_wzc,KL112_07_wbaP,KL112_08,KL112_09_wzy,KL112_10_wcaO,KL112_11_wcaN,KL112_12_wbaZ,KL112_13_wcuV,KL112_14_wzx	O1/O2v1	O2a	none	Very high	0.985		aac(3)-IIa.v1^;aac(6')-Ib-cr.v2;strA.v1^;strB.v1	-	-	-	-	-	-	-	sul2
GCA_002189385.1_ASM218938v1_genomic	no			Klebsiella pneumoniae	strong	192	152062	444680	5486034	yes (3700)	ambiguous_bases	ST11	0	2	10	11	-	0	-	0	-	0	-	0	-	0	-	wzi24	KL24	K24	?-	Good	0.9999	KL24_06_wzc,KL24_09_wcuV,KL24_13_wcuG	O1/O2v1	O2a	none	Very high	0.9852		aac(6')-Ib-cr.v1^;aadA*	-	-	qnrB9.2^	-	mphA	catII.2*	arr-3	sul1
GCA_002189415.1_ASM218941v1_genomic	no			Klebsiella pneumoniae	strong	163	140231	353243	5485362	no	-	ST11	0	0	5	4	-	0	-	0	-	0	-	0	-	0	-	wzi24	unknown (KL24)	unknown (K24)	?-	None	0.9978	KL24_08_wcuC,KL24_09_wcuV,KL24_11_wcaJ,KL24_12_wcuE,KL24_13_wcuG,KL24_14_wzy,KL24_15_wzx	O1/O2v1	O2a	?-	Good	0.9853	O1/O2v1_01_wzm	-	-	-	-	-	mphA	-	arr-3	sul1
GCA_002192335.1_ASM219233v1_genomic	no			Klebsiella pneumoniae	strong	6	5380979	5380979	5849839	no	-	ST258	0	2	8	17	-	0	-	0	-	0	-	0	-	0	-	wzi154	KL107	unknown (KL107)	none	Very high	0.9999		O1/O2v2	O2afg	none	Very high	0.9838		aac(3)-IV;aac(6')-Ib'.v1;aac(6')-Ib'.v1;aadA2;aadA2^;aadA^;aph(4)-Ia;aph3-Ia.v1^	-	-	-	-	mphA	catA1^;cmlA1*	-	sul1;sul3
GCA_002192375.1_ASM219237v1_genomic	no			Klebsiella pneumoniae	strong	5	5406723	5406723	5708112	no	-	ST147	1	2	10	19	ybt 10; ICEKp4	384	-	0	-	0	-	0	-	0	-	wzi64	KL64	K64	none	Perfect	1		O1/O2v1	O2a	none	Very high	0.9864		aac(6')-Ib;aadA2^;rmtF;strA.v1;strA.v1^;strB.v1;strB.v1	-	-	qnrB1.v2^	-	mphA	catII.2*	arr-2	sul1;sul2
GCA_002197225.1_ASM219722v1_genomic	no			Klebsiella pneumoniae	strong	5	5514199	5514199	5995730	no	-	ST258	2	2	8	13	ybt 17; ICEKp10 (truncated)	247	clb 3	62	-	0	-	0	-	0	-	wzi154	KL107	unknown (KL107)	none	Very high	0.9999		O1/O2v2	O2afg	none	Very high	0.9838		aac(6')-33;aac(6')-Ib'.v1;aadA2^;ant(2'')-Ia;aph3-Ia.v1^	-	-	-	-	mphA	floR.v2*	-	sul1;sul1;sul2
GCA_002197505.1_ASM219750v1_genomic	no			Klebsiella pneumoniae	strong	6	5322544	5322544	5726558	no	-	ST258	0	3	10	20	-	0	-	0	-	0	-	0	-	0	-	wzi154	KL107	unknown (KL107)	none	Very high	0.9999		O1/O2v2	O2afg	none	Very high	0.9838		aac(3)-IV;aac(6')-Ib'.v1;aac(6')-Ib'.v1*;aadA*;aadA2;aadA2^;aadA^;aph(4)-Ia;aph3-Ia.v1^	-	-	-	-	mphA	catA1^;cmlA1*	-	sul1;sul3
GCA_002197675.1_Kquasi_MGF005v1_genomic	no			Klebsiella quasipneumoniae subsp. similipneumoniae	strong	47	474846	1307904	5378118	no	-	ST1031	0	2	9	14	-	0	-	0	-	0	-	0	-	0	-	wzi443	KL10	K10	?	Good	0.9617		O5	O5	*	High	0.9453		aac(3)-IId^;strA.v1^;strB.v1	-	-	qnrS1	-	-	catII.2*	-	sul1;sul2
GCA_002197725.1_Kquasi_MGF008v1_genomic	no			Klebsiella quasipneumoniae subsp. similipneumoniae	strong	50	467434	1073101	5376081	no	-	ST1031	0	2	9	14	-	0	-	0	-	0	-	0	-	0	-	wzi443	KL10	K10	?-+	Good	0.9615	KL10_12_wcaN,KL10_19_manB	O5	O5	?-*	Good	0.9463	O5_02_manB	aac(3)-IId^;strA.v1^;strB.v1	-	-	qnrS1	-	-	catII.2*	-	sul1;sul2
GCA_002202215.1_ASM220221v1_genomic	no			Klebsiella pneumoniae	strong	5	5374215	5374215	5656270	no	-	ST147	1	2	8	13	ybt 9; ICEKp3	173-2LV	-	0	-	0	-	0	-	0	-	wzi64	KL64	K64	none	Very high	1		O1/O2v1	O2a	none	Very high	0.9864		aac(6')-Ib'.v1;aac(6')-Ib-cr.v2;aadA*;aph(3')-VI	-	-	qnrS1	-	-	catB3.v2	arr-3	sul1
GCA_002202235.1_ASM220223v1_genomic	no			Klebsiella pneumoniae	strong	6	5374770	5374770	5782129	no	-	ST147	1	2	10	18	ybt 9; ICEKp3	173-2LV	-	0	-	0	-	0	-	0	-	wzi64	KL64	K64	none	Very high	1		O1/O2v1	O2a	none	Very high	0.9864		aac(6')-Ib'.v1;aac(6')-Ib-cr.v2;aadA*	-	-	qnrS1;qnrS1	-	-	catB3.v2;floR.v1*	arr-3	sul1;sul2
GCA_002202255.1_ASM220225v1_genomic	no			Klebsiella pneumoniae	strong	5	5328319	5328319	5798614	no	-	ST11	0	2	10	21	-	0	-	0	-	0	-	0	-	0	-	wzi24	KL24	K24	none	Very high	1		O1/O2v1	O2a	none	Very high	0.9851		aac(3)-IIa.v1^;aac(3)-IId^;aac(6')-Ib'.v1;aac(6')-Ib-cr.v2;aac(6')-Ib3^;rmtC;strA.v1^;strB.v1	-	-	qnrB9.2^	-	mphA	CatB4.v1	-	sul1;sul1^;sul2
GCA_002205015.1_ASM220501v1_genomic	no			Klebsiella pneumoniae	strong	205	97706	405000	5857173	no	-	ST15	0	2	10	15	-	0	-	0	-	0	-	0	-	0	-	wzi19	KL19	K19	?-*	Good	0.9493	KL19_08_wcuF,KL19_13_wzy	O1/O2v2	O1	none	Very high	0.9999		aac(3)-IIa.v1^;aadA*;aadA2^;aph(3')-VI;armA	-	-	qnrB1.v1	-	mphE.v2^;msrE	CatB4.v1*?	-	sul1
GCA_002209405.1_ASM220940v1_genomic	no			Klebsiella pneumoniae	strong	1	5332976	5332976	5332976	no	-	ST15	0	0	4	3	-	0	-	0	-	0	-	0	-	0	-	wzi24	KL24	K24	?-	Good	0.9998	KL24_09_wcuV	O1/O2v1	O1	none	Very high	0.9852		aadA2^	-	-	-	-	-	-	-	sul2
GCA_002209465.1_ASM220946v1_genomic	no			Klebsiella pneumoniae	strong	62	184130	412550	5317539	yes (98)	ambiguous_bases	ST11	1	1	3	1	ybt 10; ICEKp4	26	-	0	-	0	-	0	-	0	-	wzi75	KL105	unknown (KL105)	?-	Good	0.9989	KL105_10_wcaN	O1/O2v2	O2afg	none	Very high	0.9845		-	-	-	-	-	-	-	-	-
GCA_002211425.1_ASM221142v1_genomic	no			Klebsiella variicola subsp. variicola	strong	282	317765	783487	5988368	yes (1)	ambiguous_bases	ST347	0	0	0	0	-	0	-	0	-	0	-	0	-	0	-	-	KL54	K54	?*	Good	0.944		O5	O5	?	Good	0.9951		-	-	-	-	-	-	-	-	-
GCA_002211905.1_ASM221190v1_genomic	no			Klebsiella pneumoniae	strong	4	5377031	5377031	5816577	no	-	ST15	1	3	9	8	ybt 16; ICEKp12	277	-	0	-	0	-	0	-	0	-	wzi2	KL2	K2	none	Very high	0.9953		O1/O2v1	O1	none	Very high	0.9852		aac(6')-Ib3^;rmtC	-	-	-	-	mphA	-	-	sul1
GCA_002234895.1_ASM223489v1_genomic	no			Klebsiella pneumoniae	strong	144	164318	396350	5500599	no	-	ST11	1	2	6	6	ybt 9; ICEKp3	503	-	0	-	0	-	0	-	0	-	wzi209	unknown (KL47)	unknown (K47)	?-+	None	0.9927	KL47_11_wzy	OL101	unknown (OL101)	-	High	0.9499	OL101_09_glycosylhydrolase	aadA2	-	-	-	-	-	catII.2*	-	-
GCA_002235035.1_ASM223503v1_genomic	no			Klebsiella pneumoniae	strong	124	141262	367371	5766283	yes (43)	ambiguous_bases	ST307	1	2	8	11	ybt 9; ICEKp3	157-1LV	-	0	-	0	-	0	-	0	-	wzi173	KL102	unknown (KL102)	none	Very high	0.9927		O1/O2v2	O2afg	none	Very high	0.9845		aac(6')-Ib-cr.v2;strA.v1^;strB.v1	-	-	qnrB1.v2^	-	-	CatB4.v1	-	sul2
GCA_002235045.1_ASM223504v1_genomic	no			Klebsiella pneumoniae	strong	133	113336	271517	5728485	yes (3)	ambiguous_bases	ST512	0	2	8	11	-	0	-	0	-	0	-	0	-	0	-	wzi154	KL107	unknown (KL107)	none	Very high	1		O1/O2v2	O2afg	none	Very high	0.9837		aac(6')-Ib'.v1;aadA2^;aph3-Ia.v1^	-	-	-	-	mphA	catA1^	-	sul1;sul1;sul1
GCA_002235055.1_ASM223505v1_genomic	no			Klebsiella pneumoniae	strong	166	101927	263957	5829655	yes (120)	ambiguous_bases	ST512	0	2	7	7	-	0	-	0	-	0	-	0	-	0	-	wzi154	KL107	unknown (KL107)	none	Very high	1		O1/O2v2	O2afg	none	Very high	0.9837		aac(6')-Ib'.v1;aadA2^	-	-	-	-	-	catA1^	-	sul1
GCA_002235095.1_ASM223509v1_genomic	no			Klebsiella pneumoniae	strong	170	106881	312203	5856621	yes (315)	ambiguous_bases	ST512	0	2	8	11	-	0	-	0	-	0	-	0	-	0	-	wzi154	KL107	unknown (KL107)	?	Good	0.9999		O1/O2v2	O2afg	?	Good	0.9837		aac(6')-Ib'.v1;aadA2^;aph3-Ia.v1^	-	-	-	-	mphA	catA1^	-	sul1;sul1;sul1
GCA_002235105.1_ASM223510v1_genomic	no			Klebsiella pneumoniae	strong	126	106881	283694	5568238	yes (56)	ambiguous_bases	ST512	0	2	5	5	-	0	-	0	-	0	-	0	-	0	-	wzi154	KL107	unknown (KL107)	?	Good	0.9999		O1/O2v2	O2afg	none	Very high	0.9837		aac(6')-Ib'.v1;aadA2	-	-	-	-	-	-	-	sul1
GCA_002235115.1_ASM223511v1_genomic	no			Klebsiella pneumoniae	strong	170	109866	296594	5777279	yes (68)	ambiguous_bases	ST512	0	2	8	10	-	0	-	0	-	0	-	0	-	0	-	wzi154	KL107	unknown (KL107)	?	Good	0.9999		O1/O2v2	O2afg	none	Very high	0.9837		aac(6')-Ib'.v1;aadA2^;aph3-Ia.v1^	-	-	-	-	mphA	catA1^	-	sul1;sul1
GCA_002235175.1_ASM223517v1_genomic	no			Klebsiella pneumoniae	strong	121	151723	378863	5724832	yes (20)	ambiguous_bases	ST307	1	2	8	12	ybt 9; ICEKp3	157-2LV	-	0	-	0	-	0	-	0	-	wzi173	KL102	unknown (KL102)	none	Very high	0.9927		O1/O2v2	O2afg	none	Very high	0.9845		aac(6')-Ib-cr.v2;strA.v1^;strB.v1	-	-	qnrB1.v2^	-	-	CatB4.v1	-	sul2
GCA_002235215.1_ASM223521v1_genomic	no			Klebsiella pneumoniae	strong	100	129885	343902	5580191	yes (24)	ambiguous_bases	ST307	1	2	8	9	ybt 9; ICEKp3	187	-	0	-	0	-	0	-	0	-	wzi173	KL102	unknown (KL102)	?-	Good	0.9926	KL102_13	O1/O2v2	O2afg	?-	Good	0.9844	O1/O2v2_06_wbbO	strA.v1^;strB.v1	-	-	qnrB1.v2^	-	-	-	-	sul2
GCA_002235235.1_ASM223523v1_genomic	no			Klebsiella pneumoniae	strong	175	101604	319115	5824619	yes (1)	ambiguous_bases	ST512	0	2	7	6	-	0	-	0	-	0	-	0	-	0	-	wzi154	KL107	unknown (KL107)	?	Good	0.9999		O1/O2v2	O2afg	none	Very high	0.9837		aadA2	-	-	-	-	-	catA1^	-	sul1
GCA_002235245.1_ASM223524v1_genomic	no			Klebsiella pneumoniae	strong	157	115474	331181	5790562	yes (6)	ambiguous_bases	ST512	0	2	8	11	-	0	-	0	-	0	-	0	-	0	-	wzi154	KL107	unknown (KL107)	none	Very high	1		O1/O2v2	O2afg	none	Very high	0.9837		aac(6')-Ib'.v1;aadA2^;aph3-Ia.v1^	-	-	-	-	mphA	catA1^	-	sul1;sul1;sul1
GCA_002235265.1_ASM223526v1_genomic	no			Klebsiella pneumoniae	strong	161	99136	363402	5547773	yes (397)	ambiguous_bases	ST258	1	2	8	11	ybt 13; ICEKp2	299	-	0	-	0	-	0	-	0	-	wzi29	unknown (KL106)	unknown (KL106)	?-	None	0.9985	KL106_06_wzc,KL106_07_wzy,KL106_08,KL106_09,KL106_11_wzx,KL106_12,KL106_17	O1/O2v2	O2afg	?-	Good	0.9848	O1/O2v2_08_gmlC	aac(6')-Ib'.v1;aph3-Ia.v1^;strB.v1	-	-	-	-	-	-	-	sul2
GCA_002235295.1_ASM223529v1_genomic	no			Klebsiella pneumoniae	strong	148	106881	285964	5645599	yes (1706)	ambiguous_bases	ST258	1	3	6	5	ybt 13; ICEKp2	299	-	0	-	0	-	0	-	0	-	wzi29	unknown (KL106)	unknown (KL106)	?-	None	0.9984	KL106_06_wzc,KL106_07_wzy,KL106_08,KL106_09,KL106_10_wecB,KL106_11_wzx,KL106_15_rfbp,KL106_17	O1/O2v2	O2afg	?-	Good	0.9848	O1/O2v2_01_wzm	aadA5;aph3-Ia.v1^	-	-	-	-	-	-	-	-
GCA_002235325.1_ASM223532v1_genomic	no			Klebsiella pneumoniae	strong	166	99136	281716	5669513	yes (4)	ambiguous_bases	ST258	1	2	3	5	ybt 13; ICEKp2	299-1LV	-	0	-	0	-	0	-	0	-	wzi29	unknown (KL106)	unknown (KL106)	?-	None	0.9983	KL106_06_wzc,KL106_07_wzy,KL106_09,KL106_17	O1/O2v2	O2afg	?	Good	0.9848		aph3-Ia.v1^	-	-	-	-	-	-	-	-
GCA_002235355.1_ASM223535v1_genomic	no			Klebsiella pneumoniae	strong	141	93667	281949	5466048	yes (55)	ambiguous_bases	ST258	1	2	3	4	ybt 13; ICEKp2	299	-	0	-	0	-	0	-	0	-	wzi29	unknown (KL106)	unknown (KL106)	?-	None	0.9985	KL106_07_wzy,KL106_08,KL106_09,KL106_10_wecB,KL106_14,KL106_17	O1/O2v2	O2afg	?-	Good	0.9848	O1/O2v2_01_wzm	aac(6')-Ib'.v1	-	-	-	-	-	-	-	-
GCA_002235415.1_ASM223541v1_genomic	no			Klebsiella pneumoniae	strong	154	109565	263958	5863335	yes (75)	ambiguous_bases	ST512	0	2	7	7	-	0	-	0	-	0	-	0	-	0	-	wzi154	KL107	unknown (KL107)	none	Very high	1		O1/O2v2	O2afg	none	Very high	0.9837		aac(6')-Ib'.v1;aadA2^	-	-	-	-	-	catA1^	-	sul1
GCA_002235455.1_ASM223545v1_genomic	no			Klebsiella pneumoniae	strong	157	106881	544767	5789363	yes (75)	ambiguous_bases	ST512	0	2	8	11	-	0	-	0	-	0	-	0	-	0	-	wzi154	KL107	unknown (KL107)	none	Very high	1		O1/O2v2	O2afg	none	Very high	0.9837		aac(6')-Ib'.v1;aadA2^;aph3-Ia.v1^	-	-	-	-	mphA	catA1^	-	sul1;sul1;sul1
GCA_002235475.1_ASM223547v1_genomic	no			Klebsiella pneumoniae	strong	154	126764	282651	5855978	yes (87)	ambiguous_bases	ST512	0	3	9	11	-	0	-	0	-	0	-	0	-	0	-	wzi154	KL107	unknown (KL107)	none	Very high	1		O1/O2v2	O2afg	none	Very high	0.9837		aac(6')-Ib'.v1;aadA2^;aph3-Ia.v1^	-	-	-	-	mphA	catA1^	-	sul1;sul1;sul1
GCA_002235535.1_ASM223553v1_genomic	no			Klebsiella pneumoniae	strong	108	129238	492459	5581018	yes (6)	ambiguous_bases	ST258	0	2	4	6	-	0	-	0	-	0	-	0	-	0	-	wzi29	KL106	unknown (KL106)	?	Good	0.9984		O1/O2v2	O2afg	none	Very high	0.9848		aac(6')-Ib'.v1;aph3-Ia.v1^	-	-	-	-	-	-	-	-
GCA_002235555.1_ASM223555v1_genomic	no			Klebsiella pneumoniae	strong	167	106881	282651	6035358	no	-	ST512	0	2	8	11	-	0	-	0	-	0	-	0	-	0	-	wzi154	KL107	unknown (KL107)	none	Very high	1		O1/O2v2	O2afg	none	Very high	0.9837		aac(6')-Ib'.v1;aadA2^;aph3-Ia.v1^	-	-	-	-	mphA	catA1^	-	sul1;sul1;sul1
GCA_002235575.1_ASM223557v1_genomic	no			Klebsiella pneumoniae	strong	159	126890	319115	5879246	yes (12)	ambiguous_bases	ST512	0	2	8	11	-	0	-	0	-	0	-	0	-	0	-	wzi154	KL107	unknown (KL107)	none	Very high	1		O1/O2v2	O2afg	none	Very high	0.9837		aac(6')-Ib'.v1;aadA2;aph3-Ia.v1^	-	-	-	-	mphA	catA1^	-	sul1;sul1;sul1
GCA_002235595.1_ASM223559v1_genomic	no			Klebsiella pneumoniae	strong	167	121888	545056	5917303	yes (5)	ambiguous_bases	ST512	0	2	8	11	-	0	-	0	-	0	-	0	-	0	-	wzi154	KL107	unknown (KL107)	none	Very high	1		O1/O2v2	O2afg	none	Very high	0.9837		aac(6')-Ib'.v1;aadA2;aph3-Ia.v1^	-	-	-	-	mphA	catA1^	-	sul1;sul1;sul1
GCA_002235615.1_ASM223561v1_genomic	no			Klebsiella pneumoniae	strong	174	101927	526075	5808419	yes (29)	ambiguous_bases	ST512	0	2	8	11	-	0	-	0	-	0	-	0	-	0	-	wzi154	KL107	unknown (KL107)	?	Good	0.9999		O1/O2v2	O2afg	none	Very high	0.9837		aac(6')-Ib'.v1;aadA2^;aph3-Ia.v1^	-	-	-	-	mphA	catA1^	-	sul1;sul1;sul1
GCA_002235635.1_ASM223563v1_genomic	no			Klebsiella pneumoniae	strong	146	109451	278808	5650023	yes (60)	ambiguous_bases	ST258	1	2	9	12	ybt 13; ICEKp2	299	-	0	-	0	-	0	-	0	-	wzi29	KL106	unknown (KL106)	?	Good	0.9986		O1/O2v2	O2afg	none	Very high	0.9847		aac(6')-Ib'.v1;aadA2^;aph3-Ia.v1^	-	-	-	-	mphA	catA1^	-	sul1
GCA_002235655.1_ASM223565v1_genomic	no			Klebsiella pneumoniae	strong	136	130454	714337	5664072	yes (11)	ambiguous_bases	ST258	1	2	8	9	ybt 13; ICEKp2	299	-	0	-	0	-	0	-	0	-	wzi29	KL106	unknown (KL106)	?	Good	0.9986		O1/O2v2	O2afg	none	Very high	0.9847		aac(6')-Ib'.v1;aadA2^;aph3-Ia.v1^	-	-	-	-	mphA	catA1^	-	sul1
GCA_002235705.1_ASM223570v1_genomic	no			Klebsiella pneumoniae	strong	177	101730	263958	5891146	yes (1)	ambiguous_bases	ST512	0	2	8	11	-	0	-	0	-	0	-	0	-	0	-	wzi154	KL107	unknown (KL107)	none	Very high	0.9999		O1/O2v2	O2afg	none	Very high	0.9837		aac(6')-Ib'.v1;aadA2;aph3-Ia.v1^	-	-	-	-	mphA	catA1^	-	sul1;sul1;sul1
GCA_002235735.1_ASM223573v1_genomic	no			Klebsiella pneumoniae	strong	101	126694	360158	5447981	no	-	ST258	1	2	3	2	ybt 13; ICEKp2	299	-	0	-	0	-	0	-	0	-	wzi29	KL106	unknown (KL106)	?	Good	0.9986		O1/O2v2	O2afg	none	Very high	0.9848		aac(6')-Ib'.v1	-	-	-	-	-	-	-	-
GCA_002235755.1_ASM223575v1_genomic	no			Klebsiella pneumoniae	strong	156	101730	263958	5822347	yes (2)	ambiguous_bases	ST512	0	2	8	9	-	0	-	0	-	0	-	0	-	0	-	wzi154	KL107	unknown (KL107)	?	Good	0.9999		O1/O2v2	O2afg	none	Very high	0.9837		aac(6')-Ib'.v1;aadA2^;aph3-Ia.v1^	-	-	-	-	mphA	catA1^	-	sul1
GCA_002235795.1_ASM223579v1_genomic	no			Klebsiella pneumoniae	strong	157	118040	293312	6164545	yes (73)	ambiguous_bases	ST512	0	2	8	11	-	0	-	0	-	0	-	0	-	0	-	wzi154	KL107	unknown (KL107)	none	Very high	0.9999		O1/O2v2	O2afg	none	Very high	0.9837		aac(6')-Ib'.v1;aadA2;aph3-Ia.v1^	-	-	-	-	mphA	catA1^	-	sul1;sul1;sul1
GCA_002235815.1_ASM223581v1_genomic	no			Klebsiella pneumoniae	strong	169	101600	282651	5867286	no	-	ST512	0	2	8	11	-	0	-	0	-	0	-	0	-	0	-	wzi154	KL107	unknown (KL107)	none	Very high	1		O1/O2v2	O2afg	none	Very high	0.9837		aac(6')-Ib'.v1;aadA2;aph3-Ia.v1^	-	-	-	-	mphA	catA1^	-	sul1;sul1;sul1
GCA_002235825.1_ASM223582v1_genomic	no			Klebsiella pneumoniae	strong	165	99894	271525	5843244	yes (315)	ambiguous_bases	ST512	0	2	8	11	-	0	-	0	-	0	-	0	-	0	-	wzi154	unknown (KL107)	unknown (KL107)	?-	Low	0.9999	KL107_09,KL107_10	O1/O2v2	O2afg	none	Very high	0.9837		aac(6')-Ib'.v1;aadA2^;aph3-Ia.v1^	-	-	-	-	mphA	catA1^	-	sul1;sul1;sul1
GCA_002235835.1_ASM223583v1_genomic	no			Klebsiella pneumoniae	strong	96	150951	423223	5867284	yes (19)	ambiguous_bases	ST101	1	0	3	3	ybt 9; ICEKp3	183-1LV	-	0	-	0	-	0	-	0	-	wzi137	KL17	K17	?-	Good	0.9998	KL17_12_wcaJ,KL17_13_wcmZ	O1/O2v1	O1	none	Very high	0.9802		armA	-	-	-	-	mphE.v2;msrE	-	-	-
GCA_002235875.1_ASM223587v1_genomic	no			Klebsiella pneumoniae	strong	115	106881	376255	5409161	no	-	ST258	1	2	3	2	ybt 13; ICEKp2	299	-	0	-	0	-	0	-	0	-	wzi29	KL106	unknown (KL106)	?-	Good	0.9986	KL106_07_wzy,KL106_09,KL106_17	O1/O2v2	O2afg	none	Very high	0.9848		aac(6')-Ib'.v1	-	-	-	-	-	-	-	-
GCA_002235895.1_ASM223589v1_genomic	no			Klebsiella pneumoniae	strong	171	102464	264103	5786927	yes (5)	ambiguous_bases	ST512	0	3	9	10	-	0	-	0	-	0	-	0	-	0	-	wzi154	KL107	unknown (KL107)	?	Good	0.9999		O1/O2v2	O2afg	-	High	0.9836	O1/O2v2_06_wbbO	aadA2^;aph3-Ia.v1^	-	-	-	-	mphA	catA1^	-	sul1;sul1;sul1
GCA_002235915.1_ASM223591v1_genomic	no			Klebsiella pneumoniae	strong	125	109866	362438	5444161	no	-	ST258	1	2	3	2	ybt 13; ICEKp2	299	-	0	-	0	-	0	-	0	-	wzi29	KL106	unknown (KL106)	?-	Good	0.9998	KL106_06_wzc	O1/O2v2	O2afg	none	Very high	0.9848		aac(6')-Ib'.v1	-	-	-	-	-	-	-	-
GCA_002235935.1_ASM223593v1_genomic	no			Klebsiella pneumoniae	strong	146	99894	280079	5439537	yes (2)	ambiguous_bases	ST258	1	2	3	2	ybt 13; ICEKp2	299	-	0	-	0	-	0	-	0	-	wzi29	unknown (KL106)	unknown (KL106)	?-	None	0.9983	KL106_06_wzc,KL106_07_wzy,KL106_09,KL106_10_wecB,KL106_11_wzx,KL106_12,KL106_15_rfbp,KL106_17	O1/O2v2	O2afg	?-	Good	0.9847	O1/O2v2_07_kfoC,O1/O2v2_08_gmlC	aac(6')-Ib'.v1	-	-	-	-	-	-	-	-
GCA_002235975.1_ASM223597v1_genomic	no			Klebsiella pneumoniae	strong	148	99894	341859	5514412	yes (49)	ambiguous_bases	ST258	1	2	3	2	ybt 13; ICEKp2	299	-	0	-	0	-	0	-	0	-	wzi29	unknown (KL106)	unknown (KL106)	?-+	None	0.9984	KL106_06_wzc,KL106_07_wzy,KL106_08,KL106_09,KL106_10_wecB,KL106_15_rfbp,KL106_17	O1/O2v2	O2afg	?-	Good	0.9844	O1/O2v2_01_wzm,O1/O2v2_07_kfoC	aac(6')-Ib'.v1	-	-	-	-	-	-	-	-
GCA_002235985.1_ASM223598v1_genomic	no			Klebsiella pneumoniae	strong	144	117479	402009	5842416	yes (121)	ambiguous_bases	ST258	1	2	9	11	ybt 13; ICEKp2	299	-	0	-	0	-	0	-	0	-	wzi29	KL106	unknown (KL106)	?-	Good	0.9986	KL106_10_wecB	O1/O2v2	O2afg	none	Very high	0.9848		aac(6')-Ib'.v1;aadA2^	-	-	-	-	mphA	catA1^	-	sul1
GCA_002236015.1_ASM223601v1_genomic	no			Klebsiella pneumoniae	strong	100	126170	330913	5446133	no	-	ST258	1	2	3	2	ybt 13; ICEKp2	299	-	0	-	0	-	0	-	0	-	wzi29	KL106	unknown (KL106)	?	Good	0.9986		O1/O2v2	O2afg	none	Very high	0.9848		aac(6')-Ib'.v1	-	-	-	-	-	-	-	-
GCA_002236055.1_ASM223605v1_genomic	no			Klebsiella pneumoniae	strong	114	124106	401987	5626225	no	-	ST258	1	2	3	2	ybt 13; ICEKp2	299	-	0	-	0	-	0	-	0	-	wzi29	KL106	unknown (KL106)	?-	Good	0.9998	KL106_10_wecB	O1/O2v2	O2afg	none	Very high	0.9848		aac(6')-Ib'.v1	-	-	-	-	-	-	-	-
GCA_002236085.1_ASM223608v1_genomic	no			Klebsiella pneumoniae	strong	134	117325	263957	5720512	yes (3)	ambiguous_bases	ST512	0	2	8	11	-	0	-	0	-	0	-	0	-	0	-	wzi154	KL107	unknown (KL107)	none	Very high	1		O1/O2v2	O2afg	none	Very high	0.9837		aac(6')-Ib'.v1;aadA2^;aph3-Ia.v1^	-	-	-	-	mphA	catA1^	-	sul1;sul1;sul1
GCA_002236145.1_ASM223614v1_genomic	no			Klebsiella pneumoniae	strong	169	121980	263957	5787830	yes (57)	ambiguous_bases	ST512	0	2	7	7	-	0	-	0	-	0	-	0	-	0	-	wzi154	KL107	unknown (KL107)	?	Good	0.9999		O1/O2v2	O2afg	none	Very high	0.9837		aac(6')-Ib'.v1;aadA2	-	-	-	-	-	catA1^	-	sul1
GCA_002236195.1_ASM223619v1_genomic	no			Klebsiella pneumoniae	strong	160	117404	319046	5853727	yes (4)	ambiguous_bases	ST512	0	2	7	7	-	0	-	0	-	0	-	0	-	0	-	wzi154	KL107	unknown (KL107)	none	Very high	1		O1/O2v2	O2afg	none	Very high	0.9837		aac(6')-Ib'.v1;aadA2	-	-	-	-	-	catA1^	-	sul1
GCA_002236205.1_ASM223620v1_genomic	no			Klebsiella pneumoniae	strong	183	106881	318464	6110008	yes (517)	ambiguous_bases	ST512	0	2	7	6	-	0	-	0	-	0	-	0	-	0	-	wzi154	unknown (KL107)	unknown (KL107)	?-	Low	0.9999	KL107_09,KL107_10	O1/O2v2	O2afg	none	Very high	0.9837		aadA2	-	-	-	-	-	catA1^	-	sul1
GCA_002236245.1_ASM223624v1_genomic	no			Klebsiella pneumoniae	strong	163	126890	332536	6127188	yes (94)	ambiguous_bases	ST512	0	2	8	11	-	0	-	0	-	0	-	0	-	0	-	wzi154	KL107	unknown (KL107)	none	Very high	1		O1/O2v2	O2afg	none	Very high	0.9837		aac(6')-Ib'.v1;aadA2;aph3-Ia.v1^	-	-	-	-	mphA	catA1^	-	sul1;sul1;sul1
GCA_002236275.1_ASM223627v1_genomic	no			Klebsiella pneumoniae	strong	168	101927	526074	5859072	yes (66)	ambiguous_bases	ST512	0	3	9	11	-	0	-	0	-	0	-	0	-	0	-	wzi154	KL107	unknown (KL107)	none	Very high	0.9999		O1/O2v2	O2afg	none	Very high	0.9837		aac(6')-Ib'.v1;aadA2^;aph3-Ia.v1^	-	-	-	-	mphA	catA1^	-	sul1;sul1;sul1
GCA_002236305.1_ASM223630v1_genomic	no			Klebsiella pneumoniae	strong	160	122473	318621	5768267	yes (115)	ambiguous_bases	ST512	0	3	9	10	-	0	-	0	-	0	-	0	-	0	-	wzi154	KL107	unknown (KL107)	none	Very high	0.9999		O1/O2v2	O2afg	none	Very high	0.9837		aac(6')-Ib'.v1;aadA2^;aph3-Ia.v1^	-	-	-	-	mphA	catA1^	-	sul1;sul1
GCA_002236315.1_ASM223631v1_genomic	no			Klebsiella pneumoniae	strong	172	105568	271292	5874672	yes (69)	ambiguous_bases	ST512	0	2	8	11	-	0	-	0	-	0	-	0	-	0	-	wzi154	KL107	unknown (KL107)	?-	Good	0.9999	KL107_10	O1/O2v2	O2afg	none	Very high	0.9837		aac(6')-Ib'.v1;aadA2^;aph3-Ia.v1^	-	-	-	-	mphA	catA1^	-	sul1;sul1;sul1
GCA_002236345.1_ASM223634v1_genomic	no			Klebsiella pneumoniae	strong	165	99136	282690	5709617	yes (88)	ambiguous_bases	ST512	0	2	8	9	-	0	-	0	-	0	-	0	-	0	-	wzi154	KL107	unknown (KL107)	?-	Good	1	KL107_09	O1/O2v2	O2afg	?	Good	0.9837		aac(6')-Ib'.v1;aadA2^;aph3-Ia.v1^	-	-	-	-	mphA	catA1^	-	sul1
GCA_002236385.1_ASM223638v1_genomic	no			Klebsiella pneumoniae	strong	171	101730	284533	5866908	yes (3)	ambiguous_bases	ST512	0	2	8	11	-	0	-	0	-	0	-	0	-	0	-	wzi154	KL107	unknown (KL107)	?	Good	0.9999		O1/O2v2	O2afg	none	Very high	0.9837		aac(6')-Ib'.v1;aadA2^;aph3-Ia.v1^	-	-	-	-	mphA	catA1^	-	sul1;sul1;sul1
GCA_002236405.1_ASM223640v1_genomic	no			Klebsiella pneumoniae	strong	171	105568	263958	5892633	yes (221)	ambiguous_bases	ST512	0	2	8	11	-	0	-	0	-	0	-	0	-	0	-	wzi154	KL107	unknown (KL107)	?	Good	0.9999		O1/O2v2	O2afg	none	Very high	0.9837		aac(6')-Ib'.v1;aadA2^;aph3-Ia.v1^	-	-	-	-	mphA	catA1^	-	sul1;sul1;sul1
GCA_002236445.1_ASM223644v1_genomic	no			Klebsiella pneumoniae	strong	194	99894	281714	5782794	yes (2)	ambiguous_bases	ST512	0	2	8	11	-	0	-	0	-	0	-	0	-	0	-	wzi154	unknown (KL107)	unknown (KL107)	?-	Low	0.9999	KL107_09,KL107_10	O1/O2v2	O2afg	?-	Good	0.9833	O1/O2v2_06_wbbO,O1/O2v2_07_kfoC	aac(6')-Ib'.v1;aadA2;aph3-Ia.v1^	-	-	-	-	mphA	catA1^	-	sul1;sul1;sul1
GCA_002239875.1_ASM223987v1_genomic	no			Klebsiella pneumoniae	strong	80	180326	511957	5616242	no	-	ST307	0	1	7	9	-	0	-	0	-	0	-	0	-	0	-	wzi173	KL102	unknown (KL102)	?-	Good	0.9927	KL102_07_wbaP	O1/O2v2	O2afg	none	Very high	0.9845		aac(3)-IId^;aac(6')-Ib-cr.v2	-	-	qnrB1.v2^	-	-	CatB4.v1	-	-
GCA_002239895.2_ASM223989v2_genomic	no			Klebsiella quasipneumoniae subsp. similipneumoniae	strong	7	5446060	5446060	5946330	no	-	ST476	0	2	9	13	-	0	-	0	-	0	-	0	-	0	-	wzi507	KL14	K14	none	Very high	0.9842		O12	O12	none	Very high	0.9853		aac(3)-IIa.v1^;aac(6')-Ib-cr.v2;strA.v1^;strB.v1	-	-	qnrB1.v2^	-	-	CatB4.v1	-	sul2
GCA_002240295.1_ASM224029v1_genomic	no			Klebsiella quasipneumoniae subsp. similipneumoniae	strong	1	5089790	5089790	5089790	no	-	ST3870	0	0	0	0	-	0	-	0	-	0	-	0	-	0	-	wzi434	KL8	K8	*	Very high	0.9868		O12	O12	none	Very high	0.9873		-	-	-	-	-	-	-	-	-
GCA_002240315.1_ASM224031v1_genomic	no			Klebsiella quasipneumoniae subsp. similipneumoniae	strong	1	5088626	5088626	5088626	no	-	ST3870	0	0	0	0	-	0	-	0	-	0	-	0	-	0	-	wzi434	KL8	K8	*	Very high	0.9868		O12	O12	none	Very high	0.9873		-	-	-	-	-	-	-	-	-
GCA_002240335.1_ASM224033v1_genomic	no			Klebsiella quasipneumoniae subsp. similipneumoniae	strong	1	5087945	5087945	5087945	no	-	ST3870	0	0	0	0	-	0	-	0	-	0	-	0	-	0	-	wzi434	KL8	K8	*	Very high	0.9868		O12	O12	none	Very high	0.9873		-	-	-	-	-	-	-	-	-
GCA_002243445.1_ASM224344v1_genomic	no			Klebsiella pneumoniae	strong	4	5394314	5394314	5621950	no	-	ST258	0	2	5	5	-	0	-	0	-	0	-	0	-	0	-	wzi29	KL106	unknown (KL106)	?	Good	0.9997		O1/O2v2	O2afg	none	Very high	0.9848		aac(6')-Ib'.v1;aph3-Ia.v1^	-	-	-	-	-	-	-	-
GCA_002245455.1_ASM224545v1_genomic	no			Klebsiella variicola subsp. variicola	strong	30	872165	1275766	5747899	yes (533)	ambiguous_bases	ST2221	0	0	0	0	-	0	-	0	-	0	-	0	-	0	-	wzi422	KL126	unknown (KL126)	*	Very high	0.9514		OL103	unknown (OL103)	none	Very high	0.9656		-	-	-	-	-	-	-	-	-
GCA_002246675.1_ASM224667v1_genomic	no			Klebsiella quasipneumoniae subsp. similipneumoniae	strong	146	97757	374058	5503946	no	-	ST1770	0	2	7	9	-	0	-	0	-	0	-	0	-	0	-	-	unknown (KL170)	unknown (KL170)	?-	None	0.8978	KL170_01_galF,KL170_02_cpsACP,KL170_03_wzi,KL170_04_wza,KL170_05_wzb,KL170_06_wzc,KL170_07_wbaP,KL170_08_wcaA,KL170_09_wcuP,KL170_10_wcuR,KL170_11,KL170_12_wzy,KL170_13_wcqP,KL170_17,KL170_19_rmlB,KL170_22_rmlC	OL101	unknown (OL101)	?-	Good	0.9241	OL101_01_rfbB,OL101_04_rfbC,OL101_09_glycosylhydrolase	aadA*;ant(2'')-Ia;aph(3')-VIa	-	-	-	-	mphA*	cmlA5	arr-2	sul1
GCA_002248055.2_ASM224805v2_genomic	no			Klebsiella quasipneumoniae subsp. similipneumoniae	strong	22	5207575	5207575	5769160	no	-	ST3387	3	1	8	10	-	0	-	0	iuc 3	13-2LV	-	0	-	0	-	-	KL56	K56	*	Very high	0.9695		O12	O12	none	Very high	0.9882		aac(3)-IId^;aadA2;aadA^	mcr-3.4*	-	qnrS1	-	-	cmlA1*	-	sul3
GCA_002248085.2_ASM224808v2_genomic	no			Klebsiella quasipneumoniae subsp. similipneumoniae	strong	63	2320779	2810978	5919826	no	-	ST1318	0	1	6	9	-	0	-	0	-	0	-	0	-	0	-	wzi23	KL35	K35	none	Very high	0.9917		O5	O5	*	High	0.9425		aac(3)-IId^	mcr-3.1*;mcr-3.1*	-	qnrS1	-	-	-	-	-
GCA_002248525.1_ASM224852v1_genomic	no			Klebsiella pneumoniae	strong	95	214900	437123	5672633	no	-	ST101	1	2	9	9	ybt 9; ICEKp3	172-1LV	-	0	-	0	-	0	-	0	-	wzi137	KL17	K17	none	Very high	1		O1/O2v1	O1	none	Very high	0.9803		aac(6')-Ib-cr.v2;aadA16*	-	-	-	-	mphA	-	arr-3	sul1
GCA_002248565.1_ASM224856v1_genomic	no			Klebsiella quasipneumoniae subsp. similipneumoniae	strong	74	287602	694188	5708302	no	-	ST3880	0	1	7	14	-	0	-	0	-	0	-	0	-	0	-	-	KL16	K16	?-*	Good	0.972	KL16_21_manB	O5	O5	?-*	Good	0.9468	O5_02_manB	aac(3)-IIa.v1^;aac(6')-Ib-cr.v2;aadA*;strA.v1^;strB.v1	-	-	qnrB1.v2^	-	-	CatB4.v1?;catA1*?	-	sul2
GCA_002248945.2_ASM224894v2_genomic	no			Klebsiella quasipneumoniae subsp. similipneumoniae	strong	11	5108592	5108592	5493661	no	-	ST421	0	1	9	14	-	0	-	0	-	0	-	0	-	0	-	wzi44	KL123	unknown (KL123)	none	Very high	0.9998		O3/O3a	O3/O3a	none	Very high	0.9599		aac(3)-IId^;aadA2^;aph3-Ia.v1^;strA.v1;strB.v1	mcr-3.4*	-	qnrS1	-	mphA	-	-	sul1;sul2
GCA_002250985.1_ASM225098v1_genomic	no			Klebsiella pneumoniae	strong	154	196758	668680	5868791	no	-	ST11	1	2	10	15	ybt 10; ICEKp4	28	-	0	-	0	-	0	-	0	-	wzi50	unknown (KL15)	unknown (K15)	?-	Low	0.9992	KL15_10_wcsR,KL15_11_wcaN,KL15_12_wzy	O4	O4	?-	Good	0.9966	O4_06_glycosyltransferase	aac(6')-Ib-cr.v2^;aadA2^;aph3-Ia.v1^	-	-	qnrB4	-	mphA	catA1^;catB3.v2	arr-3	sul1;sul1
GCA_002252415.1_ASM225241v1_genomic	no			Klebsiella pneumoniae	strong	114	166726	370946	5825218	yes (645)	ambiguous_bases	ST15	0	3	12	20	-	0	-	0	-	0	-	0	-	0	-	wzi29	KL106	unknown (KL106)	?	Good	0.9994		O1/O2v2	O2afg	none	Very high	0.9851		aac(6')-Ib-cr.v2;aadA16*;ant(2'')-Ia;aph(3')-IIa*;aph(3')-Ia^;armA	mcr-1.1	-	qnrB4*;qnrS1	-	mphA;mphE.v2^	floR.v1	arr-3	sul1
GCA_002257765.2_ASM225776v2_genomic	no			Klebsiella pneumoniae	strong	4	5444983	5444983	5624884	no	-	ST11	1	2	9	10	ybt 9; ICEKp3	503	-	0	-	0	-	0	-	0	-	wzi64	KL64	K64	none	Very high	0.9991		O1/O2v1	O2a	none	Very high	0.9865		aac(6')-Ib-cr.v2;aadA16*;aadA2	-	-	-	-	-	-	arr-3	sul1
GCA_002257845.1_ASM225784v1_genomic	no			Klebsiella pneumoniae	strong	133	133002	267287	5441462	yes (348)	ambiguous_bases	ST11	1	2	6	6	ybt 9; ICEKp3	503	-	0	-	0	-	0	-	0	-	wzi209	KL47	K47	none	Very high	0.9939		OL101	unknown (OL101)	-	High	0.9495	OL101_09_glycosylhydrolase	aadA2;rmtB	-	-	-	-	-	-	-	-
GCA_002257855.1_ASM225785v1_genomic	no			Klebsiella pneumoniae	strong	110	283434	467188	5544604	yes (868)	ambiguous_bases	ST15	1	2	10	17	ybt 10; ICEKp4	381-1LV	-	0	-	0	-	0	-	0	-	wzi84	KL28	K28	?-+	Good	0.9946	KL28_02_cpsACP	O1/O2v1	O1	?-	Good	0.9884	O1/O2v1_03_wbbM	aac(3)-IId^;aac(6')-Ib-cr.v2;aadA16*;aph3-Ia.v1;strA.v1^;strB.v1	-	-	qnrS1	-	mphA	floR.v1	arr-3	sul1;sul1;sul2*
GCA_002257925.1_ASM225792v1_genomic	no			Klebsiella pneumoniae	strong	216	156995	352812	5704813	yes (990)	ambiguous_bases	ST11	1	2	9	12	ybt 9; ICEKp3	183	-	0	-	0	-	0	-	0	-	wzi50	KL15	K15	?-	Good	0.9975	KL15_10_wcsR	O4	O4	none	Good	0.9968		aac(3)-IIa.v1^;strA.v1^;strB.v1	-	-	-	-	ermB.v1*;mphA	floR.v1*	-	sul2*
GCA_002258045.1_ASM225804v1_genomic	no			Klebsiella pneumoniae	strong	187	160734	506534	5754479	yes (1510)	ambiguous_bases	ST11	1	2	9	13	ybt 9; ICEKp3	183	-	0	-	0	-	0	-	0	-	wzi50	KL15	K15	none	Very high	0.9978		O4	O4	none	Very high	0.9966		aac(3)-IIa.v1^;aadA2^;strA.v1^;strB.v1	-	-	-	-	ermB.v1*;mphA	floR.v1*	-	sul1;sul2
GCA_002258055.3_ASM225805v3_genomic	no			Klebsiella pneumoniae	strong	6	5371030	5371030	5848375	no	-	ST11	1	2	9	15	ybt 9; ICEKp3	183	-	0	-	0	-	0	-	0	-	wzi50	KL15	K15	none	Very high	0.9988		O4	O4	none	Very high	0.9966		aac(3)-IIa.v1^;aadA2^;aph3-Ia.v1^;strA.v1^;strB.v1	-	-	-	-	ermB.v1*;mphA;mphA	floR.v1*	-	sul1;sul2
GCA_002258105.1_ASM225810v1_genomic	no			Klebsiella pneumoniae	strong	73	290840	571538	5564276	no	-	ST147	1	2	9	12	ybt 15; ICEKp11	378-1LV	-	0	-	0	-	0	-	0	-	wzi79	KL10	K10	?	Good	0.9668		O1/O2v1	O2a	-	Good	0.9821	O1/O2v1_01_wzm,O1/O2v1_02_wzt,O1/O2v1_03_wbbM	aac(6')-Ib-cr.v2;aadA2^	-	-	qnrB1.v2^	-	mphA	CatB4.v1?	-	sul1;sul2
GCA_002258115.1_ASM225811v1_genomic	no			Klebsiella pneumoniae	strong	141	128498	264638	5426656	yes (639)	ambiguous_bases	ST11	1	2	8	8	ybt 9; ICEKp3	503	-	0	-	0	-	0	-	0	-	wzi209	KL47	K47	?-	Good	0.9941	KL47_15_rmlB,KL47_18_rmlC	OL101	unknown (OL101)	?-+	Good	0.9207	OL101_01_rfbB,OL101_04_rfbC,OL101_09_glycosylhydrolase	aadA2;rmtB	-	fosA3	-	-	-	-	-	-
GCA_002258145.4_ASM225814v4_genomic	no			Klebsiella pneumoniae	strong	4	5365290	5365290	5501020	no	-	ST11	1	2	7	7	ybt 9; ICEKp3	503	-	0	-	0	-	0	-	0	-	wzi209	KL47	K47	none	Very high	0.9941		OL101	unknown (OL101)	-	High	0.9498	OL101_09_glycosylhydrolase	aadA2;rmtB	-	fosA3	-	-	-	catII.2*	-	-
GCA_002261545.1_ASM226154v1_genomic	no			Klebsiella pneumoniae	strong	178	176156	392429	5592798	yes (661)	ambiguous_bases	ST11	1	2	10	13	ybt 9; ICEKp3	503	-	0	-	0	-	0	-	0	-	wzi209	KL47	K47	?-*	Good	0.9742	KL47_17_rmlD,KL47_18_rmlC	OL101	unknown (OL101)	?-+*	Good	0.9215	OL101_03_rfbD,OL101_04_rfbC,OL101_09_glycosylhydrolase	aadA*;aadA2;rmtB	-	fosA3	-	-	mphA	catII.2*;cmlA5	arr-2	-
GCA_002261575.1_ASM226157v1_genomic	no			Klebsiella pneumoniae	strong	77	270652	725721	5441867	no	-	ST11	1	2	4	3	ybt 10; ICEKp4	26-1LV	-	0	-	0	-	0	-	0	-	wzi75	KL105	unknown (KL105)	none	Very high	0.9999		O1/O2v2	O2afg	none	Very high	0.9844		aadA2	-	-	-	-	-	-	-	sul1
GCA_002261625.1_ASM226162v1_genomic	no			Klebsiella pneumoniae	strong	75	207426	376024	5487690	no	-	ST11	1	2	4	3	ybt 9; ICEKp3	503	-	0	-	0	-	0	-	0	-	wzi64	KL64	K64	?	Good	0.999		O1/O2v1	O2a	none	Very high	0.9865		aadA2	-	-	-	-	-	-	-	-
GCA_002261655.1_ASM226165v1_genomic	no			Klebsiella pneumoniae	strong	123	270446	872451	5440890	yes (1034)	ambiguous_bases	ST11	1	2	4	3	ybt 10; ICEKp4	26-1LV	-	0	-	0	-	0	-	0	-	wzi75	KL105	unknown (KL105)	none	Very high	0.9999		O1/O2v2	O2afg	?-	Good	0.9845	O1/O2v2_01_wzm	aadA2	-	-	-	-	-	-	-	sul1
GCA_002261665.1_ASM226166v1_genomic	no			Klebsiella pneumoniae	strong	169	192317	365175	5684475	yes (409)	ambiguous_bases	ST11	1	2	9	11	ybt 9; ICEKp3	503-1LV	-	0	-	0	-	0	rmp 1; KpVP-1	40	-	wzi64	KL64	K64	none	Very high	0.9991		O1/O2v1	O2a	none	Very high	0.9865		aadA2;rmtB	-	-	qnrS1	-	-	catII.2*	-	sul2
GCA_002261675.1_ASM226167v1_genomic	no			Klebsiella pneumoniae	strong	304	156595	368650	5969509	yes (2109)	ambiguous_bases	ST11	5	2	8	9	-,-,-,-,-	0,0,0,0,0	clb 3	17	iuc 1	1	-	0	-	0	-	wzi209	KL47	K47	?-	Good	0.9746	KL47_17_rmlD,KL47_18_rmlC	OL101	unknown (OL101)	?-+	Good	0.922	OL101_03_rfbD,OL101_04_rfbC,OL101_09_glycosylhydrolase	aadA16*;aadA2;rmtB	-	fosA3	-	-	-	floR.v1*	-	-
GCA_002261685.1_ASM226168v1_genomic	no			Klebsiella pneumoniae	strong	65	270652	725721	5424337	no	-	ST11	1	2	4	3	ybt 10; ICEKp4	26-1LV	-	0	-	0	-	0	-	0	-	wzi75	KL105	unknown (KL105)	none	Very high	0.9999		O1/O2v2	O2afg	none	Very high	0.9844		aadA2	-	-	-	-	-	-	-	sul1
GCA_002261735.1_ASM226173v1_genomic	no			Klebsiella pneumoniae	strong	91	176166	380323	5717991	no	-	ST11	4	2	6	5	ybt 9; ICEKp3	503-1LV	-	0	iuc 1	1-1LV	-	0	-	0	rmpA2_2-54%	wzi209	KL47	K47	?	Good	0.9941		OL101	unknown (OL101)	-	High	0.9498	OL101_09_glycosylhydrolase	rmtB	-	fosA3	-	-	-	-	-	-
GCA_002261745.1_ASM226174v1_genomic	no			Klebsiella pneumoniae	strong	88	152309	353935	5528499	no	-	ST11	1	2	8	8	ybt 9; ICEKp3	503	-	0	-	0	-	0	-	0	-	wzi209	KL47	K47	?	Good	0.994		OL101	unknown (OL101)	-	High	0.95	OL101_09_glycosylhydrolase	aac(6')-Ib-cr.v2*	-	fosA3	qnrS1	-	-	catII.2*	arr-3	-
GCA_002261775.1_ASM226177v1_genomic	no			Klebsiella pneumoniae	strong	188	203382	354466	5557939	yes (424)	ambiguous_bases	ST11	1	2	8	8	ybt 9; ICEKp3	503	-	0	-	0	-	0	-	0	-	wzi209	KL47	K47	?-	Good	0.9746	KL47_17_rmlD,KL47_18_rmlC	unknown (OL101)	unknown (OL101)	?-+	None	0.922	OL101_03_rfbD,OL101_04_rfbC,OL101_07_wzt,OL101_09_glycosylhydrolase	aac(6')-Ib-cr.v2*	-	fosA3	qnrS1	-	-	catII.2*	arr-3	-
GCA_002261785.1_ASM226178v1_genomic	no			Klebsiella pneumoniae	strong	124	270446	872451	5441420	yes (1237)	ambiguous_bases	ST11	1	2	4	3	ybt 10; ICEKp4	26-1LV	-	0	-	0	-	0	-	0	-	wzi75	KL105	unknown (KL105)	none	Very high	0.9999		O1/O2v2	O2afg	?-	Good	0.9845	O1/O2v2_01_wzm	aadA2	-	-	-	-	-	-	-	sul1
GCA_002261825.1_ASM226182v1_genomic	no			Klebsiella pneumoniae	strong	128	176166	365234	5818954	no	-	ST11	4	2	9	11	ybt 9; ICEKp3	503-1LV	-	0	iuc 1	1	-	0	-,rmp 1; KpVP-1	0,40	rmpA2_3-47%	wzi64	KL64	K64	none	Very high	0.9991		O1/O2v1	O2a	none	Very high	0.9865		aadA2;rmtB	-	-	qnrS1	-	-	catII.2*	-	sul2
GCA_002261875.1_ASM226187v1_genomic	no			Klebsiella pneumoniae	strong	148	171861	365234	5793053	no	-	ST11	4	2	9	11	ybt 9; ICEKp3	503-1LV	-	0	iuc 1	1	-	0	-,rmp 1; KpVP-1	0,40	rmpA2_3-47%	wzi64	KL64	K64	none	Very high	0.9991		O1/O2v1	O2a	none	Very high	0.9865		aadA2;rmtB	-	-	qnrS1	-	-	catII.2*	-	sul2
GCA_002261935.1_ASM226193v1_genomic	no			Klebsiella pneumoniae	strong	73	270652	725721	5426505	no	-	ST11	1	2	4	3	ybt 10; ICEKp4	26-1LV	-	0	-	0	-	0	-	0	-	wzi75	KL105	unknown (KL105)	none	Very high	0.9999		O1/O2v2	O2afg	none	Very high	0.9844		aadA2	-	-	-	-	-	-	-	sul1
GCA_002261945.1_ASM226194v1_genomic	no			Klebsiella pneumoniae	strong	66	270652	725721	5422736	no	-	ST11	1	2	4	3	ybt 10; ICEKp4	26-1LV	-	0	-	0	-	0	-	0	-	wzi75	KL105	unknown (KL105)	none	Very high	0.9999		O1/O2v2	O2afg	none	Very high	0.9844		aadA2	-	-	-	-	-	-	-	sul1
GCA_002261975.1_ASM226197v1_genomic	no			Klebsiella pneumoniae	strong	119	176166	365234	5810395	no	-	ST11	4	2	9	11	ybt 9; ICEKp3	503-1LV	-	0	iuc 1	1	-	0	-,rmp 1; KpVP-1	0,40	rmpA2_3-47%	wzi64	KL64	K64	none	Very high	0.9991		O1/O2v1	O2a	none	Very high	0.9865		aadA2;rmtB	-	-	qnrS1	-	-	catII.2*	-	sul2
GCA_002261985.1_ASM226198v1_genomic	no			Klebsiella pneumoniae	strong	92	154582	396636	5567007	no	-	ST11	1	2	7	6	ybt 9; ICEKp3	503-1LV	-	0	-	0	-	0	-	0	-	wzi64	KL64	K64	?-	Good	0.9991	KL64_16_wcaJ	O1/O2v1	O2a	none	Very high	0.9865		rmtB	-	fosA3	-	-	-	catII.2*	-	-
GCA_002262035.1_ASM226203v1_genomic	no			Klebsiella pneumoniae	strong	119	170498	365234	5812783	no	-	ST11	4	2	9	11	ybt 9; ICEKp3	503-1LV	-	0	iuc 1	1	-	0	-,rmp 1; KpVP-1	0,40	rmpA2_3-47%	wzi64	KL64	K64	none	Very high	0.9991		O1/O2v1	O2a	none	Very high	0.9865		aadA2;rmtB	-	-	qnrS1	-	-	catII.2*	-	sul2
GCA_002262055.1_ASM226205v1_genomic	no			Klebsiella pneumoniae	strong	101	152309	353935	5549931	no	-	ST11	1	2	8	8	ybt 9; ICEKp3	503-1LV	-	0	-	0	-	0	-	0	-	wzi209	KL47	K47	?-	Good	0.9941	KL47_09	OL101	unknown (OL101)	?-+	Good	0.9498	OL101_09_glycosylhydrolase	aac(6')-Ib-cr.v2*	-	fosA3	qnrS1	-	-	catII.2*	arr-3	-
GCA_002262065.1_ASM226206v1_genomic	no			Klebsiella pneumoniae	strong	115	171958	391680	5770609	no	-	ST11	4	2	6	6	ybt 9; ICEKp3	503-2LV	-	0	iuc 1	1	-	0	-	0	rmpA2_9	wzi209	KL47	K47	-	High	0.994	KL47_08_wcaA	OL101	unknown (OL101)	?-+	Good	0.9498	OL101_09_glycosylhydrolase	aadA2;rmtB	-	fosA3	-	-	-	catII.2*	-	-
GCA_002262075.1_ASM226207v1_genomic	no			Klebsiella pneumoniae	strong	143	144280	369412	5849629	no	-	ST11	4	2	7	8	ybt 9; ICEKp3	503-1LV	-	0	iuc 1	1	-	0	-	0	rmpA2_9	wzi209	KL47	K47	?-	Good	0.9941	KL47_15_rmlB,KL47_18_rmlC	OL101	unknown (OL101)	?-+	Good	0.9211	OL101_01_rfbB,OL101_04_rfbC,OL101_09_glycosylhydrolase	aadA16*;aadA2;rmtB	-	fosA3	-	-	-	-	-	-
GCA_002262115.1_ASM226211v1_genomic	no			Klebsiella pneumoniae	strong	69	247620	566524	5423742	no	-	ST11	1	2	4	3	ybt 10; ICEKp4	26-1LV	-	0	-	0	-	0	-	0	-	wzi75	KL105	unknown (KL105)	none	Very high	0.9999		O1/O2v2	O2afg	?-	Good	0.9845	O1/O2v2_01_wzm	aadA2	-	-	-	-	-	-	-	sul1
GCA_002262135.1_ASM226213v1_genomic	no			Klebsiella pneumoniae	strong	88	171958	365234	5710180	no	-	ST11	1	2	7	8	ybt 9; ICEKp3	503-1LV	-	0	-	0	-	0	rmp 1; KpVP-1	40	-	wzi64	KL64	K64	?-	Good	0.999	KL64_16_wcaJ	O1/O2v1	O2a	none	Very high	0.9865		rmtB	-	-	qnrS1	-	-	-	-	sul2
GCA_002262145.1_ASM226214v1_genomic	no			Klebsiella pneumoniae	strong	53	270622	725721	5406430	no	-	ST11	1	2	4	3	ybt 10; ICEKp4	26-1LV	-	0	-	0	-	0	-	0	-	wzi75	KL105	unknown (KL105)	none	Very high	0.9999		O1/O2v2	O2afg	none	Very high	0.9844		aadA2	-	-	-	-	-	-	-	sul1
GCA_002262175.1_ASM226217v1_genomic	no			Klebsiella pneumoniae	strong	136	3701038	3701038	5758297	yes (340)	ambiguous_bases	ST11	1	2	4	4	ybt 10; ICEKp4	26-1LV	-	0	-	0	-	0	-	0	-	wzi75	KL105	unknown (KL105)	none	Very high	0.9999		O1/O2v2	O2afg	none	Very high	0.9844		aadA2	-	-	-	-	-	-	-	sul1
GCA_002262185.1_ASM226218v1_genomic	no			Klebsiella pneumoniae	strong	89	176166	365234	5775211	no	-	ST11	4	2	7	9	ybt 9; ICEKp3	503-1LV	-	0	iuc 1	1	-	0	-,rmp 1; KpVP-1	0,40	rmpA2_3-47%	wzi64	KL64	K64	none	Very high	0.9991		O1/O2v1	O2a	none	Very high	0.9865		aadA2;rmtB	-	-	qnrS1	-	-	-	-	sul2
GCA_002262215.1_ASM226221v1_genomic	no			Klebsiella pneumoniae	strong	91	151891	365234	5779197	no	-	ST11	4	2	7	10	ybt 9; ICEKp3	503-1LV	-	0	iuc 1	1	-	0	-,rmp 1; KpVP-1	0,40	rmpA2_3-47%	wzi64	KL64	K64	none	Very high	0.9991		O1/O2v1	O2a	none	Very high	0.9865		aadA2;rmtB	-	-	qnrS1	-	-	-	-	sul2
GCA_002262225.1_ASM226222v1_genomic	no			Klebsiella pneumoniae	strong	93	142391	365240	5807952	no	-	ST11	4	2	7	8	ybt 9; ICEKp3	503	-	0	iuc 1	1	-	0	-,rmp 1; KpVP-1	0,40	rmpA2_3-47%	wzi64	KL64	K64	?-	Good	0.999	KL64_16_wcaJ	O1/O2v1	O2a	?	Good	0.9864		rmtB	-	-	qnrS1	-	-	-	-	sul2
GCA_002262235.1_ASM226223v1_genomic	no			Klebsiella pneumoniae	strong	109	176166	365234	5808046	no	-	ST11	4	2	9	11	ybt 9; ICEKp3	503-1LV	-	0	iuc 1	1	-	0	-,rmp 1; KpVP-1	0,40	rmpA2_3-47%	wzi64	KL64	K64	none	Very high	0.9991		O1/O2v1	O2a	none	Very high	0.9865		aadA2;rmtB	-	-	qnrS1	-	-	catII.2*	-	sul2
GCA_002262275.1_ASM226227v1_genomic	no			Klebsiella pneumoniae	strong	73	176165	367614	5495406	no	-	ST11	1	2	4	4	ybt 9; ICEKp3	503	-	0	-	0	-	0	-	0	-	wzi209	KL47	K47	?	Good	0.9941		OL101	unknown (OL101)	?-+	Good	0.9497	OL101_08_wbbB,OL101_09_glycosylhydrolase	aadA2;rmtB	-	-	-	-	-	-	-	-
GCA_002262295.1_ASM226229v1_genomic	no			Klebsiella pneumoniae	strong	117	185047	375365	5623378	no	-	ST11	1	2	11	15	ybt 9; ICEKp3	503	-	0	-	0	-	0	-	0	-	wzi64	KL64	K64	none	Very high	0.9991		O1/O2v1	O2a	none	Very high	0.9864		aac(6')-Ib-cr.v2;aadA16*	-	-	qnrS1	-	mphA	catII.2*;floR.v1	arr-3	sul1;sul1
GCA_002262305.1_ASM226230v1_genomic	no			Klebsiella pneumoniae	strong	84	203939	394663	5541549	no	-	ST11	1	2	6	6	ybt 9; ICEKp3	503-1LV	-	0	-	0	-	0	-	0	-	wzi64	KL64	K64	none	Very high	0.9991		O1/O2v1	O2a	none	Very high	0.9865		aadA2;rmtB	-	fosA3	-	-	-	-	-	-
GCA_002262335.1_ASM226233v1_genomic	no			Klebsiella pneumoniae	strong	111	3218204	3218204	5818161	yes (520)	ambiguous_bases	ST11	1	2	7	7	ybt 9; ICEKp3	503	-	0	-	0	-	0	-	0	-	wzi209	KL47	K47	?-	Good	0.974	KL47_17_rmlD,KL47_18_rmlC	unknown (OL101)	unknown (OL101)	?-	None	0.9207	OL101_03_rfbD,OL101_04_rfbC,OL101_08_wbbB,OL101_09_glycosylhydrolase	aadA2;rmtB	-	fosA3	-	-	-	catII.2*	-	-
GCA_002262345.1_ASM226234v1_genomic	no			Klebsiella pneumoniae	strong	78	203939	394663	5535938	no	-	ST11	1	2	5	5	ybt 9; ICEKp3	503-1LV	-	0	-	0	-	0	-	0	-	wzi64	KL64	K64	none	Very high	0.9991		O1/O2v1	O2a	none	Very high	0.9865		aadA2;rmtB	-	fosA3	-	-	-	-	-	-
GCA_002262375.1_ASM226237v1_genomic	no			Klebsiella pneumoniae	strong	103	176166	365234	5804683	no	-	ST11	4	2	9	11	ybt 9; ICEKp3	503-1LV	-	0	iuc 1	1	-	0	-,rmp 1; KpVP-1	0,40	rmpA2_3-47%	wzi64	KL64	K64	none	Very high	0.9991		O1/O2v1	O2a	none	Very high	0.9865		aadA2;rmtB	-	-	qnrS1	-	-	catII.2*	-	sul2
GCA_002262385.1_ASM226238v1_genomic	no			Klebsiella pneumoniae	strong	69	247438	566524	5423616	no	-	ST11	1	2	4	3	ybt 10; ICEKp4	26-1LV	-	0	-	0	-	0	-	0	-	wzi75	KL105	unknown (KL105)	none	Very high	0.9999		O1/O2v2	O2afg	?-	Good	0.9845	O1/O2v2_01_wzm	aadA2	-	-	-	-	-	-	-	sul1
GCA_002262415.1_ASM226241v1_genomic	no			Klebsiella pneumoniae	strong	69	247620	566524	5422690	no	-	ST11	1	2	4	3	ybt 10; ICEKp4	26-1LV	-	0	-	0	-	0	-	0	-	wzi75	KL105	unknown (KL105)	none	Very high	0.9999		O1/O2v2	O2afg	?-	Good	0.9845	O1/O2v2_01_wzm	aadA2	-	-	-	-	-	-	-	sul1
GCA_002262425.1_ASM226242v1_genomic	no			Klebsiella pneumoniae	strong	102	176166	365234	5795679	no	-	ST11	4	2	8	10	ybt 9; ICEKp3	503-1LV	-	0	iuc 1	1	-	0	-,rmp 1; KpVP-1	0,40	rmpA2_3-47%	wzi64	KL64	K64	none	Very high	0.9991		O1/O2v1	O2a	none	Very high	0.9865		aadA2;rmtB	-	-	qnrS1	-	-	catII.2*	-	sul2
GCA_002262455.1_ASM226245v1_genomic	no			Klebsiella pneumoniae	strong	66	247802	566524	5419508	no	-	ST11	1	2	4	3	ybt 10; ICEKp4	26-1LV	-	0	-	0	-	0	-	0	-	wzi75	KL105	unknown (KL105)	-	High	0.9999	KL105_07_wbaP	O1/O2v2	O2afg	?-	Good	0.9845	O1/O2v2_01_wzm	aadA2	-	-	-	-	-	-	-	sul1
GCA_002262465.1_ASM226246v1_genomic	no			Klebsiella pneumoniae	strong	131	144280	332778	5840218	no	-	ST11	4	2	7	8	ybt 9; ICEKp3	503-1LV	-	0	iuc 1	1	-	0	-	0	rmpA2_9	wzi209	KL47	K47	?-	Good	0.994	KL47_15_rmlB,KL47_18_rmlC	unknown (OL101)	unknown (OL101)	?-+	None	0.9212	OL101_01_rfbB,OL101_04_rfbC,OL101_07_wzt,OL101_09_glycosylhydrolase	aadA16*;aadA2;rmtB	-	fosA3	-	-	-	-	-	-
GCA_002262475.1_ASM226247v1_genomic	no			Klebsiella pneumoniae	strong	122	151891	365234	5811136	no	-	ST11	4	2	9	11	ybt 9; ICEKp3	503-1LV	-	0	iuc 1	1	-	0	-,rmp 1; KpVP-1 (truncated)	148	rmpA2_3-47%	wzi64	KL64	K64	none	Very high	0.9991		O1/O2v1	O2a	none	Very high	0.9865		aadA2;rmtB	-	-	qnrS1	-	-	catII.2*	-	sul2
GCA_002262485.1_ASM226248v1_genomic	no			Klebsiella pneumoniae	strong	116	176166	365234	5812375	no	-	ST11	4	2	9	11	ybt 9; ICEKp3	503-1LV	-	0	iuc 1	1	-	0	-,rmp 1; KpVP-1	0,40	rmpA2_3-47%	wzi64	KL64	K64	none	Very high	0.9991		O1/O2v1	O2a	none	Very high	0.9865		aadA2;rmtB	-	-	qnrS1	-	-	catII.2*	-	sul2
GCA_002262535.1_ASM226253v1_genomic	no			Klebsiella pneumoniae	strong	88	176166	533309	5600844	no	-	ST11	1	2	6	6	ybt 9; ICEKp3	503	-	0	-	0	-	0	-	0	-	wzi64	KL64	K64	?-	Good	0.9991	KL64_16_wcaJ	O1/O2v1	O2a	?-	Good	0.9864	O1/O2v1_03_wbbM	aadA2;rmtB	-	fosA3	-	-	-	-	-	-
GCA_002262545.1_ASM226254v1_genomic	no			Klebsiella pneumoniae	strong	127	176058	336455	5746717	no	-	ST11	1	2	10	12	ybt 9; ICEKp3	503	-	0	-	0	-	0	-	0	-	wzi64	KL64	K64	none	Very high	0.9991		O1/O2v1	O2a	none	Very high	0.9865		aadA2;rmtB;strA.v1^;strB.v1	-	fosA3	-	-	-	catII.2*	-	sul2
GCA_002262555.1_ASM226255v1_genomic	no			Klebsiella pneumoniae	strong	104	176058	336459	5727547	no	-	ST11	1	2	9	11	ybt 9; ICEKp3	503	-	0	-	0	-	0	-	0	-	wzi64	KL64	K64	none	Very high	0.9991		O1/O2v1	O2a	none	Very high	0.9865		aadA2;rmtB;strA.v1^;strB.v1	-	fosA3	-	-	-	catII.2*	-	sul2
GCA_002262565.1_ASM226256v1_genomic	no			Klebsiella pneumoniae	strong	60	270652	725721	5419675	no	-	ST11	1	2	4	3	ybt 10; ICEKp4	26-1LV	-	0	-	0	-	0	-	0	-	wzi75	KL105	unknown (KL105)	none	Very high	0.9999		O1/O2v2	O2afg	none	Very high	0.9844		aadA2	-	-	-	-	-	-	-	sul1
GCA_002262615.1_ASM226261v1_genomic	no			Klebsiella pneumoniae	strong	117	171014	328830	5771206	no	-	ST11	1	2	10	12	ybt 9; ICEKp3	503	-	0	-	0	-	0	-	0	-	-	unknown (KL64)	unknown (K64)	?-	None	0.9989	KL64_03_wzi,KL64_04_wza,KL64_05_wzb,KL64_06_wzc	O1/O2v1	O2a	?-	Good	0.9864	O1/O2v1_06_wbbO	aadA2;rmtB	-	fosA3	qnrS1	-	-	catII.2*	-	sul2
GCA_002262625.1_ASM226262v1_genomic	no			Klebsiella pneumoniae	strong	268	141149	365183	5827118	no	-	ST11	4	2	9	11	ybt 9; ICEKp3	503-1LV	-	0	iuc 1	1	-	0	-	0	rmpA2_3-47%	wzi64	KL64	K64	none	Very high	0.9991		O1/O2v1	O2a	none	Very high	0.9865		aadA2;rmtB	-	-	qnrS1	-	-	catII.2*	-	sul2
GCA_002262635.1_ASM226263v1_genomic	no			Klebsiella pneumoniae	strong	63	270652	725721	5421952	no	-	ST11	1	2	4	3	ybt 10; ICEKp4	26-1LV	-	0	-	0	-	0	-	0	-	wzi75	KL105	unknown (KL105)	none	Very high	0.9999		O1/O2v2	O2afg	none	Very high	0.9844		aadA2	-	-	-	-	-	-	-	sul1
GCA_002262675.1_ASM226267v1_genomic	no			Klebsiella pneumoniae	strong	133	144280	369412	5841861	no	-	ST11	4	2	7	8	ybt 9; ICEKp3	503-1LV	-	0	iuc 1	1	-	0	-	0	rmpA2_2-54%	wzi209	KL47	K47	?-	Good	0.994	KL47_15_rmlB,KL47_18_rmlC	OL101	unknown (OL101)	?-+	Good	0.9212	OL101_01_rfbB,OL101_04_rfbC,OL101_09_glycosylhydrolase	aadA16*;aadA2;rmtB	-	fosA3	-	-	-	-	-	-
GCA_002262695.1_ASM226269v1_genomic	no			Klebsiella variicola subsp. variicola	strong	117	289256	548264	5544654	no	-	ST3945	0	0	0	0	-	0	-	0	-	0	-	0	-	0	-	wzi469	KL35	K35	?*	Good	0.9588		O3/O3a	O3/O3a	?	Good	0.9931		-	-	-	-	-	-	-	-	-
GCA_002262705.1_ASM226270v1_genomic	no			Klebsiella pneumoniae	strong	89	171958	533309	5603327	no	-	ST11	1	2	6	6	ybt 9; ICEKp3	503	-	0	-	0	-	0	-	0	-	wzi64	KL64	K64	none	Very high	0.9991		O1/O2v1	O2a	none	Very high	0.9865		aadA2;rmtB	-	fosA3	-	-	-	-	-	-
GCA_002262735.1_ASM226273v1_genomic	no			Klebsiella pneumoniae	strong	65	270652	725721	5421656	no	-	ST11	1	2	4	3	ybt 10; ICEKp4	26-1LV	-	0	-	0	-	0	-	0	-	wzi75	KL105	unknown (KL105)	none	Very high	0.9999		O1/O2v2	O2afg	none	Very high	0.9845		aadA2	-	-	-	-	-	-	-	sul1
GCA_002262745.1_ASM226274v1_genomic	no			Klebsiella pneumoniae	strong	94	185958	367772	5548343	no	-	ST11	1	2	7	7	ybt 9; ICEKp3	503	-	0	-	0	-	0	-	0	-	wzi64	KL64	K64	?	Good	0.9991		O1/O2v1	O2a	none	Very high	0.9865		aadA2;rmtB	-	fosA3	-	-	-	catII.2*	-	-
GCA_002262775.1_ASM226277v1_genomic	no			Klebsiella pneumoniae	strong	278	176056	367281	5767883	no	-	ST11	1	2	10	12	ybt 9; ICEKp3	503	-	0	-	0	-	0	-	0	-	wzi64	KL64	K64	none	Very high	0.9991		O1/O2v1	O2a	none	Very high	0.9865		aadA2;rmtB;strA.v1^;strB.v1	-	fosA3	-	-	-	catII.2*	-	sul2
GCA_002262785.1_ASM226278v1_genomic	no			Klebsiella pneumoniae	strong	214	235269	601404	5679176	yes (1158)	ambiguous_bases	ST15	1	2	7	7	ybt 14; ICEKp12	143-3LV	-	0	-	0	-	0	-	0	-	wzi19	KL19	K19	*	High	0.9491		O1/O2v2	O1	none	Perfect	1		aac(3)-IId^;aadA2^	-	-	-	-	-	-	-	sul1
GCA_002262795.1_ASM226279v1_genomic	no			Klebsiella pneumoniae	strong	92	176166	533309	5607211	no	-	ST11	1	2	6	6	ybt 9; ICEKp3	503	-	0	-	0	-	0	-	0	-	wzi64	KL64	K64	none	Very high	0.9991		O1/O2v1	O2a	none	Very high	0.9865		aadA2;rmtB	-	fosA3	-	-	-	-	-	-
GCA_002262805.1_ASM226280v1_genomic	no			Klebsiella pneumoniae	strong	278	108899	270413	5744876	no	-	ST11	1	2	10	12	ybt 9; ICEKp3	503	-	0	-	0	-	0	-	0	-	wzi64	KL64	K64	none	Very high	0.9991		O1/O2v1	O2a	none	Very high	0.9865		aadA2;rmtB;strA.v1^;strB.v1	-	fosA3	-	-	-	catII.2*	-	sul2
GCA_002262855.1_ASM226285v1_genomic	no			Klebsiella pneumoniae	strong	185	165131	400653	5619177	no	-	ST11	1	2	6	6	ybt 9; ICEKp3	503	-	0	-	0	-	0	-	0	-	wzi64	KL64	K64	none	Very high	0.9991		O1/O2v1	O2a	none	Very high	0.9865		aadA2;rmtB	-	fosA3	-	-	-	-	-	-
GCA_002263345.1_ASM226334v1_genomic	no			Klebsiella pneumoniae	strong	115	203834	708878	5631402	no	-	ST147	0	2	9	15	-	0	-	0	-	0	-	0	-	0	-	wzi64	KL64	K64	none	Perfect	1		O1/O2v1	O2ac	?	Good	0.9864		aac(6')-Ib-cr.v2*;aadA*;aadA2^;aph(3')-VI;armA	-	-	-	-	mphE.v2^;msrE	CatB4.v1	-	sul1
GCA_002263375.1_ASM226337v1_genomic	no			Klebsiella pneumoniae	strong	110	206650	754622	5652359	no	-	ST147	0	2	9	20	-	0	-	0	-	0	-	0	-	0	-	wzi64	KL64	K64	none	Perfect	1		O1/O2v1	O2ac	?	Good	0.9864		aac(3)-IIa.v1^;aac(6')-Ib-cr.v2*;aadA*;aadA2^;aph(3')-VI;armA;strA.v1*;strB.v1*	-	-	qnrS1	-	mphE.v2^;msrE	CatB4.v1;catII.2*	-	sul1;sul2
GCA_002264165.1_ASM226416v1_genomic	no			Klebsiella pneumoniae	strong	66	226991	507774	5609823	yes (2944)	ambiguous_bases	ST15	0	2	8	15	-	0	-	0	-	0	-	0	-	0	-	wzi19	KL19	K19	*	High	0.9491		O1/O2v2	O1	-	High	0.9998	O1/O2v2_06_wbbO	aadA2^;armA;rmtB;strA.v1^;strB.v1	-	-	qnrB4	-	mphE.v2;msrE	-	-	sul2*
GCA_002264195.1_ASM226419v1_genomic	no			Klebsiella pneumoniae	strong	79	222872	666023	5675827	no	-	ST23	5	2	1	1	ybt 1; ICEKp10	54	clb 2	29	iuc 1	1	iro 1	24	rmp 1; KpVP-1	70	rmpA2_5-54%	wzi1	KL1	K1	none	Very high	0.9999		O1/O2v2	O1	none	Very high	0.9913		-	-	-	-	-	-	-	-	-
GCA_002264245.1_ASM226424v1_genomic	no			Klebsiella pneumoniae	strong	84	203939	387344	5524464	no	-	ST11	1	2	7	6	ybt 9; ICEKp3	503	-	0	-	0	-	0	-	0	-	wzi64	KL64	K64	none	Very high	0.9991		O1/O2v1	O2a	none	Very high	0.9865		rmtB	-	fosA3	-	-	-	catII.2*	-	-
GCA_002264265.1_ASM226426v1_genomic	no			Klebsiella pneumoniae	strong	93	203939	387344	5530708	no	-	ST11	1	2	7	6	ybt 9; ICEKp3	503	-	0	-	0	-	0	-	0	-	wzi64	KL64	K64	none	Very high	0.9991		O1/O2v1	O2a	none	Very high	0.9865		rmtB	-	fosA3	-	-	-	catII.2*	-	-
GCA_002264365.1_ASM226436v1_genomic	no			Klebsiella pneumoniae	strong	83	203939	387344	5525783	no	-	ST11	1	2	7	6	ybt 9; ICEKp3	503	-	0	-	0	-	0	-	0	-	wzi64	KL64	K64	none	Very high	0.9991		O1/O2v1	O2a	none	Very high	0.9865		rmtB	-	fosA3	-	-	-	catII.2*	-	-
GCA_002264425.1_ASM226442v1_genomic	no			Klebsiella pneumoniae	strong	115	222925	712806	5529081	no	-	ST15	0	2	9	16	-	0	-	0	-	0	-	0	-	0	-	wzi19	KL19	K19	*	High	0.9491		O1/O2v2	O1	none	Perfect	1		aac(3)-IId^;aac(6')-Ib-cr.v2;aadA2^;aph3-Ia.v1^;strA.v1^;strB.v1	-	-	-	-	mphA	CatB4.v1;floR.v1*	-	sul1;sul2^
GCA_002264435.1_ASM226443v1_genomic	no			Klebsiella pneumoniae	strong	63	291843	635366	5822605	no	-	ST23	5	2	2	2	ybt 1; ICEKp10	46	clb 2	29-1LV	iuc 1	1	-	0	-	0	rmpA2_3-47%	wzi1	KL1	K1	none	Very high	0.9996		O1/O2v2	O1	none	Very high	0.9911		-	-	fosA3	-	-	-	-	-	-
GCA_002264465.1_ASM226446v1_genomic	no			Klebsiella pneumoniae	strong	89	203896	396251	5581788	no	-	ST11	1	2	4	3	ybt 9; ICEKp3	503	-	0	-	0	-	0	-	0	-	wzi64	KL64	K64	?	Good	0.999		O1/O2v1	O2a	none	Very high	0.9865		aadA2	-	-	-	-	-	-	-	-
GCA_002264475.1_ASM226447v1_genomic	no			Klebsiella pneumoniae	strong	99	192313	367644	5726611	no	-	ST11	1	2	9	13	ybt 9; ICEKp3	503	-	0	-	0	-	0	-	0	-	wzi209	KL47	K47	none	Very high	0.994		OL101	unknown (OL101)	?-+	Good	0.9497	OL101_09_glycosylhydrolase	aac(6')-Ib-cr.v2;aadA16*;rmtB	-	-	qnrS1	-	-	catII.2*	arr-3	sul1;sul2
GCA_002264505.1_ASM226450v1_genomic	no			Klebsiella pneumoniae	strong	94	192313	387331	5636447	no	-	ST11	1	2	6	5	ybt 9; ICEKp3	503	-	0	-	0	-	0	-	0	-	wzi209	KL47	K47	?-	Good	0.994	KL47_09,KL47_15_rmlB,KL47_18_rmlC	OL101	unknown (OL101)	?-+	Good	0.9213	OL101_01_rfbB,OL101_04_rfbC,OL101_09_glycosylhydrolase	rmtB	-	fosA3	-	-	-	-	-	-
GCA_002264525.1_ASM226452v1_genomic	no			Klebsiella pneumoniae	strong	104	203896	396251	5585536	no	-	ST11	1	2	4	3	ybt 9; ICEKp3	503	-	0	-	0	-	0	-	0	-	wzi64	KL64	K64	?	Good	0.999		O1/O2v1	O2a	none	Very high	0.9865		aadA2	-	-	-	-	-	-	-	-
GCA_002264545.1_ASM226454v1_genomic	no			Klebsiella pneumoniae	strong	107	192313	396251	5733347	no	-	ST11	4	2	9	12	ybt 9; ICEKp3	503	-	0	iuc 5	59	iro unknown	0	-	0	-	wzi64	KL64	K64	none	Very high	0.999		unknown (OL102)	unknown (OL102)	-*	None	0.875	OL102_05_wbbL,OL102_06_rhamnan,OL102_07_wzm,OL102_08_wzt	aac(3)-IId^;aadA5;strA.v1^;strB.v1*	-	fosA3	qnrS1	-	mphA	catII.2*	-	-
GCA_002264565.1_ASM226456v1_genomic	no			Klebsiella variicola subsp. variicola	strong	208	247198	428940	6293921	no	-	ST3942	0	2	8	19	-	0	-	0	-	0	-	0	-	0	-	wzi161	KL13	K13	*	Very high	0.9594		O5	O5	?	Good	0.9957		aac(3)-IId^;aac(6')-Ib;aadA2^;rmtB;strA.v1;strB.v1	-	-	qnrB4;qnrS1	-	-	catB8;catII.2*	-	-
GCA_002264605.1_ASM226460v1_genomic	no			Klebsiella pneumoniae	strong	100	192313	395675	5545597	no	-	ST11	1	2	5	4	ybt 9; ICEKp3	503	-	0	-	0	-	0	-	0	-	wzi209	KL47	K47	none	Very high	0.9941		OL101	unknown (OL101)	?-+	Good	0.9498	OL101_05_wbbL,OL101_09_glycosylhydrolase	rmtB	-	-	-	-	-	-	-	-
GCA_002264645.1_ASM226464v1_genomic	no			Klebsiella pneumoniae	strong	98	171014	392486	5618419	no	-	ST11	1	2	8	12	ybt 9; ICEKp3	503	-	0	-	0	-	0	-	0	-	wzi209	KL47	K47	?-*	Good	0.9941	KL47_15_rmlB,KL47_18_rmlC	OL101	unknown (OL101)	?-+	Good	0.9211	OL101_01_rfbB,OL101_04_rfbC,OL101_09_glycosylhydrolase	aac(6')-Ib-cr.v2^;aadA16*;rmtB	-	-	qnrB6^	-	-	-	arr-3	sul1;sul1
GCA_002264685.1_ASM226468v1_genomic	no			Klebsiella pneumoniae	strong	104	203938	392486	5553192	no	-	ST11	1	2	7	7	ybt 9; ICEKp3	503	-	0	-	0	-	0	-	0	-	wzi209	KL47	K47	?-*	Good	0.9941	KL47_15_rmlB,KL47_18_rmlC	OL101	unknown (OL101)	?-+	Good	0.9213	OL101_01_rfbB,OL101_04_rfbC,OL101_09_glycosylhydrolase	aadA2;rmtB	-	fosA3	-	-	-	catII.2*	-	-
GCA_002264695.1_ASM226469v1_genomic	no			Klebsiella pneumoniae	strong	95	176166	396251	5483445	no	-	ST11	1	2	6	6	ybt 9; ICEKp3	503	-	0	-	0	-	0	-	0	-	wzi209	KL47	K47	none	Very high	0.9941		OL101	unknown (OL101)	?-+	Good	0.9499	OL101_09_glycosylhydrolase	aadA2;rmtB	-	fosA3	-	-	-	-	-	-
GCA_002264705.1_ASM226470v1_genomic	no			Klebsiella pneumoniae	strong	96	185914	392486	5628838	no	-	ST11	1	2	8	12	ybt 9; ICEKp3	503	-	0	-	0	-	0	-	0	-	wzi209	KL47	K47	?-*	Good	0.9941	KL47_15_rmlB,KL47_18_rmlC	OL101	unknown (OL101)	?-+	Good	0.9211	OL101_01_rfbB,OL101_04_rfbC,OL101_09_glycosylhydrolase	aac(6')-Ib-cr.v2^;aadA16*;rmtB	-	-	qnrB6^	-	-	-	arr-3	sul1;sul1*
GCA_002264715.1_ASM226471v1_genomic	no			Klebsiella pneumoniae	strong	98	185914	392486	5632206	no	-	ST11	1	2	8	12	ybt 9; ICEKp3	503	-	0	-	0	-	0	-	0	-	wzi209	KL47	K47	?-*	Good	0.9939	KL47_15_rmlB,KL47_18_rmlC	unknown (OL101)	unknown (OL101)	?-+	Low	0.9208	OL101_01_rfbB,OL101_04_rfbC,OL101_09_glycosylhydrolase	aac(6')-Ib-cr.v2^;aadA16*;rmtB	-	-	qnrB6^	-	-	-	arr-3	sul1;sul1
GCA_002264765.1_ASM226476v1_genomic	no			Klebsiella pneumoniae	strong	90	210678	380676	5505326	no	-	ST11	1	2	6	5	ybt 9; ICEKp3 (truncated)	503-1LV	-	0	-	0	-	0	-	0	-	wzi209	KL47	K47	?-	Good	0.994	KL47_11_wzy,KL47_15_rmlB,KL47_18_rmlC	OL101	unknown (OL101)	?-+	Good	0.9212	OL101_01_rfbB,OL101_04_rfbC,OL101_09_glycosylhydrolase	rmtB	-	fosA3	-	-	-	-	-	-
GCA_002264775.1_ASM226477v1_genomic	no			Klebsiella pneumoniae	strong	86	176166	355193	5478142	no	-	ST11	1	2	6	6	ybt 9; ICEKp3	503	-	0	-	0	-	0	-	0	-	wzi209	KL47	K47	none	Very high	0.994		OL101	unknown (OL101)	?-+	Good	0.9497	OL101_09_glycosylhydrolase	aadA2;rmtB	-	fosA3	-	-	-	-	-	-
GCA_002264785.1_ASM226478v1_genomic	no			Klebsiella pneumoniae	strong	99	192313	367614	5643629	no	-	ST11	4	2	5	4	ybt 9; ICEKp3	503	-	0	iuc 1	1	iro 1	2	rmp 1; KpVP-1	26	rmpA2_6-60%	wzi209	KL47	K47	none	Very high	0.994		OL101	unknown (OL101)	?-+	Good	0.9497	OL101_09_glycosylhydrolase	aadA2	-	-	-	-	-	-	-	-
GCA_002264795.1_ASM226479v1_genomic	no			Klebsiella pneumoniae	strong	108	164600	387440	5829038	no	-	ST11	4	2	6	6	ybt 9; ICEKp3	503	-	0	iuc 1	1-1LV	-	0	-	0	rmpA2_2-54%	wzi209	KL47	K47	none	Very high	0.9941		OL101	unknown (OL101)	?-+	Good	0.9497	OL101_09_glycosylhydrolase	rmtB	-	fosA3	-	-	-	-	-	-
GCA_002264855.1_ASM226485v1_genomic	no			Klebsiella pneumoniae	strong	115	203939	396255	5659063	no	-	ST11	1	2	10	14	ybt 9; ICEKp3	503-1LV	-	0	-	0	-	0	-	0	-	wzi209	KL47	K47	none	Very high	0.994		OL101	unknown (OL101)	?-+	Good	0.9498	OL101_09_glycosylhydrolase	aac(3)-IId^;aadA2;aadA5;rmtB;strA.v1^;strB.v1*	-	fosA3	-	-	mphA	-	-	sul2
GCA_002264925.1_ASM226492v1_genomic	no			Klebsiella pneumoniae	strong	95	192313	387444	5810616	no	-	ST11	4	2	6	5	ybt 9; ICEKp3	503	-	0	iuc 1	1-1LV	-	0	-	0	rmpA2_2-54%	wzi209	KL47	K47	none	Very high	0.9941		unknown (OL101)	unknown (OL101)	?-	Low	0.9467	OL101_05_wbbL,OL101_09_glycosylhydrolase	rmtB	-	fosA3	-	-	-	-	-	-
GCA_002265015.1_ASM226501v1_genomic	no			Klebsiella pneumoniae	strong	105	176166	395260	5663831	no	-	ST11	1	2	10	14	ybt 9; ICEKp3	503-1LV	-	0	-	0	-	0	-	0	-	wzi209	KL47	K47	none	Very high	0.9941		OL101	unknown (OL101)	?-+	Good	0.9496	OL101_09_glycosylhydrolase	aac(3)-IId^;aadA2;aph3-Ia.v1^;rmtB	-	fosA3	qnrS1	-	mphA	catII.2*	-	-
GCA_002265425.1_ASM226542v1_genomic	no			Klebsiella pneumoniae	strong	94	151653	363749	5801284	yes (3392)	ambiguous_bases	ST11	4	2	8	9	ybt 9; ICEKp3	503	-	0	iuc 1	1	-	0	-,rmp 1; KpVP-1	0,40	rmpA2_3-47%	wzi64	KL64	K64	none	Very high	0.9991		O1/O2v1	O2a	none	Very high	0.9865		rmtB	-	-	qnrS1	-	-	catII.2*	-	sul2
GCA_002265525.1_ASM226552v1_genomic	no			Klebsiella pneumoniae	strong	98	151626	363854	5809489	yes (2300)	ambiguous_bases	ST11	4	2	10	11	ybt 9; ICEKp3	503	-	0	iuc 1	1	-	0	-,rmp 1; KpVP-1	0,40	rmpA2_3-47%	wzi64	KL64	K64	none	Very high	0.9991		O1/O2v1	O2a	none	Very high	0.9865		rmtB	-	fosA3	qnrS1	-	-	catII.2*	-	sul2
GCA_002265565.1_ASM226556v1_genomic	no			Klebsiella pneumoniae	strong	99	141060	363819	5831529	yes (2571)	ambiguous_bases	ST11	4	2	9	10	ybt 9; ICEKp3	503	-	0	iuc 1	1	-	0	-	0	rmpA2_3-47%	wzi64	KL64	K64	none	Very high	0.9991		O1/O2v1	O2a	none	Very high	0.9865		rmtB	-	-	qnrS1	-	-	catII.2*	-	sul2
GCA_002265605.1_ASM226560v1_genomic	no			Klebsiella pneumoniae	strong	100	140969	363803	5831261	yes (2689)	ambiguous_bases	ST11	4	1	9	10	ybt 9; ICEKp3	503	-	0	iuc 1	1	-	0	-,rmp 1; KpVP-1	0,40	rmpA2_3-47%	wzi64	KL64	K64	none	Very high	0.9991		O1/O2v1	O2a	none	Very high	0.9865		rmtB	-	fosA3	qnrS1	-	-	catII.2*	-	sul2
GCA_002268675.1_ASM226867v1_genomic	no			Klebsiella pneumoniae	strong	212	86788	287227	5482588	no	-	ST258	0	2	7	8	-	0	-	0	-	0	-	0	-	0	-	wzi29	KL106	unknown (KL106)	?-+	Good	0.999	KL106_17	O1/O2v2	O2afg	none	Very high	0.9848		strA.v1^;strB.v1	-	-	-	-	-	-	arr-3	sul1;sul2
GCA_002268775.1_ASM226877v1_genomic	no			Klebsiella pneumoniae	strong	295	105368	263567	5518458	no	-	ST258	0	2	7	7	-	0	-	0	-	0	-	0	-	0	-	wzi29	KL106	unknown (KL106)	?-	Good	0.999	KL106_17	O1/O2v2	O2afg	none	Very high	0.9848		aac(6')-Ib'.v1;aadA2^	-	-	-	-	mphA	catA1^	-	sul1
GCA_002268825.1_ASM226882v1_genomic	no			Klebsiella pneumoniae	strong	284	90731	316807	5516338	no	-	ST258	0	3	9	8	-	0	-	0	-	0	-	0	-	0	-	wzi29	KL106	unknown (KL106)	?-	Good	0.9992	KL106_10_wecB,KL106_11_wzx,KL106_17	O1/O2v2	O2afg	?-	Good	0.9848	O1/O2v2_10_gmlA	aac(6')-Ib'.v1;aadA2^	-	-	-	-	mphA	catA1^	-	sul1
GCA_002268865.1_ASM226886v1_genomic	no			Klebsiella pneumoniae	strong	355	74628	316175	5620852	no	-	ST258	0	2	8	15	-	0	-	0	-	0	-	0	-	0	-	wzi29	KL106	unknown (KL106)	?-	Good	0.9995	KL106_09,KL106_10_wecB	O1/O2v2	O2afg	none	Very high	0.9847		aac(3)-IIa.v1;aac(6')-Ib'.v1;aadA2^;aph3-Ia.v1^;strA.v1*;strB.v1*	-	-	-	-	-	catA1^;catII.2*	-	sul1;sul2
GCA_002268895.1_ASM226889v1_genomic	no			Klebsiella pneumoniae	strong	226	84916	370924	5483225	no	-	ST258	0	3	8	8	-	0	-	0	-	0	-	0	-	0	-	wzi29	KL106	unknown (KL106)	?	Good	0.9991		O1/O2v2	O2afg	?-	Good	0.9847	O1/O2v2_10_gmlA	strA.v1^;strB.v1	-	-	-	-	-	-	arr-3	sul1;sul2
GCA_002268915.1_ASM226891v1_genomic	no			Klebsiella pneumoniae	strong	260	83451	318332	5618952	no	-	ST258	0	3	8	12	-	0	-	0	-	0	-	0	-	0	-	wzi29	KL106	unknown (KL106)	?	Good	0.9978		O1/O2v2	O2afg	?	Good	0.9848		aac(3)-IV;aac(6')-Ib'.v1;aadA2;aph(4)-Ia;aph3-Ia.v1^	-	-	-	-	mphA	catA1^;cmlA1*	-	sul1;sul3
GCA_002268925.1_ASM226892v1_genomic	no			Klebsiella pneumoniae	strong	276	98406	439772	5519311	no	-	ST258	0	2	7	7	-	0	-	0	-	0	-	0	-	0	-	wzi29	KL106	unknown (KL106)	?-+	Good	0.9987	KL106_17	O1/O2v2	O2afg	none	Very high	0.9848		aac(6')-Ib'.v1;aadA2^	-	-	-	-	mphA	catA1^	-	sul1
GCA_002269295.1_ASM226929v1_genomic	no			Klebsiella pneumoniae	strong	1	5456357	5456357	5456357	no	-	ST11	1	0	2	1	ybt 9; ICEKp3	503-1LV	-	0	-	0	-	0	-	0	-	wzi209	KL47	K47	none	Very high	0.9932		OL101	unknown (OL101)	-	High	0.9497	OL101_09_glycosylhydrolase	aadA2	-	-	-	-	-	-	-	-
GCA_002271295.1_ASM227129v1_genomic	no			Klebsiella pneumoniae	strong	116	203922	391596	5807246	no	-	ST258	2	2	8	9	ybt 17; ICEKp10 (incomplete)	240-5LV	clb 3	62	-	0	-	0	-	0	-	wzi154	KL107	unknown (KL107)	?	Good	0.9998		O1/O2v2	O2afg	?-	Good	0.9838	O1/O2v2_01_wzm	aac(6')-Ib'.v1;aadA2^;aph3-Ia.v1^	-	-	-	-	mphA	catA1^	-	sul1
GCA_002271345.1_ASM227134v1_genomic	no			Klebsiella pneumoniae	strong	126	178833	490100	5726171	no	-	ST258	2	2	6	9	ybt 17; ICEKp10	291	clb 3	48-1LV	-	0	-	0	-	0	-	wzi154	KL107	unknown (KL107)	?-	Good	0.9999	KL107_10	O1/O2v2	O2afg	none	Very high	0.9838		aac(6')-Ib'.v1;aadA*;strA.v1^;strB.v1	-	-	-	-	-	-	-	sul2
GCA_002278055.1_ASM227805v1_genomic	no			Klebsiella pneumoniae	strong	1	5475860	5475860	5475860	no	-	ST11	1	1	5	6	ybt 9; ICEKp3	503	-	0	-	0	-	0	-	0	-	wzi209	KL47	K47	-	High	0.993	KL47_11_wzy	OL101	unknown (OL101)	-	High	0.9498	OL101_09_glycosylhydrolase	aadA2;armA	-	-	-	-	mphE.v2;msrE	-	-	sul1
GCA_002283495.1_ASM228349v1_genomic	no			Klebsiella pneumoniae	strong	157	141243	377904	5722854	no	-	ST307	0	1	9	16	-	0	-	0	-	0	-	0	-	0	-	wzi173	KL102	unknown (KL102)	none	Very high	0.9927		O1/O2v2	O2afg	none	Very high	0.9845		aac(3)-IIa.v1^;aac(6')-Ib-cr.v2;aadA2^;strA.v1^;strB.v1	mcr-1.1	-	qnrB1.v2^	-	mphA	-	-	sul1;sul2
GCA_002295145.1_ASM229514v1_genomic	no			Klebsiella pneumoniae	strong	143	148912	351188	5911062	yes (99)	ambiguous_bases	ST11	1	2	7	9	ybt 9; ICEKp3	344	-	0	-	0	-	0	-	0	-	wzi64	unknown (KL64)	unknown (K64)	?-	None	1	KL64_07_wzx,KL64_08_wcoV,KL64_09,KL64_10_wzy,KL64_11_wcoU,KL64_12_wcoT	O1/O2v1	O2a	none	Very high	0.9864		aac(6')-Iq;aadA;aph(3')-VIa*	-	-	-	-	-	catA1^	-	sul1;sul2
GCA_002295185.1_ASM229518v1_genomic	no			Klebsiella pneumoniae	strong	123	129692	367038	5658059	yes (36)	ambiguous_bases	ST11	1	2	9	11	ybt 10; ICEKp4	26	-	0	-	0	-	0	-	0	-	wzi75	KL105	unknown (KL105)	none	Very high	0.9996		O1/O2v2	O2afg	none	Very high	0.9845		aac(6')-Ib-cr.v2^;aph(3')-VIa*;aph3-Ia.v1^	-	-	qnrB19^	-	mphA	catB3.v2	arr-3	sul1
GCA_002369875.1_ASM236987v1_genomic	no			Klebsiella pneumoniae	strong	120	151791	334196	5627134	yes (500)	ambiguous_bases	ST11	1	2	7	12	ybt 9; ICEKp3	503	-	0	-	0	-	0	-	0	-	wzi209	KL47	K47	?-	Good	0.994	KL47_15_rmlB,KL47_18_rmlC	unknown (OL101)	unknown (OL101)	?-+	None	0.9206	OL101_01_rfbB,OL101_04_rfbC,OL101_05_wbbL,OL101_09_glycosylhydrolase	aadA2;ant(2'')-Ia;rmtB;strA.v1;strB.v1	-	fosA3	-	-	-	catII.2*;cmlA4*	-	-
GCA_002369905.1_ASM236990v1_genomic	no			Klebsiella pneumoniae	strong	107	176066	380476	5625846	yes (350)	ambiguous_bases	ST11	1	2	7	12	ybt 9; ICEKp3	503	-	0	-	0	-	0	-	0	-	wzi209	KL47	K47	?-	Good	0.994	KL47_15_rmlB,KL47_18_rmlC	OL101	unknown (OL101)	?-+	Good	0.9206	OL101_01_rfbB,OL101_04_rfbC,OL101_09_glycosylhydrolase	aadA2;ant(2'')-Ia;rmtB;strA.v1;strB.v1	-	fosA3	-	-	-	catII.2*;cmlA4*	-	-
GCA_002369925.1_ASM236992v1_genomic	no			Klebsiella pneumoniae	strong	4	5426969	5426969	5824783	no	-	ST23	5	2	5	5	ybt 1; ICEKp10 (truncated)	46-1LV	clb 2	29-1LV	iuc 1	1-1LV	iro 1	1-1LV	rmp 1; KpVP-1 (truncated)	71	rmpA2_5-54%	-	KL1	K1	*	Very high	0.9996		O1/O2v2	O1	none	Very high	0.9911		rmtB	-	fosA3*	-	-	-	-	-	-
GCA_002370055.1_ASM237005v1_genomic	no			Klebsiella pneumoniae	strong	145	176066	367544	5744747	yes (630)	ambiguous_bases	ST11	4	2	7	7	ybt 9; ICEKp3	503-2LV	-	0	iuc 1	1	-	0	-	0	rmpA2_9	wzi209	KL47	K47	?-	Good	0.9938	KL47_15_rmlB,KL47_18_rmlC	OL101	unknown (OL101)	?-+	Good	0.9205	OL101_01_rfbB,OL101_04_rfbC,OL101_09_glycosylhydrolase	aadA2;rmtB	-	fosA3	-	-	-	catII.2*	-	-
GCA_002370065.1_ASM237006v1_genomic	no			Klebsiella pneumoniae	strong	150	151791	354760	5764337	yes (350)	ambiguous_bases	ST11	4	3	8	7	ybt 9; ICEKp3	503-2LV	-	0	iuc 1	1	-	0	-	0	rmpA2_2*-54%	wzi209	KL47	K47	?-	Good	0.9938	KL47_15_rmlB,KL47_18_rmlC	OL101	unknown (OL101)	?-+	Good	0.9206	OL101_01_rfbB,OL101_04_rfbC,OL101_09_glycosylhydrolase	aadA2;rmtB	-	fosA3	-	-	-	catII.2*	-	-
GCA_002406915.1_ASM240691v1_genomic	no			Klebsiella pneumoniae	strong	147	111847	328886	5444980	no	-	ST147	1	1	8	8	ybt 16; ICEKp12	280	-	0	-	0	-	0	-	0	-	wzi64	KL64	K64	-	High	0.9999	KL64_22_rmlD	O1/O2v1	O2a	none	Very high	0.9864		strA.v1;strB.v1	-	-	qnrS1	-	-	-	-	sul1
GCA_002411665.1_ASM241166v1_genomic	no			Klebsiella quasipneumoniae subsp. similipneumoniae	strong	154	263933	750415	5791222	no	-	ST1887	0	1	8	12	-	0	-	0	-	0	-	0	-	0	-	wzi437	KL121	unknown (KL121)	?-	Good	0.9739	KL121_11_wcqS,KL121_20_wcsO,KL121_22_manC	O5	O5	?-	Good	0.9488	O5_01_manC	aac(3)-IIa.v1^;aac(6')-Ib-cr.v2;aph3-Ia.v1^	-	-	qnrB2.v1^	-	mphA	CatB4.v1?	-	sul1
GCA_002411715.1_ASM241171v1_genomic	no			Klebsiella pneumoniae	strong	103	235504	645595	5660000	no	-	ST101	1	1	7	13	ybt 9; ICEKp3	172-1LV	-	0	-	0	-	0	-	0	-	wzi137	KL17	K17	none	Very high	1		O1/O2v1	O1	none	Very high	0.9803		aac(3)-IIa.v1^;aac(6')-Ib-cr.v2;strA.v1^;strB.v1	-	-	qnrB1.v2^	-	-	CatB4.v1?	-	sul1;sul2
GCA_002416705.1_ASM241670v1_genomic	no			Klebsiella pneumoniae	strong	241	107830	264823	5549779	no	-	ST15	0	1	7	14	-	0	-	0	-	0	-	0	-	0	-	wzi24	KL24	K24	-	High	0.9996	KL24_08_wcuC,KL24_12_wcuE,KL24_13_wcuG	O1/O2v1	O1	-	High	0.9851	O1/O2v1_03_wbbM	aac(6')-Ib-cr.v2;aadA^;strA.v1*;strB.v1*	-	-	qnrS1	-	-	CatB4.v1?;catA1*	-	sul1^;sul2
GCA_002416775.1_ASM241677v1_genomic	no			Klebsiella variicola subsp. variicola	strong	403	105256	315843	6031662	no	-	ST1791	0	1	7	9	-	0	-	0	-	0	-	0	-	0	-	-	KL34	K34	-*	High	0.9595	KL34_08_wcaJ	O5	O5	-	High	0.9945	O5_06_wbdA,O5_08_wbdC	aac(6')-Ib-cr.v2*;strA.v1;strB.v1	-	-	qnrB1.v2^	-	-	-	arr-3	sul2
GCA_002417245.1_ASM241724v1_genomic	no			Klebsiella pneumoniae	strong	184	119617	424100	5658682	no	-	ST101	1	1	7	11	ybt 9; ICEKp3 (truncated)	183-2LV	-	0	-	0	-	0	-	0	-	wzi137	KL17	K17	?-	Good	0.9998	KL17_06_wzc	O1/O2v1	O1	none	Very high	0.9803		aac(3)-IIa.v1^;aadA*;strA.v1*;strB.v1*	-	-	-	-	-	CatB4.v1?;catII.2*	-	sul2
GCA_002417375.1_ASM241737v1_genomic	no			Klebsiella pneumoniae	strong	134	158195	518015	5576660	no	-	ST15	1	1	7	10	ybt 9; ICEKp3	174-1LV	-	0	-	0	-	0	-	0	-	wzi93	KL112	unknown (KL112)	-	High	0.9863	KL112_06_wzc,KL112_13_wcuV	O1/O2v1	O1	none	Very high	0.9852		aac(3)-IIa.v1^;aac(6')-Ib-cr.v2;strA.v1^;strB.v1	-	-	-	-	-	CatB4.v1?	-	sul2
GCA_002417435.1_ASM241743v1_genomic	no			Klebsiella pneumoniae	strong	128	157237	315509	5401740	no	-	ST15	0	1	7	10	-	0	-	0	-	0	-	0	-	0	-	wzi93	KL112	unknown (KL112)	-	High	0.9865	KL112_06_wzc	O1/O2v1	O1	none	Very high	0.9852		aac(3)-IIa.v1^;aac(6')-Ib-cr.v2;strA.v1^;strB.v1	-	-	-	-	-	CatB4.v1?	-	sul2
GCA_002417545.1_ASM241754v1_genomic	no			Klebsiella pneumoniae	strong	163	129966	422141	5568161	no	-	ST15	1	1	8	14	ybt 10; ICEKp4 (truncated)	162-1LV	-	0	-	0	-	0	-	0	-	wzi24	KL24	K24	-	High	0.9999	KL24_13_wcuG	O1/O2v1	O1	none	Very high	0.9852		aac(3)-IIa.v1^;aac(6')-Ib-cr.v2;aadA^;strA.v1^;strB.v1	-	-	-	-	-	CatB4.v1;catA1*	-	sul1^;sul2
GCA_002587165.1_ASM258716v1_genomic	no			Klebsiella pneumoniae	strong	5	5484708	5484708	5880984	no	-	ST11	1	2	9	15	ybt 9; ICEKp3	503	-	0	-	0	-	0	-	0	-	wzi64	KL64	K64	none	Very high	0.9991		O1/O2v1	O2a	none	Very high	0.9861		aac(6')-Ib-cr.v2;aadA16*;aadA2;rmtB	-	-	-	-	-	catII.2*;catII.2*;catII.2*;floR.v1*	arr-3	sul1
GCA_002591075.1_ASM259107v1_genomic	no			Klebsiella pneumoniae	strong	6	5240335	5240335	5752865	no	-	ST147	0	2	9	17	-	0	-	0	-	0	-	0	-	0	-	wzi64	KL64	K64	none	Perfect	1		O1/O2v1	O2ac	none	Very high	0.9864		aac(6')-Ib-cr.v2;aadA5;rmtC	-	-	qnrS1	-	ermB.v1*;mphA	CatB4.v1	-	sul1;sul1*
GCA_002610865.1_ASM261086v1_genomic	no			Klebsiella pneumoniae	strong	65	230153	484281	5546067	yes (245)	ambiguous_bases	ST11	1	2	4	3	ybt 9; ICEKp3	503	-	0	-	0	-	0	-	0	-	wzi209	KL47	K47	?-	Good	0.9751	KL47_17_rmlD,KL47_18_rmlC	OL101	unknown (OL101)	?-+	Good	0.9218	OL101_03_rfbD,OL101_04_rfbC,OL101_09_glycosylhydrolase	aadA2	-	-	-	-	-	catII.2*	-	-
GCA_002610925.1_ASM261092v1_genomic	no			Klebsiella pneumoniae	strong	67	230429	484767	5535729	yes (730)	ambiguous_bases	ST11	1	2	3	2	ybt 9; ICEKp3	503	-	0	-	0	-	0	-	0	-	wzi209	KL47	K47	?-	Good	0.9735	KL47_15_rmlB,KL47_17_rmlD,KL47_18_rmlC	unknown (OL101)	unknown (OL101)	?-	None	0.9168	OL101_01_rfbB,OL101_03_rfbD,OL101_04_rfbC,OL101_09_glycosylhydrolase	aadA2	-	-	-	-	-	-	-	-
GCA_002610935.1_ASM261093v1_genomic	no			Klebsiella pneumoniae	strong	68	230429	484170	5529704	yes (445)	ambiguous_bases	ST11	1	2	4	3	ybt 9; ICEKp3	503	-	0	-	0	-	0	-	0	-	wzi209	KL47	K47	?-	Good	0.9933	KL47_18_rmlC	OL101	unknown (OL101)	?-	Good	0.95	OL101_04_rfbC,OL101_09_glycosylhydrolase	aadA2	-	-	-	-	-	catII.2*	-	-
GCA_002610945.1_ASM261094v1_genomic	no			Klebsiella pneumoniae	strong	96	210238	709804	5722543	yes (50)	ambiguous_bases	ST11	1	0	3	2	ybt 9; ICEKp3	503	-	0	-	0	-	0	-	0	-	wzi209	KL47	K47	?	Good	0.975		unknown (OL101)	unknown (OL101)	?-	None	0.8999	OL101_05_wbbL,OL101_06_wzm,OL101_07_wzt,OL101_08_wbbB,OL101_09_glycosylhydrolase	aadA2	-	-	-	-	-	catII.2*	-	-
GCA_002636375.1_ASM263637v1_genomic	no			Klebsiella pneumoniae	strong	7	5329011	5329011	5727717	no	-	ST147	0	2	7	15	-	0	-	0	-	0	-	0	-	0	-	wzi64	KL64	K64	none	Very high	1		O1/O2v1	O2a	none	Very high	0.9862		aac(6')-Il;aadA1.v1^;aadA2*;aph3-Ia.v1*;aph3-Ia.v1^;strA.v1;strB.v1	-	-	-	-	mphA	-	-	sul1;sul1
GCA_002740615.1_ASM274061v1_genomic	no			Klebsiella pneumoniae	strong	107	136137	328775	5776343	yes (1544)	ambiguous_bases	ST11	4	2	10	12	ybt 9; ICEKp3	503	-	0	iuc 1	1	-	0	rmp 1; KpVP-1 (truncated)	40-1LV	rmpA2_3-47%	wzi64	KL64	K64	none	Very high	0.9991		O1/O2v1	O2a	none	Very high	0.9865		aadA2;rmtB	-	fosA3	qnrS1	-	-	catII.2*	-	sul2
GCA_002740625.1_ASM274062v1_genomic	no			Klebsiella pneumoniae	strong	114	121571	409843	5810197	yes (3832)	ambiguous_bases	ST11	4	2	10	12	ybt 9; ICEKp3	503	-	0	iuc 1	1	-	0	-,rmp 1; KpVP-1	0,40	rmpA2_3-47%	wzi64	KL64	K64	-	High	0.9991	KL64_07_wzx	O1/O2v1	O2a	none	Very high	0.9865		aadA2;rmtB	-	fosA3	qnrS1	-	-	catII.2*	-	sul2
GCA_002740645.1_ASM274064v1_genomic	no			Klebsiella pneumoniae	strong	110	126317	480408	5807167	yes (378)	ambiguous_bases	ST11	4	2	10	12	ybt 9; ICEKp3	503	-	0	iuc 1	1	-	0	-,rmp 1; KpVP-1	0,40	rmpA2_3-47%	wzi64	KL64	K64	none	Very high	0.9991		O1/O2v1	O2a	none	Very high	0.9865		aadA2;rmtB	-	fosA3	qnrS1	-	-	catII.2*	-	sul2
GCA_002740845.1_ASM274084v1_genomic	no			Klebsiella variicola subsp. variicola	strong	13	1172098	2460992	5988102	no	-	ST3919	0	2	3	3	-	0	-	0	-	0	-	0	-	0	-	-	KL60	K60	none	Very high	0.9902		O5	O5	none	Very high	0.9945		rmtC	-	-	-	-	-	-	-	sul1*
GCA_002740885.1_ASM274088v1_genomic	no			Klebsiella variicola subsp. variicola	strong	11	3036277	3036277	5997445	no	-	ST3914	0	2	3	3	-	0	-	0	-	0	-	0	-	0	-	-	KL60	K60	-	Good	0.9898	KL60_03_wzi	O5	O5	none	Very high	0.9943		rmtC	-	-	-	-	-	-	-	sul1*
GCA_002751155.1_ASM275115v1_genomic	no			Klebsiella pneumoniae	strong	105	129509	431439	5473965	no	-	ST11	1	2	6	5	ybt 9; ICEKp3 (truncated)	503-1LV	-	0	-	0	-	0	-	0	-	wzi209	unknown (KL47)	unknown (K47)	?-	None	0.9744	KL47_02_cpsACP,KL47_11_wzy,KL47_17_rmlD,KL47_18_rmlC	unknown (OL101)	unknown (OL101)	?-+	None	0.9196	OL101_03_rfbD,OL101_04_rfbC,OL101_08_wbbB,OL101_09_glycosylhydrolase	aac(3)-IId^	-	-	-	-	-	-	-	sul2
GCA_002751175.1_ASM275117v1_genomic	no			Klebsiella pneumoniae	strong	65	230161	389602	5551194	yes (460)	ambiguous_bases	ST11	1	2	4	3	ybt 9; ICEKp3	503	-	0	-	0	-	0	-	0	-	wzi209	KL47	K47	?-	Good	0.9732	KL47_17_rmlD	OL101	unknown (OL101)	?-	Good	0.9184	OL101_03_rfbD,OL101_09_glycosylhydrolase	aadA2	-	-	-	-	-	catII.2*	-	-
GCA_002751185.1_ASM275118v1_genomic	no			Klebsiella pneumoniae	strong	71	230429	389474	5530932	yes (649)	ambiguous_bases	ST11	1	1	4	3	ybt 9; ICEKp3	503	-	0	-	0	-	0	-	0	-	wzi209	KL47	K47	?-	Good	0.9736	KL47_15_rmlB,KL47_17_rmlD,KL47_18_rmlC	unknown (OL101)	unknown (OL101)	?-	None	0.9181	OL101_01_rfbB,OL101_03_rfbD,OL101_04_rfbC,OL101_08_wbbB,OL101_09_glycosylhydrolase	aadA2	-	-	-	-	-	catII.2*	-	-
GCA_002751195.1_ASM275119v1_genomic	no			Klebsiella pneumoniae	strong	69	214001	389618	5549092	yes (303)	ambiguous_bases	ST11	1	2	4	3	ybt 9; ICEKp3	503	-	0	-	0	-	0	-	0	-	wzi209	KL47	K47	?*	Good	0.9732		OL101	unknown (OL101)	?-*	Good	0.9181	OL101_09_glycosylhydrolase	aadA2	-	-	-	-	-	catII.2*	-	-
GCA_002751235.1_ASM275123v1_genomic	no			Klebsiella pneumoniae	strong	67	210897	484141	5539454	yes (407)	ambiguous_bases	ST11	1	2	5	4	ybt 9; ICEKp3	503	-	0	-	0	-	0	-	0	-	wzi209	KL47	K47	?-	Good	0.9729	KL47_15_rmlB,KL47_17_rmlD,KL47_18_rmlC	unknown (OL101)	unknown (OL101)	?-+	None	0.9173	OL101_01_rfbB,OL101_03_rfbD,OL101_04_rfbC,OL101_09_glycosylhydrolase	aadA2	-	-	-	-	-	catII.2*	-	-
GCA_002751295.1_ASM275129v1_genomic	no			Klebsiella pneumoniae	strong	64	225669	484358	5548905	yes (399)	ambiguous_bases	ST11	1	2	4	3	ybt 9; ICEKp3	503	-	0	-	0	-	0	-	0	-	wzi209	KL47	K47	?	Good	0.975		OL101	unknown (OL101)	?-*	Good	0.9177	OL101_09_glycosylhydrolase	aadA2	-	-	-	-	-	catII.2*	-	-
GCA_002751315.1_ASM275131v1_genomic	no			Klebsiella pneumoniae	strong	89	214191	389650	5788064	yes (441)	ambiguous_bases	ST11	1	2	9	14	ybt 9; ICEKp3	503	-	0	-	0	-	0	-	0	-	wzi209	KL47	K47	?-	Good	0.9731	KL47_04_wza,KL47_07_wcaJ	OL101	unknown (OL101)	?-	Good	0.9139	OL101_09_glycosylhydrolase	aac(3)-IId^;aadA2;strA.v1^;strB.v1	-	-	qnrS1	-	-	catII.2*	-	sul2
GCA_002751325.1_ASM275132v1_genomic	no			Klebsiella pneumoniae	strong	98	243747	676164	5715001	yes (20)	ambiguous_bases	ST11	1	0	3	2	ybt 9; ICEKp3	503	-	0	-	0	-	0	-	0	-	wzi209	KL47	K47	?-	Good	0.9747	KL47_17_rmlD,KL47_18_rmlC	unknown (OL101)	unknown (OL101)	?-+	None	0.8958	OL101_03_rfbD,OL101_04_rfbC,OL101_05_wbbL,OL101_06_wzm,OL101_07_wzt,OL101_08_wbbB,OL101_09_glycosylhydrolase	aadA2	-	-	-	-	-	catII.2*	-	-
GCA_002751355.1_ASM275135v1_genomic	no			Klebsiella pneumoniae	strong	69	223166	484391	5553954	yes (133)	ambiguous_bases	ST11	1	2	4	3	ybt 9; ICEKp3	503	-	0	-	0	-	0	-	0	-	wzi209	KL47	K47	?-	Good	0.974	KL47_17_rmlD,KL47_18_rmlC	OL101	unknown (OL101)	?-+	Good	0.9191	OL101_03_rfbD,OL101_04_rfbC,OL101_09_glycosylhydrolase	aadA2	-	-	-	-	-	catII.2*	-	-
GCA_002751375.1_ASM275137v1_genomic	no			Klebsiella pneumoniae	strong	66	209876	492274	5530808	yes (458)	ambiguous_bases	ST11	1	2	5	4	ybt 9; ICEKp3	503	-	0	-	0	-	0	-	0	-	wzi209	KL47	K47	?-	Good	0.9731	KL47_15_rmlB,KL47_17_rmlD,KL47_18_rmlC	unknown (OL101)	unknown (OL101)	?-+	None	0.9159	OL101_01_rfbB,OL101_03_rfbD,OL101_04_rfbC,OL101_09_glycosylhydrolase	aadA2	-	-	-	-	-	catII.2*	-	-
GCA_002751385.1_ASM275138v1_genomic	no			Klebsiella pneumoniae	strong	72	214176	389618	5551763	yes (298)	ambiguous_bases	ST11	1	2	4	3	ybt 9; ICEKp3	503	-	0	-	0	-	0	-	0	-	wzi209	KL47	K47	?-	Good	0.975	KL47_17_rmlD,KL47_18_rmlC	OL101	unknown (OL101)	?-+	Good	0.922	OL101_03_rfbD,OL101_04_rfbC,OL101_09_glycosylhydrolase	aadA2	-	-	-	-	-	catII.2*	-	-
GCA_002751415.1_ASM275141v1_genomic	no			Klebsiella pneumoniae	strong	67	222787	485258	5476932	yes (40)	ambiguous_bases	ST11	1	2	4	3	ybt 9; ICEKp3	503	-	0	-	0	-	0	-	0	-	wzi209	KL47	K47	?-	Good	0.9744	KL47_17_rmlD	OL101	unknown (OL101)	?-	Good	0.9211	OL101_03_rfbD,OL101_09_glycosylhydrolase	aadA2	-	-	-	-	-	catII.2*	-	-
GCA_002751425.1_ASM275142v1_genomic	no			Klebsiella pneumoniae	strong	69	222746	484289	5552455	yes (10)	ambiguous_bases	ST11	1	2	4	3	ybt 9; ICEKp3	503	-	0	-	0	-	0	-	0	-	wzi209	KL47	K47	?-	Good	0.9941	KL47_18_rmlC	OL101	unknown (OL101)	?-+	Good	0.9207	OL101_04_rfbC,OL101_09_glycosylhydrolase	aadA2	-	-	-	-	-	catII.2*	-	-
GCA_002751435.1_ASM275143v1_genomic	no			Klebsiella pneumoniae	strong	72	210208	709772	5502870	yes (10)	ambiguous_bases	ST11	1	2	4	3	ybt 9; ICEKp3	503	-	0	-	0	-	0	-	0	-	wzi209	KL47	K47	?-	Good	0.9747	KL47_17_rmlD,KL47_18_rmlC	OL101	unknown (OL101)	?-+	Good	0.9201	OL101_03_rfbD,OL101_04_rfbC,OL101_09_glycosylhydrolase	aadA2	-	-	-	-	-	catII.2*	-	-
GCA_002751485.1_ASM275148v1_genomic	no			Klebsiella pneumoniae	strong	68	221457	484321	5550911	yes (20)	ambiguous_bases	ST11	1	2	4	3	ybt 9; ICEKp3	503	-	0	-	0	-	0	-	0	-	wzi209	KL47	K47	?-	Good	0.9747	KL47_17_rmlD,KL47_18_rmlC	OL101	unknown (OL101)	?-+	Good	0.9204	OL101_03_rfbD,OL101_04_rfbC,OL101_09_glycosylhydrolase	aadA2	-	-	-	-	-	catII.2*	-	-
GCA_002751675.1_ASM275167v1_genomic	no			Klebsiella pneumoniae	strong	86	135767	282776	5361935	yes (211)	ambiguous_bases	ST11	1	2	6	5	ybt 9; ICEKp3	503	-	0	-	0	-	0	-	0	-	wzi209	unknown (KL47)	unknown (K47)	?-	None	0.9744	KL47_02_cpsACP,KL47_11_wzy,KL47_17_rmlD,KL47_18_rmlC	OL101	unknown (OL101)	?-+	Good	0.9196	OL101_03_rfbD,OL101_04_rfbC,OL101_09_glycosylhydrolase	aac(3)-IId^	-	-	-	-	-	-	-	sul1
GCA_002751705.1_ASM275170v1_genomic	no			Klebsiella pneumoniae	strong	76	176763	362952	5352084	yes (589)	ambiguous_bases	ST11	1	2	7	6	ybt 9; ICEKp3 (truncated)	503-1LV	-	0	-	0	-	0	-	0	-	wzi209	KL47	K47	?-*	Good	0.9745	KL47_02_cpsACP,KL47_11_wzy,KL47_15_rmlB	OL101	unknown (OL101)	?-	Good	0.9196	OL101_01_rfbB,OL101_09_glycosylhydrolase	aac(3)-IId^	-	-	-	-	mphA	-	-	sul1
GCA_002751715.1_ASM275171v1_genomic	no			Klebsiella pneumoniae	strong	82	221224	396177	5701782	yes (250)	ambiguous_bases	ST11	1	2	10	12	ybt 9; ICEKp3	503	-	0	-	0	-	0	-	0	-	wzi209	KL47	K47	?-	Good	0.9751	KL47_17_rmlD	OL101	unknown (OL101)	?-	Good	0.9219	OL101_03_rfbD,OL101_09_glycosylhydrolase	aac(3)-IId^;rmtB	-	fosA3	qnrS1	-	-	catII.2*	-	sul1
GCA_002751755.1_ASM275175v1_genomic	no			Klebsiella pneumoniae	strong	107	152301	460936	5712512	yes (40)	ambiguous_bases	ST11	1	2	11	19	ybt 9; ICEKp3	503	-	0	-	0	-	0	-	0	-	wzi209	unknown (KL47)	unknown (K47)	?-	None	0.9745	KL47_02_cpsACP,KL47_11_wzy,KL47_17_rmlD,KL47_18_rmlC	OL101	unknown (OL101)	?-+	Good	0.9197	OL101_03_rfbD,OL101_04_rfbC,OL101_09_glycosylhydrolase	aac(3)-IId^;aac(6')-Ib-cr.v2;aph3-Ia.v1;armA	-	-	-	-	mphA;mphE.v2;msrE	catA1^;catB3.v2	arr-3	sul1
GCA_002759035.1_ASM275903v1_genomic	no			Klebsiella pneumoniae	strong	128	126125	456023	5545626	no	-	ST11	1	2	8	10	ybt 15; ICEKp11	230-2LV	-	0	-	0	-	0	-	0	-	wzi24	KL24	K24	?-	Good	0.9998	KL24_13_wcuG	O1/O2v1	O2a	none	Very high	0.9852		aac(3)-IIe*?;strA.v1^;strB.v1	-	-	-	-	-	CatB4.v1?	-	sul2
GCA_002761315.1_ASM276131v1_genomic	no			Klebsiella pneumoniae	strong	1	5633290	5633290	5633290	no	-	ST23	5	0	0	0	ybt 1; ICEKp10	47-1LV	clb 2	29	iuc 1 (truncated)	1-1LV	iro 1	2	rmp 1; KpVP-1 (truncated)	26-1LV	rmpA2_3-47%	wzi1	KL1	K1	none	Very high	0.9999		O1/O2v2	O1	none	Very high	0.9913		-	-	-	-	-	-	-	-	-
GCA_002775175.1_ASM277517v1_genomic	no			Klebsiella pneumoniae	strong	62	419656	620256	5542633	no	-	ST147	0	3	10	13	-	0	-	0	-	0	-	0	-	0	-	wzi64	KL64	K64	none	Perfect	1		O1/O2v1	O2a	none	Very high	0.9864		aac(3)-IIa.v1^;aac(6')-Ib;aadA2^;rmtF	-	-	qnrA1	-	-	CatB4.v1;catII.2*	arr-2	sul1
GCA_002775265.1_ASM277526v1_genomic	no			Klebsiella pneumoniae	strong	92	294939	438558	5729787	no	-	ST15	1	2	9	12	ybt 10; ICEKp4	107-1LV	-	0	-	0	-	0	-	0	-	wzi93	KL112	unknown (KL112)	none	Very high	0.9865		O1/O2v1	O1	none	Very high	0.9852		aac(3)-IIa.v1^;aac(6')-Ib-cr.v2;strA.v1^;strB.v1	-	-	-	-	-	CatB4.v1	-	sul2
GCA_002775295.1_ASM277529v1_genomic	no			Klebsiella pneumoniae	strong	90	294939	429762	5673897	no	-	ST15	1	2	8	11	ybt 10; ICEKp4	107-1LV	-	0	-	0	-	0	-	0	-	wzi93	KL112	unknown (KL112)	none	Very high	0.9865		O1/O2v1	O1	none	Very high	0.9852		aac(3)-IIa.v1^;aac(6')-Ib-cr.v2;strA.v1^;strB.v1	-	-	-	-	-	CatB4.v1	-	sul2
GCA_002775405.1_ASM277540v1_genomic	no			Klebsiella pneumoniae	strong	108	328662	847262	5546348	no	-	ST11	0	2	11	20	-	0	-	0	-	0	-	0	-	0	-	wzi75	KL105	unknown (KL105)	none	Perfect	1		O1/O2v2	O2afg	none	Very high	0.9844		aac(6')-Ib'.v1;aadA*;aadA2^;aph(3')-VI;aph3-Ia.v1^	-	-	qnrB4;qnrS1	-	mphA	catA1^;catB3.v2	arr-3	sul1;sul1
GCA_002775435.1_ASM277543v1_genomic	no			Klebsiella quasipneumoniae subsp. similipneumoniae	strong	81	473825	926658	5493695	no	-	ST2720	0	2	4	4	-	0	-	0	-	0	-	0	-	0	-	wzi381	KL159	unknown (KL159)	none	Very high	0.9982		OL101	unknown (OL101)	none	Very high	0.9968		aadA^	-	-	-	-	-	-	-	sul1
GCA_002775515.1_ASM277551v1_genomic	no			Klebsiella quasipneumoniae subsp. similipneumoniae	strong	71	473824	1016452	5487820	no	-	ST2720	0	2	4	4	-	0	-	0	-	0	-	0	-	0	-	wzi381	KL159	unknown (KL159)	none	Very high	0.9982		OL101	unknown (OL101)	none	Very high	0.9968		aadA^	-	-	-	-	-	-	-	sul1
GCA_002775585.1_ASM277558v1_genomic	no			Klebsiella pneumoniae	strong	86	294938	472869	5653883	no	-	ST15	1	1	4	4	ybt 10; ICEKp4	17	-	0	-	0	-	0	-	0	-	wzi93	KL112	unknown (KL112)	none	Very high	0.9865		O1/O2v1	O1	none	Very high	0.9852		-	-	-	qnrB1.v2^	-	-	-	-	-
GCA_002776355.1_ASM277635v1_genomic	no			Klebsiella pneumoniae	strong	106	255933	362474	5678797	yes (1)	ambiguous_bases	ST15	1	1	8	12	ybt 10; ICEKp4	17-1LV	-	0	-	0	-	0	-	0	-	wzi93	KL112	unknown (KL112)	none	Very high	0.9865		O1/O2v1	O1	none	Very high	0.9852		aac(3)-IIa.v1^;aac(6')-Ib-cr.v2;strA.v1^;strB.v1	-	-	qnrB1.v2^	-	-	CatB4.v1	-	sul2
GCA_002786755.1_ASM278675v1_genomic	no			Klebsiella pneumoniae	strong	4	5420542	5420542	5720338	no	-	ST147	1	2	10	21	ybt 10; ICEKp4 (truncated)	384-2LV	-	0	-	0	-	0	-	0	-	wzi64	KL64	K64	none	Very high	1		O1/O2v1	O2a	none	Very high	0.9862		aac(6')-Ib;aac(6')-Ib;aadA2^;aadA2^;rmtB;rmtF;rmtF	-	-	qnrB1.v2^	-	ermB.v1*;mphA?	catII.2*	arr-2;arr-2	sul1
GCA_002787755.1_ASM278775v1_genomic	no			Klebsiella pneumoniae	strong	4	5429958	5429958	5707921	no	-	ST147	1	2	9	16	ybt 10; ICEKp4	384-1LV	-	0	-	0	-	0	-	0	-	wzi64	KL64	K64	none	Perfect	1		O1/O2v1	O2a	none	Very high	0.9864		aac(6')-Ib;aadA2^;rmtB;rmtF	-	-	qnrB1.v2^	-	ermB.v1*;mphA?	-	arr-2;arr-2	sul1
GCA_002811265.1_ASM281126v1_genomic	no			Klebsiella pneumoniae	strong	150	178206	367740	5721195	yes (486)	ambiguous_bases	ST11	1	2	7	8	ybt 9; ICEKp3	503	-	0	-	0	-	0	-	0	-	wzi64	KL64	K64	?	Good	0.999		O1/O2v1	O2a	none	Very high	0.9864		aadA2^;aph3-Ia.v1^;rmtB	-	-	-	-	mphA	-	-	-
GCA_002811275.1_ASM281127v1_genomic	no			Klebsiella pneumoniae	strong	150	178206	367744	5725082	yes (1323)	ambiguous_bases	ST11	1	2	7	8	ybt 9; ICEKp3	503	-	0	-	0	-	0	-	0	-	wzi64	KL64	K64	none	Very high	0.9991		O1/O2v1	O2a	none	Very high	0.9865		aadA2;aph3-Ia.v1^;rmtB	-	-	-	-	mphA	-	-	-
GCA_002811305.2_ASM281130v2_genomic	no			Klebsiella pneumoniae	strong	5	5480603	5480603	5777320	no	-	ST11	1	2	7	8	ybt 9; ICEKp3	503-1LV	-	0	-	0	-	0	-	0	-	wzi64	KL64	K64	none	Very high	0.9991		O1/O2v1	O2a	none	Very high	0.9865		aadA2;rmtB	-	fosA3	-	-	-	catII.2*	-	-
GCA_002811325.3_ASM281132v3_genomic	no			Klebsiella pneumoniae	strong	5	5444981	5444981	5641307	no	-	ST11	1	2	10	11	ybt 9; ICEKp3	503	-	0	-	0	-	0	-	0	-	wzi64	KL64	K64	none	Very high	0.9991		O1/O2v1	O2a	none	Very high	0.9865		aac(6')-Ib-cr.v2;aadA16*;aadA2	-	-	-	-	-	catII.2*	arr-3	sul1
GCA_002811375.1_ASM281137v1_genomic	no			Klebsiella pneumoniae	strong	157	169794	367852	5727840	yes (1323)	ambiguous_bases	ST11	1	2	7	8	ybt 9; ICEKp3	503	-	0	-	0	-	0	-	0	-	wzi64	KL64	K64	none	Very high	0.9991		O1/O2v1	O2a	none	Very high	0.9864		aadA2^;aph3-Ia.v1^;rmtB	-	-	-	-	mphA	-	-	-
GCA_002811535.1_ASM281153v1_genomic	no			Klebsiella pneumoniae	strong	79	202561	723519	5627639	yes (869)	ambiguous_bases	ST15	0	3	12	19	-	0	-	0	-	0	-	0	-	0	-	wzi516	KL131	unknown (KL131)	none	Very high	0.9998		O4	O4	none	Very high	0.9972		aac(3)-IId^;aac(6')-Ib-cr.v2;aadA16*;aph3-Ia.v1;strA.v1;strB.v1	mcr-1.1	-	qnrB2.v2^;qnrB4	-	mphA	floR.v1*	arr-3	sul1;sul1
GCA_002811585.1_ASM281158v1_genomic	no			Klebsiella pneumoniae	strong	70	222953	723342	5426811	yes (883)	ambiguous_bases	ST15	0	3	11	17	-	0	-	0	-	0	-	0	-	0	-	wzi516	KL131	unknown (KL131)	none	Very high	0.9998		O4	O4	none	Very high	0.9972		aac(3)-IId^;aac(6')-Ib-cr.v2;aadA16*;aph3-Ia.v1;strA.v1;strB.v1	mcr-1.1	-	qnrB2.v2^	-	mphA	floR.v1*	arr-3	sul1;sul1
GCA_002812365.1_ASM281236v1_genomic	no			Klebsiella pneumoniae	strong	3	5414861	5414861	5633657	no	-	ST258	1	2	5	4	ybt 13; ICEKp2	299-1LV	-	0	-	0	-	0	-	0	-	wzi29	KL106	unknown (KL106)	?-+	Good	0.9998	KL106_17	O1/O2v2	O2afg	none	Very high	0.9848		aph3-Ia.v1^	-	-	-	-	mphA	-	-	-
GCA_002812385.1_ASM281238v1_genomic	no			Klebsiella pneumoniae	strong	3	5449340	5449340	5743591	no	-	ST258	1	2	4	6	ybt 13; ICEKp2	299	-	0	-	0	-	0	-	0	-	wzi29	KL106	unknown (KL106)	?	Good	0.9998		O1/O2v2	O2afg	none	Very high	0.9848		aac(6')-Ib'.v1;aac(6')-Ib'.v1;aph3-Ia.v1^	-	-	-	-	-	-	-	-
GCA_002812665.1_ASM281266v1_genomic	no			Klebsiella pneumoniae	strong	6	5537943	5537943	6067344	no	-	ST258	2	3	8	13	ybt 17; ICEKp10	291	clb 3	52	-	0	-	0	-	0	-	wzi154	KL107	unknown (KL107)	-	High	0.9995	KL107_10	O1/O2v2	O2afg	-	High	0.9834	O1/O2v2_06_wbbO,O1/O2v2_08_gmlC	aac(6')-Ib'.v1;aadA*;aadA2^;strA.v1^;strB.v1	-	-	-	-	-	catA1^	-	sul1;sul2
GCA_002813595.1_ASM281359v1_genomic	no			Klebsiella pneumoniae	strong	2	5485114	5485114	5716697	no	-	ST23	5	0	0	0	ybt 1; ICEKp10	53	clb 2	29	iuc 1	1	iro 1	2	rmp 1; KpVP-1	26	rmpA2_6*-47%	wzi1	KL1	K1	none	Very high	1		O1/O2v2	O1	none	Very high	0.9911		-	-	-	-	-	-	-	-	-
GCA_002831525.1_ASM283152v1_genomic	no			Klebsiella pneumoniae	strong	1	5324579	5324579	5324579	yes (7319)	ambiguous_bases	ST23	0	0	0	0	-	0	-	0	-	0	-	0	-	0	-	wzi1	KL1	K1	none	Very high	1		O1/O2v2	O1	none	Very high	0.9912		-	-	-	-	-	-	-	-	-
GCA_002833425.1_ASM283342v1_genomic	no			Klebsiella pneumoniae	strong	3	5388622	5388622	5741903	no	-	ST307	0	1	9	14	-	0	-	0	-	0	-	0	-	0	-	wzi173	KL102	unknown (KL102)	none	Very high	0.9927		O1/O2v2	O2afg	none	Very high	0.9845		aac(3)-IIa.v1^;aac(6')-33;aac(6')-Ib-cr.v2;ant(2'')-Ia	-	-	qnrB1.v2^	-	-	CatB4.v1	-	sul1;sul2
GCA_002833445.1_ASM283344v1_genomic	no			Klebsiella pneumoniae	strong	3	5388466	5388466	5745430	yes (22)	ambiguous_bases	ST307	0	2	9	14	-	0	-	0	-	0	-	0	-	0	-	wzi173	KL102	unknown (KL102)	none	Very high	0.9927		O1/O2v2	O2afg	none	Very high	0.9845		aac(3)-IIa.v1^;aac(6')-33;aac(6')-Ib-cr.v2;ant(2'')-Ia	-	-	qnrB1.v2^	-	-	CatB4.v1	-	sul1;sul2
GCA_002833465.1_ASM283346v1_genomic	no			Klebsiella pneumoniae	strong	3	5383248	5383248	5751187	yes (8)	ambiguous_bases	ST307	0	3	10	15	-	0	-	0	-	0	-	0	-	0	-	wzi173	KL102	unknown (KL102)	-	High	0.9927	KL102_13	unknown (OL102)	unknown (OL102)	-	None	0.7418	OL102_01_rfbB,OL102_02_rfbA,OL102_03_rfbD,OL102_04_rfbC,OL102_05_wbbL,OL102_06_rhamnan,OL102_07_wzm,OL102_08_wzt	aac(3)-IIa.v1^;aac(6')-33;aac(6')-Ib-cr.v2;ant(2'')-Ia	-	-	qnrB1.v2^	-	-	CatB4.v1	-	sul1;sul2
GCA_002844865.1_ASM284486v1_genomic	no			Klebsiella pneumoniae	strong	146	156320	429551	5482389	yes (1447)	ambiguous_bases	ST11	1	2	8	15	ybt 9; ICEKp3	503	-	0	-	0	-	0	-	0	-	wzi209	unknown (KL47)	unknown (K47)	?-	None	0.9953	KL47_02_cpsACP,KL47_11_wzy,KL47_15_rmlB,KL47_18_rmlC	unknown (OL101)	unknown (OL101)	?-	None	0.9207	OL101_01_rfbB,OL101_04_rfbC,OL101_08_wbbB,OL101_09_glycosylhydrolase	aac(3)-IId^;aadA2^;aph(3')-Ia;armA;strA.v1^;strB.v1	-	-	-	-	mphA;mphE.v2;msrE	-	-	sul1;sul2*?
GCA_002844875.1_ASM284487v1_genomic	no			Klebsiella pneumoniae	strong	139	159606	354563	5485569	yes (1352)	ambiguous_bases	ST11	1	2	8	15	ybt 9; ICEKp3	503	-	0	-	0	-	0	-	0	-	wzi209	unknown (KL47)	unknown (K47)	?-	None	0.9953	KL47_02_cpsACP,KL47_11_wzy,KL47_15_rmlB,KL47_18_rmlC	unknown (OL101)	unknown (OL101)	?-	None	0.9207	OL101_01_rfbB,OL101_04_rfbC,OL101_08_wbbB,OL101_09_glycosylhydrolase	aac(3)-IId^;aadA2^;aph(3')-Ia;armA;strA.v1^;strB.v1	-	-	-	-	mphA;mphE.v2;msrE	-	-	sul1;sul2*?
GCA_002844905.1_ASM284490v1_genomic	no			Klebsiella pneumoniae	strong	106	198350	474290	5585792	yes (437)	ambiguous_bases	ST11	1	2	6	6	ybt 9; ICEKp3	503-1LV	-	0	-	0	-	0	-	0	-	wzi64	KL64	K64	none	Very high	0.999		O1/O2v1	O2a	none	Very high	0.9858		aadA2;rmtB	-	fosA3	-	-	-	-	-	-
GCA_002844925.1_ASM284492v1_genomic	no			Klebsiella pneumoniae	strong	145	151791	282520	5483166	yes (1352)	ambiguous_bases	ST11	1	2	8	15	ybt 9; ICEKp3	503	-	0	-	0	-	0	-	0	-	wzi209	unknown (KL47)	unknown (K47)	?-	None	0.9953	KL47_02_cpsACP,KL47_11_wzy,KL47_15_rmlB,KL47_18_rmlC	unknown (OL101)	unknown (OL101)	?-	None	0.9207	OL101_01_rfbB,OL101_04_rfbC,OL101_08_wbbB,OL101_09_glycosylhydrolase	aac(3)-IId^;aadA2^;aph(3')-Ia;armA;strA.v1^;strB.v1	-	-	-	-	mphA;mphE.v2;msrE	-	-	sul1;sul2*?
GCA_002844935.1_ASM284493v1_genomic	no			Klebsiella pneumoniae	strong	119	190461	380309	5422105	yes (427)	ambiguous_bases	ST11	1	2	7	8	ybt 9; ICEKp3	503	-	0	-	0	-	0	-	0	-	wzi209	KL47	K47	?-	Good	0.9938	KL47_15_rmlB,KL47_18_rmlC	OL101	unknown (OL101)	?-+	Good	0.9206	OL101_01_rfbB,OL101_04_rfbC,OL101_09_glycosylhydrolase	aadA2;rmtB	-	fosA3	-	-	-	catII.2*	-	-
GCA_002844965.1_ASM284496v1_genomic	no			Klebsiella pneumoniae	strong	109	178089	395928	5584858	yes (427)	ambiguous_bases	ST11	1	2	6	6	ybt 9; ICEKp3	503-1LV	-	0	-	0	-	0	-	0	-	wzi64	KL64	K64	none	Very high	0.999		O1/O2v1	O2a	none	Very high	0.9858		aadA2;rmtB	-	fosA3	-	-	-	-	-	-
GCA_002844975.1_ASM284497v1_genomic	no			Klebsiella pneumoniae	strong	169	129690	309003	5750536	yes (499)	ambiguous_bases	ST11	4	2	7	6	ybt 9; ICEKp3	503	-	0	iuc 1	1	iro 1 (incomplete) (truncated)	2-2LV	rmp 1; KpVP-1	26	rmpA2_6-60%	wzi209	KL47	K47	?-	Good	0.994	KL47_09,KL47_15_rmlB,KL47_18_rmlC	OL101	unknown (OL101)	?-+	Good	0.9208	OL101_01_rfbB,OL101_04_rfbC,OL101_09_glycosylhydrolase	rmtB	-	fosA3	-	-	-	catII.2*	-	-
GCA_002844985.1_ASM284498v1_genomic	no			Klebsiella pneumoniae	strong	140	134034	367361	5619236	yes (350)	ambiguous_bases	ST11	1	2	7	12	ybt 9; ICEKp3	503-1LV	-	0	-	0	-	0	-	0	-	wzi209	KL47	K47	?-	Good	0.994	KL47_15_rmlB,KL47_18_rmlC	OL101	unknown (OL101)	?-+	Good	0.9206	OL101_01_rfbB,OL101_04_rfbC,OL101_09_glycosylhydrolase	aadA2;ant(2'')-Ia;rmtB;strA.v1;strB.v1	-	-	-	-	-	catII.2*;cmlA4*	-	sul1*
GCA_002844995.1_ASM284499v1_genomic	no			Klebsiella pneumoniae	strong	141	132102	364915	5835143	yes (393)	ambiguous_bases	ST11	4	2	10	13	ybt 9; ICEKp3	503	-	0	iuc 1	1	-	0	-,rmp 1; KpVP-1	0,40	rmpA2_3-47%	wzi64	KL64	K64	none	Very high	0.9991		O1/O2v1	O2a	none	Very high	0.9865		aadA2;rmtB	-	fosA3	qnrS1	-	-	catII.2*	-	sul2
GCA_002845045.1_ASM284504v1_genomic	no			Klebsiella pneumoniae	strong	159	196385	392167	5586136	yes (427)	ambiguous_bases	ST11	1	2	7	8	ybt 9; ICEKp3	503	-	0	-	0	-	0	-	0	-	wzi209	KL47	K47	?-*	Good	0.9939	KL47_15_rmlB,KL47_18_rmlC	OL101	unknown (OL101)	?-+	Good	0.9206	OL101_01_rfbB,OL101_04_rfbC,OL101_09_glycosylhydrolase	aadA2;rmtB	-	fosA3	-	-	-	catII.2*	-	-
GCA_002845065.1_ASM284506v1_genomic	no			Klebsiella pneumoniae	strong	129	190942	392167	5600578	yes (427)	ambiguous_bases	ST11	1	2	7	10	ybt 9; ICEKp3	503	-	0	-	0	-	0	-	0	-	wzi209	KL47	K47	?-*	Good	0.9939	KL47_07_wcaJ,KL47_15_rmlB,KL47_18_rmlC	OL101	unknown (OL101)	?-+	Good	0.9206	OL101_01_rfbB,OL101_04_rfbC,OL101_09_glycosylhydrolase	aadA2;rmtB	-	-	qnrS1	-	-	catII.2*	-	-
GCA_002845075.1_ASM284507v1_genomic	no			Klebsiella pneumoniae	strong	161	129690	309003	5750531	yes (296)	ambiguous_bases	ST11	4	2	7	6	ybt 9; ICEKp3	503	-	0	iuc 1	1	iro 1 (incomplete) (truncated)	2-2LV	rmp 1; KpVP-1	26	rmpA2_6-60%	wzi209	KL47	K47	?-	Good	0.994	KL47_15_rmlB,KL47_18_rmlC	OL101	unknown (OL101)	?-+	Good	0.9208	OL101_01_rfbB,OL101_04_rfbC,OL101_09_glycosylhydrolase	rmtB	-	fosA3	-	-	-	catII.2*	-	-
GCA_002845095.1_ASM284509v1_genomic	no			Klebsiella pneumoniae	strong	124	203714	392167	5565093	yes (494)	ambiguous_bases	ST11	1	2	6	6	ybt 9; ICEKp3	503	-	0	-	0	-	0	-	0	-	wzi209	KL47	K47	?-*	Good	0.9931	KL47_15_rmlB,KL47_18_rmlC	OL101	unknown (OL101)	?-+	Good	0.9206	OL101_01_rfbB,OL101_04_rfbC,OL101_09_glycosylhydrolase	aadA2;rmtB	-	-	-	-	-	catII.2*	-	-
GCA_002845125.1_ASM284512v1_genomic	no			Klebsiella pneumoniae	strong	325	94005	363833	5565355	yes (323)	ambiguous_bases	ST11	1	2	7	7	ybt 9; ICEKp3	503	-	0	-	0	-	0	-	0	-	wzi209	unknown (KL47)	unknown (K47)	?-*	None	0.99	KL47_06_wzc,KL47_07_wcaJ,KL47_08_wcaA,KL47_09,KL47_10_wcqC,KL47_12_wcuT,KL47_13_wzx	OL101	unknown (OL101)	?-	Good	0.9473	OL101_05_wbbL,OL101_09_glycosylhydrolase	aadA2;rmtB	-	fosA3	-	-	-	catII.2*	-	-
GCA_002845135.1_ASM284513v1_genomic	no			Klebsiella pneumoniae	strong	306	151826	373038	5789617	yes (20)	ambiguous_bases	ST11	1	2	11	17	ybt 9; ICEKp3	503-2LV	-	0	-	0	-	0	-	0	-	wzi209	KL47	K47	?-	Good	0.993	KL47_15_rmlB,KL47_18_rmlC	OL101	unknown (OL101)	?-+	Good	0.9201	OL101_01_rfbB,OL101_04_rfbC,OL101_09_glycosylhydrolase	aac(3)-IId^;aadA2;aph3-Ia.v1^;rmtB	-	fosA3	qnrS1	-	mphA	catII.2*	-	sul1
GCA_002845145.1_ASM284514v1_genomic	no			Klebsiella pneumoniae	strong	332	176066	355093	5772424	yes (350)	ambiguous_bases	ST11	1	2	10	12	ybt 9; ICEKp3	503	-	0	-	0	-	0	-	0	-	wzi64	KL64	K64	?-	Good	0.9989	KL64_11_wcoU	O1/O2v1	O2a	none	Very high	0.9865		aac(3)-IV;aph(4)-Ia;rmtB	-	fosA3	qnrS1	-	-	floR.v1*	-	sul3
GCA_002845185.1_ASM284518v1_genomic	no			Klebsiella pneumoniae	strong	205	151791	472153	5818666	yes (350)	ambiguous_bases	ST11	4	2	9	12	ybt 9; ICEKp3	503	-	0	iuc 1	1	-	0	-,rmp 1; KpVP-1	0,40	rmpA2_3-47%	wzi64	KL64	K64	?	Good	0.9991		O1/O2v1	O2a	none	Very high	0.9865		aac(3)-IId^;aadA2;aadA5;strA.v1^;strB.v1*	-	-	-	-	mphA	-	-	sul2
GCA_002845205.1_ASM284520v1_genomic	no			Klebsiella pneumoniae	strong	223	157690	328601	5512451	yes (1198)	ambiguous_bases	ST11	1	2	8	15	ybt 9; ICEKp3	503	-	0	-	0	-	0	-	0	-	wzi209	unknown (KL47)	unknown (K47)	?-	None	0.9956	KL47_02_cpsACP,KL47_11_wzy,KL47_15_rmlB,KL47_18_rmlC	unknown (OL101)	unknown (OL101)	?-	None	0.9209	OL101_01_rfbB,OL101_04_rfbC,OL101_08_wbbB,OL101_09_glycosylhydrolase	aac(3)-IId^;aadA2^;aph(3')-Ia;armA;strA.v1^;strB.v1	-	-	-	-	mphA;mphE.v2;msrE	-	-	sul1;sul2?
GCA_002845225.1_ASM284522v1_genomic	no			Klebsiella pneumoniae	strong	130	156044	367361	5749387	yes (350)	ambiguous_bases	ST11	1	2	8	12	ybt 9; ICEKp3	503	-	0	-	0	-	0	-	0	-	wzi209	KL47	K47	?-	Good	0.994	KL47_15_rmlB,KL47_18_rmlC	OL101	unknown (OL101)	?-+	Good	0.9207	OL101_01_rfbB,OL101_04_rfbC,OL101_09_glycosylhydrolase	aac(3)-IId^;aadA2;ant(2'')-Ia;strA.v1;strB.v1	-	fosA3	-	-	-	catII.2*;cmlA4*	-	sul1*
GCA_002845235.1_ASM284523v1_genomic	no			Klebsiella pneumoniae	strong	212	156763	282907	5513283	yes (350)	ambiguous_bases	ST11	1	2	8	15	ybt 9; ICEKp3	503	-	0	-	0	-	0	-	0	-	wzi209	unknown (KL47)	unknown (K47)	?-	None	0.9951	KL47_02_cpsACP,KL47_11_wzy,KL47_15_rmlB,KL47_18_rmlC	unknown (OL101)	unknown (OL101)	?-	None	0.9208	OL101_01_rfbB,OL101_04_rfbC,OL101_08_wbbB,OL101_09_glycosylhydrolase	aac(3)-IId^;aadA2^;aph(3')-Ia;armA;strA.v1^;strB.v1	-	-	-	-	mphA;mphE.v2;msrE	-	-	sul1;sul2?
GCA_002845265.1_ASM284526v1_genomic	no			Klebsiella pneumoniae	strong	207	110021	239122	5490230	yes (478)	ambiguous_bases	ST11	1	2	7	13	ybt 9; ICEKp3	503	-	0	-	0	-	0	-	0	-	wzi209	unknown (KL47)	unknown (K47)	?-	None	0.9946	KL47_02_cpsACP,KL47_11_wzy,KL47_12_wcuT,KL47_15_rmlB,KL47_18_rmlC	unknown (OL101)	unknown (OL101)	?-	None	0.9208	OL101_01_rfbB,OL101_04_rfbC,OL101_08_wbbB,OL101_09_glycosylhydrolase	aac(3)-IId^;aadA2^;aph(3')-Ia;strA.v1^;strB.v1	-	-	-	-	mphA;mphE.v2?;msrE	-	-	sul1;sul2*?
GCA_002845285.1_ASM284528v1_genomic	no			Klebsiella pneumoniae	strong	166	141255	376596	5579908	yes (360)	ambiguous_bases	ST11	1	2	6	5	ybt 9; ICEKp3	503-1LV	-	0	-	0	-	0	-	0	-	wzi64	KL64	K64	?-	Good	0.999	KL64_12_wcoT	O1/O2v1	O2a	?	Good	0.9865		rmtB	-	fosA3	-	-	-	-	-	-
GCA_002845315.1_ASM284531v1_genomic	no			Klebsiella pneumoniae	strong	219	151791	287198	5513909	yes (1348)	ambiguous_bases	ST11	1	2	8	14	ybt 9; ICEKp3	503	-	0	-	0	-	0	-	0	-	wzi209	unknown (KL47)	unknown (K47)	?-	None	0.9956	KL47_02_cpsACP,KL47_11_wzy,KL47_15_rmlB,KL47_18_rmlC	unknown (OL101)	unknown (OL101)	?-	None	0.9207	OL101_01_rfbB,OL101_04_rfbC,OL101_08_wbbB,OL101_09_glycosylhydrolase	aac(3)-IId^;aadA2^;armA;strA.v1^;strB.v1	-	-	-	-	mphA;mphE.v2;msrE	-	-	sul1;sul2*?
GCA_002845345.1_ASM284534v1_genomic	no			Klebsiella pneumoniae	strong	228	151791	380468	5725654	yes (838)	ambiguous_bases	ST11	1	2	6	9	ybt 9; ICEKp3	503	-	0	-	0	-	0	-	0	-	wzi209	KL47	K47	?-	Good	0.9941	KL47_15_rmlB,KL47_18_rmlC	OL101	unknown (OL101)	?-+	Good	0.9205	OL101_01_rfbB,OL101_04_rfbC,OL101_09_glycosylhydrolase	aac(6')-Ib-cr.v2;aadA16*;aadA2;rmtB	-	-	qnrB6^	-	-	-	arr-3	sul2
GCA_002845905.1_ASM284590v1_genomic	no			Klebsiella pneumoniae	strong	1	5339613	5339613	5339613	yes (3811)	ambiguous_bases	ST23	2	0	0	0	-	0	clb 2 (incomplete)	26-6LV	-	0	-	0	-	0	-	wzi1	KL1	K1	none	Very high	0.9999		O1/O2v2	O1	none	Very high	0.9912		-	-	-	-	-	-	-	-	-
GCA_002848545.1_ASM284854v1_genomic	no			Klebsiella pneumoniae	strong	5	5492338	5492338	5859831	no	-	ST11	1	2	6	7	ybt 9; ICEKp3	503	-	0	-	0	-	0	-	0	-	wzi209	KL47	K47	*	Very high	0.9941		OL101	unknown (OL101)	-	High	0.9471	OL101_08_wbbB,OL101_09_glycosylhydrolase	aadA2;rmtB	-	-	-	-	-	catII.2*	-	-
GCA_002848565.1_ASM284856v1_genomic	no			Klebsiella pneumoniae	strong	5	5359967	5359967	5845963	no	-	ST11	1	2	10	20	ybt 9; ICEKp3	15-1LV	-	0	-	0	-	0	-	0	-	wzi74	KL103	unknown (KL103)	*	Very high	0.9671		O1/O2v1	O2a	none	Very high	0.9772		aac(6')-Ib4^;aadA1.v1^;aadA2^;aphA15;rmtB;strA.v1^;strB.v1	-	fosA3	-	-	-	catB2.v1	-	sul2
GCA_002848585.1_ASM284858v1_genomic	no			Klebsiella pneumoniae	strong	5	5460465	5460465	5899407	no	-	ST11	4	2	7	9	ybt 9; ICEKp3	503	-	0	iuc 1	1	-	0	-	0	rmpA2_8-60%	wzi209	KL47	K47	none	Very high	0.9893		OL101	unknown (OL101)	-	High	0.9499	OL101_05_wbbL,OL101_09_glycosylhydrolase	aac(3)-IId^;aadA2;rmtB	-	-	-	-	mphA	catII.2*	-	-
GCA_002848605.1_ASM284860v1_genomic	no			Klebsiella pneumoniae	strong	3	5393461	5393461	5630984	no	-	ST147	0	2	9	14	-	0	-	0	-	0	-	0	-	0	-	wzi420	KL10	K10	-*	High	0.9674	KL10_06_wzc	O3/O3a	O3/O3a	none	Very high	0.9798		aac(6')-Ib'.v1;aadA*;aadA*;aph(3')-VI	-	-	qnrS1	-	ereA2*	cmlA5	arr-2	sul1*
GCA_002851015.1_ASM285101v1_genomic	no			Klebsiella pneumoniae	strong	66	186577	443875	5555668	no	-	ST15	0	0	4	4	-	0	-	0	-	0	-	0	-	0	-	wzi24	KL24	K24	none	Very high	0.9998		O1/O2v1	O1	none	Very high	0.9851		aac(2')-IIa*;aadA^	-	-	-	-	-	-	-	sul1
GCA_002851035.1_ASM285103v1_genomic	no			Klebsiella pneumoniae	strong	164	118626	654132	5922272	no	-	ST258	0	0	6	14	-	0	-	0	-	0	-	0	-	0	-	wzi154	KL107	unknown (KL107)	none	Very high	0.9999		O1/O2v2	O2afg	none	Very high	0.9838		aac(3)-IIa.v1;aac(3)-IV;aph(4)-Ia;strA.v1^;strB.v1	-	-	qnrB19^	-	-	catA1^;cmlA1*	-	sul1*;sul2;sul3
GCA_002851075.1_ASM285107v1_genomic	no			Klebsiella quasipneumoniae subsp. similipneumoniae	strong	33	425446	782679	5261086	no	-	ST339	0	2	1	1	-	0	-	0	-	0	-	0	-	0	-	-	KL63	K63	?-*	Good	0.9512	KL63_19_manB	O3/O3a	O3/O3a	?-	Good	0.958	O3/O3a_02_manB	-	-	-	-	-	-	-	-	-
GCA_002851085.1_ASM285108v1_genomic	no			Klebsiella quasipneumoniae subsp. quasipneumoniae	strong	93	154778	460890	5480629	no	-	ST3537	0	1	2	2	-	0	-	0	-	0	-	0	-	0	-	-	KL17	K17	*	Very high	0.9634		O3/O3a	O3/O3a	none	Very high	0.9593		-	-	-	-	-	-	-	-	-
GCA_002851235.1_ASM285123v1_genomic	no			Klebsiella quasipneumoniae subsp. similipneumoniae	strong	95	163969	521334	5452401	no	-	ST1584	0	1	3	5	-	0	-	0	-	0	-	0	-	0	-	wzi108	KL118	unknown (KL118)	?-	Good	0.9837	KL118_17_rmlB,KL118_18_rmlA,KL118_20_rmlC	unknown (OL101)	unknown (OL101)	?-+	None	0.9215	OL101_01_rfbB,OL101_02_rfbA,OL101_04_rfbC,OL101_09_glycosylhydrolase	ant(2'')-Ia;strA.v1;strB.v1	-	-	qnrB19^	-	-	-	-	-
GCA_002851295.1_ASM285129v1_genomic	no			Klebsiella quasipneumoniae subsp. quasipneumoniae	strong	133	115317	410725	5690643	no	-	ST3861	0	1	1	1	-	0	-	0	-	0	-	0	-	0	-	-	KL142	unknown (KL142)	?-*	Good	0.9389	KL142_08_wcaJ	O3/O3a	O3/O3a	none	Very high	0.9647		-	-	-	-	-	-	-	-	-
GCA_002851315.1_ASM285131v1_genomic	no			Klebsiella quasipneumoniae subsp. quasipneumoniae	strong	136	115869	293353	5652037	no	-	ST338	0	2	7	11	-	0	-	0	-	0	-	0	-	0	-	-	unknown (KL161)	unknown (KL161)	?-*	None	0.8071	KL161_08,KL161_09_rmlB,KL161_10_rmlA,KL161_11_rmlC,KL161_12_rmlD,KL161_13_wcuP,KL161_14,KL161_15,KL161_16_wzx	unknown (O4)	unknown (O4)	?-*	None	0.7658	O4_01_hydrolase,O4_03_hypothetical,O4_06_glycosyltransferase	aac(3)-IIa.v1;aac(6')-Iaf*;aadA15^	-	-	qnrB19^	-	-	-	-	sul1*
GCA_002851345.1_ASM285134v1_genomic	no			Klebsiella pneumoniae	strong	91	190284	446361	5600122	no	-	ST101	1	1	7	11	ybt 9; ICEKp3	183	-	0	-	0	-	0	-	0	-	wzi137	KL17	K17	none	Perfect	1		O1/O2v1	O1	none	Very high	0.9803		aac(3)-IIa.v1^;aadA*;aph3-Ia.v1^;strA.v1;strB.v1	-	-	-	-	-	catII.2*	-	sul2
GCA_002851375.1_ASM285137v1_genomic	no			Klebsiella pneumoniae	strong	139	147493	360478	5974422	no	-	ST11	0	1	7	15	-	0	-	0	-	0	-	0	-	0	-	wzi88	KL150	unknown (KL150)	?+	Good	0.9981		O3b	O3b	none	Very high	0.9905		aac(3)-IIa.v1;aac(3)-IV;aac(6')-Ib-cr.v2;aadA5;aph3-Ia.v1^	-	-	qnrB19^	-	mphA	-	-	sul1;sul3
GCA_002851415.1_ASM285141v1_genomic	no			Klebsiella variicola subsp. variicola	strong	115	157990	452298	6000429	no	-	ST533	0	1	3	2	-	0	-	0	-	0	-	0	-	0	-	wzi389	KL64	K64	?*	Good	0.9336		O5	O5	?	Good	0.9947		-	-	-	-	-	-	-	-	-
GCA_002851595.1_ASM285159v1_genomic	no			Klebsiella quasipneumoniae subsp. similipneumoniae	strong	73	264811	373778	5368048	no	-	ST1191	0	1	4	7	-	0	-	0	-	0	-	0	-	0	-	wzi242	unknown (KL13)	unknown (K13)	?-+	Low	0.9842	KL13_17_manC,KL13_18_manB	O3/O3a	O3/O3a	?-	Good	0.9618	O3/O3a_01_manC,O3/O3a_02_manB	aac(3)-IIa.v1;aac(6')-Ian;strA.v1;strB.v1	-	-	-	-	-	catA1*	-	sul2
GCA_002851635.1_ASM285163v1_genomic	no			Klebsiella variicola subsp. variicola	strong	138	140948	296982	5804615	no	-	ST5414-2LV	0	1	4	10	-	0	-	0	-	0	-	0	-	0	-	wzi371	KL58	K58	?*	Good	0.9501		O5	O5	?	Good	0.9957		aac(3)-IIa.v1;aadA*;aadA5*;ant(2'')-Ia*;sat-2	-	-	-	-	-	-	-	sul1
GCA_002852915.4_ASM285291v4_genomic	no			Klebsiella variicola subsp. variicola	strong	2	5553346	5553346	5789507	no	-	ST595	4	0	0	0	ybt 4; plasmid	65-1LV	-	0	iuc 1	1	iro 1	2	rmp 1; KpVP-1 (truncated)	40-1LV	rmpA2_3-47%	wzi251	KL16	K16	*	Very high	0.9729		O5	O5	none	Very high	0.9959		-	-	-	-	-	-	-	-	-
GCA_002853015.1_ASM285301v1_genomic	no			Klebsiella quasipneumoniae subsp. similipneumoniae	strong	96	202829	680730	5732541	yes (989)	ambiguous_bases	ST1859	0	2	8	9	-	0	-	0	-	0	-	0	-	0	-	wzi23	KL35	K35	none	Very high	0.9919		O5	O5	*	High	0.9427		aadA16*	-	-	qnrB4	-	-	-	arr-3	sul1;sul1
GCA_002853035.1_ASM285303v1_genomic	no			Klebsiella variicola subsp. variicola	strong	45	390115	713830	5611755	yes (591)	ambiguous_bases	ST3965	0	0	0	0	-	0	-	0	-	0	-	0	-	0	-	wzi369	KL107	unknown (KL107)	*	Very high	0.965		O3/O3a	O3/O3a	none	Very high	0.9935		-	-	-	-	-	-	-	-	-
GCA_002853045.1_ASM285304v1_genomic	no			Klebsiella quasipneumoniae subsp. quasipneumoniae	strong	109	386133	1067848	5928008	yes (640)	ambiguous_bases	ST668	0	2	8	11	-	0	-	0	-	0	-	0	-	0	-	wzi530	KL128	unknown (KL128)	*	Very high	0.9808		O3/O3a	O3/O3a	none	Very high	0.9604		aadA16*;aadA4.v1*	-	-	qnrB4;qnrS2	-	-	-	arr-3	sul1;sul1
GCA_002853275.1_ASM285327v1_genomic	no			Klebsiella variicola subsp. variicola	strong	54	447000	999812	5700411	yes (1027)	ambiguous_bases	ST3949	0	2	1	1	-	0	-	0	-	0	-	0	-	0	-	-	KL64	K64	*	High	0.9334		unknown (O5)	unknown (O5)	+	None	0.9949		-	-	-	-	-	-	-	-	-
GCA_002853615.1_ASM285361v1_genomic	no			Klebsiella quasipneumoniae subsp. quasipneumoniae	strong	141	102077	269159	5740941	no	-	ST1681	0	1	6	8	-	0	-	0	-	0	-	0	-	0	-	-	unknown (KL107)	unknown (KL107)	?-+*	None	0.7805	KL107_02_cpsACP,KL107_03_wzi,KL107_05_wzb,KL107_06_wzc,KL107_07_wbaP,KL107_08,KL107_09,KL107_10	O1/O2v1	O2a	?-+*	Good	0.7205	O1/O2v1_03_wbbM,O1/O2v1_05_wbbN,O1/O2v1_07_kfoC	aac(6')-Il;strA.v1^;strB.v1	-	-	qnrB19^	-	-	-	-	sul2
GCA_002853635.1_ASM285363v1_genomic	no			Klebsiella quasipneumoniae subsp. quasipneumoniae	strong	104	115670	353164	5418771	no	-	ST3859	0	1	3	3	-	0	-	0	-	0	-	0	-	0	-	wzi108	KL118	unknown (KL118)	none	Very high	0.9957		O5	O5	none	High	0.9461		-	-	-	qnrB19^	-	-	-	-	-
GCA_002853675.1_ASM285367v1_genomic	no			Klebsiella quasipneumoniae subsp. similipneumoniae	strong	131	176804	474079	5773210	no	-	ST477	0	1	7	11	-	0	-	0	-	0	-	0	-	0	-	-	KL30	K30	?*	Good	0.95		O3/O3a	O3/O3a	?	Good	0.9603		aac(6')-Ian;aadA10*?	-	-	qnrB19^	-	-	catA1*	-	sul1;sul2
GCA_002853745.1_ASM285374v1_genomic	no			Klebsiella quasipneumoniae subsp. similipneumoniae	strong	87	187950	517508	5403606	no	-	ST138	0	1	3	3	-	0	-	0	-	0	-	0	-	0	-	wzi233	KL1	K1	?*	Good	0.9427		O5	O5	?*	Good	0.9506		-	-	-	qnrB19^	-	-	catA1*	-	-
GCA_002853875.1_ASM285387v1_genomic	no			Klebsiella quasipneumoniae subsp. quasipneumoniae	strong	115	116450	449410	5582030	no	-	ST3858	0	1	1	1	-	0	-	0	-	0	-	0	-	0	-	-	unknown (KL166)	unknown (KL166)	?+*	Low	0.9513		O3/O3a	O3/O3a	none	Very high	0.9603		-	-	-	-	-	-	-	-	-
GCA_002854195.1_ASM285419v1_genomic	no			Klebsiella pneumoniae	strong	56	256604	938960	5631985	no	-	ST147	0	2	5	9	-	0	-	0	-	0	-	0	-	0	-	wzi64	KL64	K64	?	Good	1		O1/O2v1	O2a	none	Very high	0.9864		aac(3)-IIa.v1;aac(6')-Ian;aph(3')-Ia*;strA.v1;strB.v1	-	-	qnrB19^	-	-	-	-	sul2
GCA_002854215.1_ASM285421v1_genomic	no			Klebsiella pneumoniae	strong	96	132128	361513	5547121	no	-	ST15	0	2	6	7	-	0	-	0	-	0	-	0	-	0	-	wzi24	KL24	K24	-	High	1	KL24_14_wzy	O1/O2v1	O1	none	Very high	0.9852		aac(6')-Ib-cr.v2;aadA16*	-	-	qnrB19^	-	-	-	arr-3	sul1
GCA_002854235.1_ASM285423v1_genomic	no			Klebsiella pneumoniae	strong	113	137178	833671	5910048	no	-	ST258	2	3	9	13	ybt 17; ICEKp10 (truncated)	265	clb 3	19	-	0	-	0	-	0	-	wzi154	KL107	unknown (KL107)	none	Very high	0.9999		O1/O2v2	O2afg	none	Very high	0.9838		aac(3)-IV;aadA2;aadA^;aph(4)-Ia	-	-	-	-	ermB.v1*;mphA*	catA1^;cmlA1*	-	sul1;sul3
GCA_002854275.1_ASM285427v1_genomic	no			Klebsiella pneumoniae	strong	139	107210	340285	5767820	no	-	ST258	2	3	8	10	ybt 17; ICEKp10 (truncated)	265	clb 3	19	-	0	-	0	-	0	-	wzi154	KL107	unknown (KL107)	none	Very high	0.9999		O1/O2v2	O2afg	none	Very high	0.9838		aac(3)-IV;aadA2;aadA^;aph(4)-Ia	-	-	-	-	-	cmlA1*	-	sul1;sul3
GCA_002854295.1_ASM285429v1_genomic	no			Klebsiella pneumoniae	strong	128	154629	833671	5832594	no	-	ST258	2	2	7	10	ybt 17; ICEKp10 (truncated)	265	clb 3	19	-	0	-	0	-	0	-	wzi154	KL107	unknown (KL107)	none	Very high	0.9999		O1/O2v2	O2afg	none	Very high	0.9838		aac(3)-IV;aadA^;aph(4)-Ia	-	-	-	-	-	catA1^;cmlA1*	-	sul1;sul3
GCA_002854335.1_ASM285433v1_genomic	no			Klebsiella pneumoniae	strong	166	98037	475460	5824619	no	-	ST258	2	3	7	8	ybt 17; ICEKp10 (truncated)	265	clb 3	19	-	0	-	0	-	0	-	wzi154	KL107	unknown (KL107)	none	Very high	0.9999		O1/O2v2	O2afg	none	Very high	0.9838		aac(3)-IV;aph(4)-Ia	-	-	-	-	-	catA1^;cmlA1*	-	sul1;sul3
GCA_002854355.1_ASM285435v1_genomic	no			Klebsiella pneumoniae	strong	68	309744	607040	5692917	no	-	ST101	1	2	6	8	ybt 9; ICEKp3	183-1LV	-	0	-	0	-	0	-	0	-	wzi137	KL17	K17	none	Perfect	1		O1/O2v1	O1	-	High	0.9789	O1/O2v1_06_wbbO	aac(3)-IIa.v1;strA.v1^;strB.v1	-	-	qnrB19^	-	-	catII.2*	-	-
GCA_002854375.1_ASM285437v1_genomic	no			Klebsiella pneumoniae	strong	98	146485	833669	5804419	no	-	ST258	2	2	5	9	ybt 17; ICEKp10 (truncated)	265	clb 3	19	-	0	-	0	-	0	-	wzi154	KL107	unknown (KL107)	none	Very high	0.9999		unknown (OL102)	unknown (OL102)	-*	None	0.8802	OL102_05_wbbL,OL102_06_rhamnan,OL102_07_wzm,OL102_08_wzt	aac(3)-IV;aac(6')-Ib-cr.v1^;aadA2;aadA^;aph(4)-Ia	-	-	-	-	-	catA1^;cmlA1*	-	sul3
GCA_002854385.1_ASM285438v1_genomic	no			Klebsiella pneumoniae	strong	90	203710	833673	5753277	no	-	ST258	2	3	9	11	ybt 17; ICEKp10 (truncated)	265	clb 3	19	-	0	-	0	-	0	-	wzi154	KL107	unknown (KL107)	none	Very high	0.9999		O1/O2v2	O2afg	none	Very high	0.9838		aac(3)-IV;aadA^;aph(4)-Ia	-	-	-	-	-	catA1^;cmlA1*	-	sul1;sul3
GCA_002854415.1_ASM285441v1_genomic	no			Klebsiella pneumoniae	strong	95	160279	778773	5820363	no	-	ST258	2	2	6	9	ybt 17; ICEKp10 (truncated)	265-1LV	clb 3	19	-	0	-	0	-	0	-	wzi154	KL107	unknown (KL107)	none	Very high	0.9999		O1/O2v2	O2afg	none	Very high	0.9838		aac(3)-IV;aadA2;aadA^;aph(4)-Ia	-	-	-	-	-	catA1^;cmlA1*	-	sul3
GCA_002854435.1_ASM285443v1_genomic	no			Klebsiella pneumoniae	strong	101	146998	833657	5817944	no	-	ST258	2	3	7	9	ybt 17; ICEKp10 (truncated)	265	clb 3 (truncated)	19-1LV	-	0	-	0	-	0	-	wzi154	KL107	unknown (KL107)	none	Very high	0.9999		O1/O2v2	O2afg	none	Very high	0.9838		aac(3)-IV;aadA^;aph(4)-Ia	-	-	-	-	-	catA1^;cmlA1*	-	sul1;sul3
GCA_002854455.1_ASM285445v1_genomic	no			Klebsiella pneumoniae	strong	97	201895	839239	5692551	no	-	ST512	0	2	6	7	-	0	-	0	-	0	-	0	-	0	-	wzi154	KL107	unknown (KL107)	none	Very high	1		O1/O2v2	O2afg	none	Very high	0.9838		aac(6')-Ib'.v1;aadA2;aph3-Ia.v1^	-	-	-	-	mphA	catA1^	-	sul1
GCA_002854465.1_ASM285446v1_genomic	no			Klebsiella pneumoniae	strong	108	154465	554670	5877788	no	-	ST258	2	2	7	10	ybt 17; ICEKp10 (truncated)	265	clb 3	19	-	0	-	0	-	0	-	wzi154	KL107	unknown (KL107)	none	Very high	0.9999		O1/O2v2	O2afg	none	Very high	0.9838		aac(3)-IV;aadA^;aph(4)-Ia	-	-	-	-	-	catA1^;cmlA1*	-	sul1;sul3
GCA_002854495.1_ASM285449v1_genomic	no			Klebsiella pneumoniae	strong	101	154629	833671	5828301	no	-	ST258	2	2	7	10	ybt 17; ICEKp10 (truncated)	265	clb 3	19	-	0	-	0	-	0	-	wzi154	KL107	unknown (KL107)	none	Very high	0.9999		O1/O2v2	O2afg	none	Very high	0.9838		aac(3)-IV;aadA^;aph(4)-Ia	-	-	-	-	-	catA1^;cmlA1*	-	sul1;sul3
GCA_002854515.1_ASM285451v1_genomic	no			Klebsiella pneumoniae	strong	88	167853	399734	5680632	no	-	ST147	0	2	9	12	-	0	-	0	-	0	-	0	-	0	-	wzi64	KL64	K64	none	Perfect	1		O1/O2v1	O2a	none	Very high	0.9864		aac(6')-Ian;aac(6')-Ib'.v1;aac(6')-Ib-cr.v2*;aadA*	-	-	-	-	-	catII.2*	-	sul2
GCA_002854525.1_ASM285452v1_genomic	no			Klebsiella pneumoniae	strong	83	203708	839239	5693076	no	-	ST512	0	2	7	8	-	0	-	0	-	0	-	0	-	0	-	wzi154	KL107	unknown (KL107)	none	Very high	1		O1/O2v2	O2afg	none	Very high	0.9838		aac(6')-Ib'.v1;aadA2^;aph3-Ia.v1^	-	-	-	-	mphA	catA1^	-	sul1
GCA_002854535.1_ASM285453v1_genomic	no			Klebsiella quasipneumoniae subsp. quasipneumoniae	strong	141	106928	311918	5673509	no	-	ST1681	0	1	4	6	-	0	-	0	-	0	-	0	-	0	-	-	KL39	K39	?-+*	Good	0.9295	KL39_19_manB	O5	O5	?-	Good	0.9464	O5_02_manB	aac(3)-IIa.v1;strA.v1^;strB.v1	-	-	qnrB19^	-	-	-	-	-
GCA_002854595.1_ASM285459v1_genomic	no			Klebsiella quasipneumoniae subsp. quasipneumoniae	strong	163	95105	335024	5524834	no	-	ST3860	0	1	1	1	-	0	-	0	-	0	-	0	-	0	-	wzi211	KL109	unknown (KL109)	?-	Good	0.979	KL109_18_rmlB,KL109_21	unknown (OL101)	unknown (OL101)	?-+	None	0.9141	OL101_01_rfbB,OL101_04_rfbC,OL101_05_wbbL,OL101_09_glycosylhydrolase	-	-	-	-	-	-	-	-	-
GCA_002854695.1_ASM285469v1_genomic	no			Klebsiella pneumoniae	strong	98	222622	478316	5597869	no	-	ST101	1	1	8	11	ybt 9; ICEKp3	183	-	0	-	0	-	0	-	0	-	wzi137	KL17	K17	none	Perfect	1		O1/O2v1	O1	none	Very high	0.9803		aac(3)-IIa.v1^;aadA*;aph3-Ia.v1^;strA.v1;strB.v1	-	-	-	-	-	catII.2*	-	sul2
GCA_002854715.1_ASM285471v1_genomic	no			Klebsiella pneumoniae	strong	64	306569	627909	5624192	no	-	ST101	1	2	8	9	ybt 9; ICEKp3	183-1LV	-	0	-	0	-	0	-	0	-	wzi137	KL17	K17	none	Perfect	1		O1/O2v1	O1	none	Very high	0.9803		aac(3)-IIa.v1^;aac(6')-Ib-cr.v2;aph3-Ia.v1^	-	-	-	-	-	catII.2*	-	-
GCA_002854735.1_ASM285473v1_genomic	no			Klebsiella pneumoniae	strong	112	135203	616072	5783467	no	-	ST258	2	2	6	12	ybt 17; ICEKp10 (truncated)	265-2LV	clb 3	19-1LV	-	0	-	0	-	0	-	wzi154	KL107	unknown (KL107)	none	Very high	0.9998		O1/O2v2	O2afg	none	Very high	0.9838		aac(3)-IV;aadA^;aph(4)-Ia;strA.v1*;strB.v1	-	-	-	-	-	catA1^;cmlA1*	-	sul1;sul2;sul3
GCA_002854795.1_ASM285479v1_genomic	no			Klebsiella quasipneumoniae subsp. similipneumoniae	strong	100	131335	351321	5305093	no	-	ST1584	0	1	3	5	-	0	-	0	-	0	-	0	-	0	-	wzi108	KL118	unknown (KL118)	?-	Good	0.9978	KL118_18_rmlA,KL118_20_rmlC	OL101	unknown (OL101)	?-+	Good	0.9241	OL101_02_rfbA,OL101_04_rfbC,OL101_09_glycosylhydrolase	ant(2'')-Ia;strA.v1;strB.v1	-	-	qnrB19^	-	-	-	-	-
GCA_002854865.1_ASM285486v1_genomic	no			Klebsiella pneumoniae	strong	110	164189	518182	5860358	no	-	ST258	2	2	7	11	ybt 17; ICEKp10 (truncated)	265	clb 3	19	-	0	-	0	-	0	-	wzi154	KL107	unknown (KL107)	none	Very high	0.9999		O1/O2v2	O2afg	none	Very high	0.9838		aac(3)-IV;aadA16*;aadA2;aadA^;aph(4)-Ia	-	-	-	-	-	cmlA1*	arr-3	sul1;sul3
GCA_002854895.1_ASM285489v1_genomic	no			Klebsiella pneumoniae	strong	100	161471	423791	5701899	no	-	ST258	2	2	8	10	ybt 17; ICEKp10 (truncated)	265	clb 3	19	-	0	-	0	-	0	-	wzi154	KL107	unknown (KL107)	none	Very high	0.9999		O1/O2v2	O2afg	none	Very high	0.9838		aac(3)-IIa.v1^;strA.v1^;strB.v1	-	-	qnrB1.v2^	-	-	-	-	sul2
GCA_002854955.1_ASM285495v1_genomic	no			Klebsiella pneumoniae	strong	84	309747	607042	5688956	no	-	ST101	1	2	6	8	ybt 9; ICEKp3	183-1LV	-	0	-	0	-	0	-	0	-	wzi137	KL17	K17	none	Perfect	1		O1/O2v1	O1	-	High	0.9789	O1/O2v1_06_wbbO	aac(3)-IIa.v1;strA.v1^;strB.v1	-	-	qnrB19^	-	-	catII.2*	-	-
[truncated: 5,500 more rows]
[truncated: 62 more columns]
